# Supplementary material for: In vivo dual RNA-seq reveals that neutrophil recruitment underlies differential tissue tropism of Streptococcus pneumoniae
Source: Commun Biol. 2020 Jun 5;3:293. doi: 10.1038/s42003-020-1018-x (PMC7275033; doi:10.1038/s42003-020-1018-x)
Supplement: Supplementary file 3 — Supplementary Data 1–12 [file 42003_2020_1018_MOESM3_ESM.xlsx]

## Sheet: Supplementary Data 1
	Supplementary Data 1.
	Locus tag in 9-47-Ear	Product	padj	FC
	Sp947_chr_00844	Sialidase B	3.08e-10	313.981
	Sp947_chr_02077	hypothetical protein	4.46e-10	306.941
	Sp947_chr_00842	Sodium/glucose cotransporter	2.22e-09	243.482
	Sp947_chr_00841	N-acetylneuraminate lyase	4.53e-09	227.796
	Sp947_chr_00845	scyllo-inositol 2-dehydrogenase (NAD(+))	4.36e-09	221.051
	Sp947_chr_00848	hypothetical protein	1.19e-08	202.787
	Sp947_chr_00853	V-type sodium ATPase catalytic subunit A	1.29e-06	100.541
	Sp947_chr_00846	Beta-glucoside kinase	3.42e-06	98.1895
	Sp947_chr_00855	V-type sodium ATPase subunit D	8.34e-06	85.9488
	Sp947_chr_00851	V-type sodium ATPase subunit C	2.5e-05	72.4661
	Sp947_chr_00843	hypothetical protein	2.17e-05	65.9776
	Sp947_chr_00839	HTH-type transcriptional regulator RpiR	3.09e-05	61.2817
	Sp947_chr_00854	V-type sodium ATPase subunit B	1.32e-06	50.8699
	Sp947_chr_00120	hypothetical protein	0.0003	45.7732
	Sp947_chr_02078	hypothetical protein	0.000152	45.4293
	Sp947_chr_00852	V-type sodium ATPase subunit G	0.000534	44.9731
	Sp947_chr_01964	3-keto-L-gulonate-6-phosphate decarboxylase UlaD	0.00136	44.2113
	Sp947_chr_00850	V-type proton ATPase subunit E	0.000939	39.7467
	Sp947_chr_00840	Putative N-acetylmannosamine-6-phosphate 2-epimerase	0.000432	37.8757
	Sp947_chr_01963	L-ribulose-5-phosphate 3-epimerase UlaE	0.00211	37.7705
	Sp947_chr_01962	L-ribulose-5-phosphate 4-epimerase AraD	0.00275	35.2399
	Sp947_chr_00849	V-type sodium ATPase subunit K	0.00225	34.7923
	Sp947_chr_01960	putative L-ascorbate-6-phosphate lactonase UlaG	0.00116	34.0495
	Sp947_chr_00847	hypothetical protein	0.00385	30.7883
	Sp947_chr_00118	hypothetical protein	0.00213	30.1022
	Sp947_chr_00631	hypothetical protein	0.000122	28.3621
	Sp947_chr_01965	Ascorbate-specific PTS system EIIA component	0.00894	28.1297
	Sp947_chr_00632	ABC transporter ATP-binding protein YxdL	0.00713	26.8258
	Sp947_chr_00117	hypothetical protein	0.00936	21.8591
	Sp947_chr_00116	hypothetical protein	0.0127	20.3971
	Sp947_chr_02096	hypothetical protein	2.92e-07	18.6149
	Sp947_chr_01966	Ascorbate-specific PTS system EIIB component	0.0576	18.3325
	Sp947_chr_01967	Ascorbate-specific PTS system EIIC component	0.0117	14.2911
	Sp947_chr_00630	hypothetical protein	0.0467	14.2614
	Sp947_chr_01105	Transcription antiterminator LicT	0.0576	12.5456
	Sp947_chr_00122	hypothetical protein	0.0511	12.445
	Sp947_chr_00111	Lactococcin-G-processing and transport ATP-binding protein LagD	0.0811	12.077
	Sp947_chr_01629	PTS system trehalose-specific EIIBC component	3.15e-18	11.4753
	Sp947_chr_00637	hypothetical protein	0.0881	11.106
	Sp947_chr_00119	hypothetical protein	0.0296	10.0743
	Sp947_chr_01187	hypothetical protein	0.0524	8.83329
	Sp947_chr_01975	Ubiquinone biosynthesis O-methyltransferase	0.0586	8.27592
	Sp947_chr_00702	Maltose 6'-phosphate phosphatase	0.291	8.13191
	Sp947_chr_00121	hypothetical protein	0.0844	8.01163
	Sp947_chr_01982	ComG operon protein 1	0.000119	7.37473
	Sp947_chr_00133	hypothetical protein	0.000634	7.22891
	Sp947_chr_02066	hypothetical protein	0.274	7.18062
	Sp947_chr_01949	hypothetical protein	0.249	7.10777
	Sp947_chr_02151	ComF operon protein 1	0.286	6.99824
	Sp947_chr_01923	tRNA-Pro(tgg)	0.304	6.97975
	Sp947_chr_01980	hypothetical protein	0.0375	6.94691
	Sp947_chr_02094	Ornithine carbamoyltransferase%2C catabolic	1.29e-13	6.85091
	Sp947_chr_00240	Glucitol operon repressor	0.25	6.72567
	Sp947_chr_00922	ComE operon protein 1	0.264	6.59797
	Sp947_chr_01978	hypothetical protein	0.139	6.48098
	Sp947_chr_01277	hypothetical protein	0.143	6.45962
	Sp947_chr_00112	hypothetical protein	0.291	6.18852
	Sp947_chr_02128	putative glycerol uptake facilitator protein	4.2e-14	6.05337
	Sp947_chr_01120	hypothetical protein	0.351	6.02437
	Sp947_chr_01977	hypothetical protein	0.0678	5.99972
	Sp947_chr_00794	tRNA-Gln(ttg)	0.391	5.87385
	Sp947_chr_01979	hypothetical protein	0.0288	5.87088
	Sp947_chr_02129	Alpha-glycerophosphate oxidase	1.19e-37	5.86742
	Sp947_chr_02097	Putative dipeptidase	0.000126	5.83166
	Sp947_chr_00134	hypothetical protein	0.0128	5.62189
	Sp947_chr_00659	Aminopyrimidine aminohydrolase	0.395	5.585
	Sp947_chr_02130	Glycerol kinase	1.19e-27	5.56417
	Sp947_chr_00147	UDP-glucose 6-dehydrogenase	0.0694	5.53617
	Sp947_chr_02065	hypothetical protein	0.263	5.25218
	Sp947_chr_01700	Inner membrane ABC transporter permease protein YcjP	0.273	5.19332
	Sp947_chr_02072	1-deoxy-D-xylulose-5-phosphate synthase	0.0252	5.11478
	Sp947_chr_01044	3-isopropylmalate dehydratase small subunit	0.414	4.9509
	Sp947_chr_02093	Arginine deiminase	6.29e-05	4.91688
	Sp947_chr_00981	Queuosine precursor transporter QueT	0.291	4.90207
	Sp947_chr_00135	tRNA threonylcarbamoyladenosine biosynthesis protein TsaB	0.215	4.65244
	Sp947_chr_02029	Phosphate-binding protein PstS 2	1.2e-06	4.56842
	Sp947_chr_01119	hypothetical protein	0.389	4.33514
	Sp947_chr_00105	hypothetical protein	2.35e-06	4.32064
	Sp947_chr_01601	hypothetical protein	0.199	4.31759
	Sp947_chr_01585	hypothetical protein	9.4e-06	4.24469
	Sp947_chr_02095	Carbamate kinase 1	0.0288	4.21031
	Sp947_chr_01582	Beta-glucoside kinase	8.39e-11	4.0217
	Sp947_chr_02074	Ascorbate-specific PTS system EIIC component	0.0493	3.96984
	Sp947_chr_00983	asd	0.0188	3.92018
	Sp947_chr_02073	Transketolase	0.104	3.91626
	Sp947_chr_00390	Glycine	0.347	3.88303
	Sp947_chr_01611	hypothetical protein	0.451	3.86601
	Sp947_chr_00146	2'-N-acetylparomamine deacetylase	0.144	3.83619
	Sp947_chr_00145	hypothetical protein	0.0243	3.78253
	Sp947_chr_00149	hypothetical protein	1.96e-43	3.78179
	Sp947_chr_01772	Iron-uptake system permease protein FeuB	0.011	3.78035
	Sp947_chr_00109	Argininosuccinate synthase	0.138	3.73284
	Sp947_chr_01631	HTH-type transcriptional regulator DegA	0.0219	3.73162
	Sp947_chr_01262	Putative endo-beta-N-acetylglucosaminidase	0.0815	3.59643
	Sp947_chr_01107	PTS system lactose-specific EIICB component	0.0135	3.56291
	Sp947_chr_01035	hypothetical protein	0.0908	3.49673
	Sp947_chr_01250	putative ABC transporter ATP-binding protein YheS	0.0678	3.43809
	Sp947_chr_00108	Arginine-binding extracellular protein ArtP	0.151	3.41617
	Sp947_chr_01108	6-phospho-beta-galactosidase	0.0785	3.36024
	Sp947_chr_00649	ABC transporter ATP-binding protein NatA	0.101	3.3334
	Sp947_chr_01835	Single-stranded DNA-binding protein	7.89e-05	3.28117
	Sp947_chr_00055	hypothetical protein	0.000219	3.20772
	Sp947_chr_00144	hypothetical protein	0.273	3.13869
	Sp947_chr_00641	Fluoroquinolones export ATP-binding protein	0.0576	3.1097
	Sp947_chr_01747	hypothetical protein	0.493	3.10953
	Sp947_chr_01587	L-arabinose transport system permease protein AraQ	5.18e-09	3.082
	Sp947_chr_01976	hypothetical protein	0.108	3.07867
	Sp947_chr_01155	Glucose-1-phosphate adenylyltransferase	1.41e-05	3.07193
	Sp947_chr_01228	Tyrosine-protein phosphatase	0.0376	3.0485
	Sp947_chr_01154	Glycogen biosynthesis protein GlgD	3.87e-05	2.95457
	Sp947_chr_01100	hypothetical protein	0.409	2.88968
	Sp947_chr_01993	hypothetical protein	0.00276	2.87091
	Sp947_chr_01263	Autolysin	0.273	2.87072
	Sp947_chr_01613	hypothetical protein	0.354	2.85559
	Sp947_chr_01588	Lactose transport system permease protein LacF	8.93e-08	2.85298
	Sp947_chr_00608	putative response regulatory protein	1.1e-09	2.84383
	Sp947_chr_01600	Sialidase A	1.33e-17	2.81985
	Sp947_chr_00173	6%2C7-dimethyl-8-ribityllumazine synthase	0.442	2.81488
	Sp947_chr_00069	Putative tagatose-6-phosphate ketose/aldose isomerase	5.19e-08	2.76399
	Sp947_chr_01584	hypothetical protein	0.00166	2.76285
	Sp947_chr_00521	hypothetical protein	0.378	2.76275
	Sp947_chr_00250	hypothetical protein	0.47	2.72731
	Sp947_chr_00721	hypothetical protein	0.397	2.68465
	Sp947_chr_00987	2-hydroxymuconate tautomerase	0.481	2.66609
	Sp947_chr_01388	hypothetical protein	0.116	2.62246
	Sp947_chr_00923	ComE operon protein 3	0.215	2.59479
	Sp947_chr_01013	Serine recombinase PinR	0.176	2.58042
	Sp947_chr_01586	Toxin-antitoxin biofilm protein TabA	0.0104	2.56053
	Sp947_chr_00023	competence protein ComW, recombinase RecX	0.357	2.5519
	Sp947_chr_01453	hypothetical protein	0.291	2.54822
	Sp947_chr_00480	hypothetical protein	0.26	2.51413
	Sp947_chr_00067	PTS system mannose-specific EIID component	4.61e-05	2.50019
	Sp947_chr_02076	Mannitol-specific cryptic phosphotransferase enzyme IIA component	0.456	2.44411
	Sp947_chr_01589	Putative ABC transporter substrate-binding protein YesO	4.02e-17	2.42502
	Sp947_chr_00052	Amidophosphoribosyltransferase	2.35e-06	2.40812
	Sp947_chr_00457	hypothetical protein	0.354	2.39036
	Sp947_chr_01583	N-acetylneuraminate lyase	4.63e-06	2.37667
	Sp947_chr_00925	hypothetical protein	0.0493	2.37551
	Sp947_chr_01278	50S ribosomal protein L7/L12	2.41e-07	2.35971
	Sp947_chr_00053	Phosphoribosylformylglycinamidine cyclo-ligase	1.21e-05	2.35349
	Sp947_chr_02127	hypothetical protein	0.0495	2.3083
	Sp947_chr_02131	hypothetical protein	0.34	2.30118
	Sp947_chr_01756	Acyl-coenzyme A thioesterase PaaI	0.375	2.28893
	Sp947_chr_01404	hypothetical protein	0.291	2.27678
	Sp947_chr_01775	putative ABC transporter solute-binding protein YclQ	0.134	2.26846
	Sp947_chr_00005	Peptidyl-tRNA hydrolase	0.369	2.26502
	Sp947_chr_01153	Glycogen synthase	0.0051	2.26084
	Sp947_chr_01101	Galactose-6-phosphate isomerase subunit LacA	0.216	2.24341
	Sp947_chr_00476	Protein GrpE	0.000993	2.23381
	Sp947_chr_00638	hypothetical protein	0.354	2.21874
	Sp947_chr_02032	Phosphate import ATP-binding protein PstB 3	0.0274	2.2155
	Sp947_chr_01224	hypothetical protein	0.349	2.2072
	Sp947_chr_01810	tRNA-Ser(tga)	0.413	2.19757
	Sp947_chr_00762	Purine nucleoside phosphorylase 1	0.12	2.19375
	Sp947_chr_01803	HTH-type transcriptional regulator CdhR	0.303	2.19332
	Sp947_chr_02007	tRNA-Gly(tcc)	0.474	2.1921
	Sp947_chr_00827	Type-1 restriction enzyme EcoKI specificity protein	0.2	2.19087
	Sp947_chr_01630	Sucrose-6-phosphate hydrolase	0.0305	2.18504
	Sp947_chr_00106	hypothetical protein	0.00327	2.17772
	Sp947_chr_00066	PTS system sorbose-specific EIIC component	0.00308	2.17425
	Sp947_chr_02030	Phosphate transport system permease protein PstC 1	0.0844	2.16753
	Sp947_chr_00150	Nisin biosynthesis protein NisB	7.57e-23	2.16377
	Sp947_chr_01099	hypothetical protein	0.393	2.15761
	Sp947_chr_01479	DegV domain-containing protein	0.00747	2.15692
	Sp947_chr_02062	hypothetical protein	0.249	2.14491
	Sp947_chr_00607	Peptide methionine sulfoxide reductase MsrA/MsrB	1.57e-06	2.13292
	Sp947_chr_00017	tRNA-Ala(tgc)	0.47	2.1232
	Sp947_chr_01824	tRNA-Ala(tgc)	0.47	2.1232
	Sp947_chr_01934	tRNA-Ala(tgc)	0.47	2.1232
	Sp947_chr_02011	tRNA-Ala(tgc)	0.47	2.1232
	Sp947_chr_00140	hypothetical protein	0.486	2.12211
	Sp947_chr_01612	Molybdenum import ATP-binding protein ModC	0.311	2.12058
	Sp947_chr_01773	Ferric enterobactin transport system permease protein FepD	0.248	2.11844
	Sp947_chr_00477	Chaperone protein DnaK	3.11e-11	2.11833
	Sp947_chr_00645	hypothetical protein	0.133	2.11024
	Sp947_chr_00056	Bifunctional purine biosynthesis protein PurH	2.62e-06	2.0954
	Sp947_chr_00496	Bacteriocin lactacin-F subunit LafA	0.409	2.07441
	Sp947_chr_01478	4-hydroxy-tetrahydrodipicolinate reductase	0.0197	2.06873
	Sp947_chr_02033	Phosphate-specific transport system accessory protein PhoU	0.0311	2.04991
	Sp947_chr_00174	Riboflavin biosynthesis protein RibBA	0.298	2.04725
	Sp947_chr_01231	hypothetical protein	0.217	2.04286
	Sp947_chr_00152	hypothetical protein	1.87e-20	2.0355
	Sp947_chr_02063	hypothetical protein	0.493	2.03261
	Sp947_chr_00054	Phosphoribosylglycinamide formyltransferase	0.0239	2.0312
	Sp947_chr_01614	hypothetical protein	0.371	2.0286
	Sp947_chr_02031	Phosphate transport system permease protein PstA 2	0.0701	2.02656
	Sp947_chr_00475	Heat-inducible transcription repressor HrcA	7.89e-05	2.00606
	Sp947_chr_02088	Beta-glucoside kinase	0.5	2.0044
	Sp947_chr_01317	HTH-type transcriptional regulatory protein GabR	0.38	2.00416
	Sp947_chr_02092	hypothetical protein	0.445	2.0041
	Sp947_chr_00279	Alcohol dehydrogenase 1	0.00432	2.10051
	Sp947_chr_01847	putative transcriptional regulatory protein	2.22e-05	2.11386
	Sp947_chr_01234	UTP--glucose-1-phosphate uridylyltransferase	0.000667	2.1544
	Sp947_chr_01238	Ribitol-5-phosphate cytidylyltransferase	0.000132	2.18391
	Sp947_chr_00859	Arginine regulator	0.00452	2.2098
	Sp947_chr_01055	Glucose-6-phosphate 1-dehydrogenase	2.31e-14	2.21238
	Sp947_chr_01293	Regulatory protein MsrR	0.00228	2.22229
	Sp947_chr_01640	Ribosomal RNA small subunit methyltransferase B	0.000993	2.22568
	Sp947_chr_00191	Folylpolyglutamate synthase	0.0311	2.25077
	Sp947_chr_01653	hypothetical protein	0.0143	2.29508
	Sp947_chr_01300	3-dehydroquinate synthase	0.0271	2.30933
	Sp947_chr_00490	Lactococcin-G-processing and transport ATP-binding protein LagD	2.35e-06	2.36402
	Sp947_chr_01419	Arginine-binding extracellular protein ArtP	4.4e-07	2.39825
	Sp947_chr_01447	Multidrug resistance ABC transporter ATP-binding/permease protein BmrA	0.0106	2.405
	Sp947_chr_00613	2-succinyl-6-hydroxy-2%2C4-cyclohexadiene-1-carboxylate synthase	0.0454	2.48899
	Sp947_chr_02091	hypothetical protein	0.00936	2.49194
	Sp947_chr_01850	hypothetical protein	4.99e-05	2.50616
	Sp947_chr_01236	hypothetical protein	4.88e-06	2.55754
	Sp947_chr_01851	hypothetical protein	0.00243	2.89124
	Sp947_chr_01237	Ribulose-5-phosphate reductase	1.55e-09	2.93515
	Sp947_chr_01235	hypothetical protein	4.67e-09	3.0672
	Sp947_chr_01848	Pneumolysin	7.93e-20	3.07468
	Sp947_chr_01445	Multidrug resistance ABC transporter ATP-binding and permease protein	0.000993	3.42943
	Sp947_chr_01421	L-cystine transport system permease protein YecS	4.6e-05	3.56712
	Sp947_chr_01952	Lichenan permease IIC component	0.0034	3.63176
	Sp947_chr_01849	hypothetical protein	8.04e-09	3.89959
	Sp947_chr_01951	6-phospho-beta-glucosidase GmuD	0.000609	4.38906
	Sp947_chr_00675	Pyruvate oxidase	2.48e-78	5.28824
	Sp947_chr_00722	Biotin transporter BioY2	0.00936	7.1357
	Sp947_chr_01592	scyllo-inositol 2-dehydrogenase (NAD(+))	7.65e-10	16.6154
	Sp947_chr_01596	Inner membrane ABC transporter permease protein YcjO	1.7e-07	17.3257
	Sp947_chr_01598	Evolved beta-galactosidase subunit beta	7.36e-05	17.8072
	Sp947_chr_01595	Inner membrane ABC transporter permease protein YcjP	1.12e-06	19.4275
	Sp947_chr_01599	hypothetical protein	0.0028	23.357
	Sp947_chr_01597	Putative ABC transporter substrate-binding protein YesO	1.24e-13	40.5184

## Sheet: Supplementary Data 2
	Supplementary Data 2.
	Locus tag in 9-47-Ear	Product	padj	FC
	Sp947_chr_01964	3-keto-L-gulonate-6-phosphate decarboxylase UlaD	0.00992	24.348
	Sp947_chr_00305	Unsaturated chondroitin disaccharide hydrolase	0.00783	23.54
	Sp947_chr_01629	PTS system trehalose-specific EIIBC component	2.8e-19	18.6525
	Sp947_chr_01663	hypothetical protein	0.0424	17.4057
	Sp947_chr_00108	Arginine-binding extracellular protein ArtP	0.00963	15.8942
	Sp947_chr_00309	hypothetical protein	0.0466	15.7309
	Sp947_chr_01967	Ascorbate-specific PTS system EIIC component	0.0109	15.0935
	Sp947_chr_00109	Argininosuccinate synthase	0.0164	13.4992
	Sp947_chr_01318	Glutamine-binding periplasmic protein	2.64e-07	7.6487
	Sp947_chr_01667	Accessory Sec system protein Asp3	0.0458	7.04358
	Sp947_chr_01630	Sucrose-6-phosphate hydrolase	1e-06	6.70219
	Sp947_chr_02097	Putative dipeptidase	5.39e-05	6.49568
	Sp947_chr_01672	General stress protein A	3.63e-19	5.92473
	Sp947_chr_01670	Accessory Sec system protein translocase subunit SecY2	3.19e-05	5.75746
	Sp947_chr_01631	HTH-type transcriptional regulator DegA	0.00319	5.46181
	Sp947_chr_00308	PTS system mannose-specific EIID component	0.0392	4.86412
	Sp947_chr_00854	V-type sodium ATPase subunit B	2.52e-06	4.86011
	Sp947_chr_01671	Beta-1%2C6-galactofuranosyltransferase WbbI	2.36e-05	4.8373
	Sp947_chr_02096	hypothetical protein	2.73e-05	4.78967
	Sp947_chr_01560	putative thiol peroxidase	6.59e-14	4.44378
	Sp947_chr_01666	Protein translocase subunit SecA	2.98e-07	4.41498
	Sp947_chr_01665	Glycosyltransferase Gtf1	2.51e-05	4.4135
	Sp947_chr_01920	putative ABC transporter ATP-binding protein YxlF	1.07e-07	4.40105
	Sp947_chr_00855	V-type sodium ATPase subunit D	0.00426	4.39487
	Sp947_chr_01081	L-methionine gamma-lyase	0.000324	4.29787
	Sp947_chr_01447	Multidrug resistance ABC transporter ATP-binding/permease protein BmrA	0.00448	4.16531
	Sp947_chr_01444	Cystathionine gamma-synthase/O-acetylhomoserine (thiol)-lyase	0.000676	4.10799
	Sp947_chr_01772	Iron-uptake system permease protein FeuB	0.00606	4.05128
	Sp947_chr_01673	General stress protein A	1.82e-06	4.02498
	Sp947_chr_01669	hypothetical protein	0.000201	4.01928
	Sp947_chr_01443	Cystathionine beta-lyase PatB	0.000628	4.00129
	Sp947_chr_01664	Glycosyltransferase-stabilizing protein Gtf2	6.8e-05	3.9914
	Sp947_chr_00104	putative cell wall hydrolase LytN	6.33e-10	3.97022
	Sp947_chr_01448	Oligopeptide-binding protein SarA	8.69e-35	3.88577
	Sp947_chr_02094	Ornithine carbamoyltransferase%2C catabolic	2.27e-09	3.84347
	Sp947_chr_02093	Arginine deiminase	0.0012	3.62413
	Sp947_chr_01668	Accessory Sec system protein Asp2	0.000901	3.57589
	Sp947_chr_01993	hypothetical protein	0.000275	3.5502
	Sp947_chr_00262	Alkanal monooxygenase alpha chain	0.042	3.5132
	Sp947_chr_00631	hypothetical protein	0.00686	3.4682
	Sp947_chr_01628	Putative fructokinase	0.0376	3.39612
	Sp947_chr_01674	putative glycosyltransferase EpsJ	0.00386	3.26343
	Sp947_chr_02070	hypothetical protein	0.034	3.24936
	Sp947_chr_00169	hypothetical protein	1.81e-12	3.17525
	Sp947_chr_00105	hypothetical protein	9.82e-05	3.11341
	Sp947_chr_00544	5%2C10-methylenetetrahydrofolate reductase	6.48e-07	3.06305
	Sp947_chr_02127	hypothetical protein	0.0052	3.0512
	Sp947_chr_01919	hypothetical protein	0.000643	3.00803
	Sp947_chr_00148	hypothetical protein	0.00311	2.94404
	Sp947_chr_00846	Beta-glucoside kinase	0.0293	2.85388
	Sp947_chr_01724	Tryptophan synthase beta chain	0.000891	2.84849
	Sp947_chr_01917	Transcriptional regulatory protein DesR	0.00013	2.79965
	Sp947_chr_01157	NADP-dependent glyceraldehyde-3-phosphate dehydrogenase	5.07e-05	2.76412
	Sp947_chr_00161	Methionine import ATP-binding protein MetN	0.00686	2.74554
	Sp947_chr_01732	T-box	0.0438	2.72911
	Sp947_chr_01840	hypothetical protein	0.0029	2.69143
	Sp947_chr_00425	Acetolactate synthase large subunit	1.12e-15	2.65004
	Sp947_chr_00848	hypothetical protein	0.000595	2.63793
	Sp947_chr_00845	scyllo-inositol 2-dehydrogenase (NAD(+))	4.49e-07	2.59457
	Sp947_chr_01918	Sensor histidine kinase DesK	1.2e-05	2.55168
	Sp947_chr_00844	Sialidase B	1.14e-08	2.53032
	Sp947_chr_00692	Leucine-%2C isoleucine-%2C valine-%2C threonine-%2C and alanine-binding protein	2.08e-05	2.49906
	Sp947_chr_02160	Secreted 45 kDa protein	1.55e-13	2.49574
	Sp947_chr_00476	Protein GrpE	0.000201	2.42053
	Sp947_chr_00787	Branched-chain-amino-acid aminotransferase	1.35e-07	2.39572
	Sp947_chr_01424	6-phosphogluconolactonase	0.000577	2.34562
	Sp947_chr_01660	Serine/threonine transporter SstT	0.000289	2.30384
	Sp947_chr_00232	2%2C3-bisphosphoglycerate-dependent phosphoglycerate mutase	0.0388	2.24356
	Sp947_chr_00842	Sodium/glucose cotransporter	2.08e-05	2.23856
	Sp947_chr_01276	NADP-specific glutamate dehydrogenase	9.86e-19	2.22923
	Sp947_chr_01391	Pyridoxal 5'-phosphate synthase subunit PdxS	0.000161	2.17284
	Sp947_chr_00696	High-affinity branched-chain amino acid transport ATP-binding protein LivF	0.00448	2.17127
	Sp947_chr_01661	hypothetical protein	0.0204	2.15386
	Sp947_chr_00853	V-type sodium ATPase catalytic subunit A	0.00955	2.13038
	Sp947_chr_00543	5-methyltetrahydropteroyltriglutamate--homocysteine methyltransferase	2.38e-05	2.1187
	Sp947_chr_00695	Lipopolysaccharide export system ATP-binding protein LptB	0.0208	2.09842
	Sp947_chr_00153	hypothetical protein	2e-19	2.01376
	Sp947_chr_01394	NADH-dependent flavin reductase subunit 2	0.0348	2.04327
	Sp947_chr_00205	30S ribosomal protein S19	2.68e-08	2.05764
	Sp947_chr_00489	Lactococcin A secretion protein LcnD	5.57e-07	2.13779
	Sp947_chr_00057	Phosphoribosylamine--glycine ligase	0.0204	2.14825
	Sp947_chr_00155	hypothetical protein	1.27e-26	2.16347
	Sp947_chr_00151	Nisin biosynthesis protein NisC	3.7e-31	2.1718
	Sp947_chr_00498	hypothetical protein	0.0374	2.22247
	Sp947_chr_02091	hypothetical protein	0.0288	2.23006
	Sp947_chr_01955	Aldehyde-alcohol dehydrogenase	3.36e-10	2.23963
	Sp947_chr_00490	Lactococcin-G-processing and transport ATP-binding protein LagD	1.15e-05	2.2462
	Sp947_chr_02054	Maltose transport system permease protein MalG	0.00255	2.251
	Sp947_chr_00152	hypothetical protein	3.16e-35	2.25376
	Sp947_chr_02053	Maltose transport system permease protein MalF	6.34e-05	2.29219
	Sp947_chr_00157	L-cystine-binding protein TcyA	0.0204	2.30524
	Sp947_chr_00491	hypothetical protein	2.93e-08	2.31945
	Sp947_chr_00150	Nisin biosynthesis protein NisB	2.65e-31	2.32459
	Sp947_chr_00499	hypothetical protein	0.000299	2.37898
	Sp947_chr_00154	hypothetical protein	4.99e-25	2.44342
	Sp947_chr_00281	Guanine/hypoxanthine permease PbuO	5.57e-07	2.49445
	Sp947_chr_00041	hypothetical protein	0.0318	2.52396
	Sp947_chr_01178	NAD kinase	0.00594	2.56443
	Sp947_chr_00050	Phosphoribosylaminoimidazole-succinocarboxamide synthase	0.0184	2.58736
	Sp947_chr_00263	Pullulanase	6.02e-06	2.82347
	Sp947_chr_00440	Formate acetyltransferase	2.27e-52	2.85616
	Sp947_chr_00279	Alcohol dehydrogenase 1	5.38e-07	3.08848
	Sp947_chr_01753	Uric acid permease PucK	2.63e-06	3.15054
	Sp947_chr_00156	hypothetical protein	0.00125	3.34908
	Sp947_chr_01798	Sucrose phosphorylase	0.0367	3.94366
	Sp947_chr_00282	hypothetical protein	0.000577	5.10682
	Sp947_chr_01802	Bifunctional alpha-galactosidase/sucrose kinase AgaSK	0.00244	5.11629
	Sp947_chr_00676	hypothetical protein	0.0118	6.45269
	Sp947_chr_01801	Multiple sugar-binding protein	0.00456	6.78808
	Sp947_chr_00675	Pyruvate oxidase	7.84e-110	6.91536
	Sp947_chr_01592	scyllo-inositol 2-dehydrogenase (NAD(+))	8.87e-15	29.5428
	Sp947_chr_01596	Inner membrane ABC transporter permease protein YcjO	2.7e-13	42.2742
	Sp947_chr_01598	Evolved beta-galactosidase subunit beta	2.11e-08	45.0463
	Sp947_chr_01595	Inner membrane ABC transporter permease protein YcjP	9.79e-12	49.5846
	Sp947_chr_01599	hypothetical protein	3.26e-06	80.5666
	Sp947_chr_01597	Putative ABC transporter substrate-binding protein YesO	1.55e-21	99.6929

## Sheet: Supplementary Data 3
	Supplementary Data 3.
	Locus tag in 9-47-Ear	Product	padj	FC
	Sp947_chr_01081	L-methionine gamma-lyase	2.01e-06	6.04998
	Sp947_chr_01629	PTS system trehalose-specific EIIBC component	4.32e-17	5.71303
	Sp947_chr_01673	General stress protein A	2.68e-09	4.85635
	Sp947_chr_01318	Glutamine-binding periplasmic protein	3.42e-07	4.66158
	Sp947_chr_01448	Oligopeptide-binding protein SarA	1.19e-45	4.25173
	Sp947_chr_01671	Beta-1%2C6-galactofuranosyltransferase WbbI	5.13e-06	4.20034
	Sp947_chr_02096	hypothetical protein	1.64e-05	4.13101
	Sp947_chr_02097	Putative dipeptidase	0.000274	3.93516
	Sp947_chr_00544	5%2C10-methylenetetrahydrofolate reductase	4.34e-11	3.92628
	Sp947_chr_01630	Sucrose-6-phosphate hydrolase	1.32e-05	3.84256
	Sp947_chr_00105	hypothetical protein	9.16e-07	3.72014
	Sp947_chr_01674	putative glycosyltransferase EpsJ	0.000297	3.64595
	Sp947_chr_02093	Arginine deiminase	0.000631	3.6382
	Sp947_chr_02094	Ornithine carbamoyltransferase%2C catabolic	2.11e-10	3.59597
	Sp947_chr_01669	hypothetical protein	9.12e-05	3.52034
	Sp947_chr_00145	hypothetical protein	0.011	3.43772
	Sp947_chr_01672	General stress protein A	3.78e-14	3.3373
	Sp947_chr_01444	Cystathionine gamma-synthase/O-acetylhomoserine (thiol)-lyase	0.000668	3.32334
	Sp947_chr_01628	Putative fructokinase	0.0181	3.3124
	Sp947_chr_01993	hypothetical protein	0.000109	3.29247
	Sp947_chr_00104	putative cell wall hydrolase LytN	9.04e-10	3.27489
	Sp947_chr_01668	Accessory Sec system protein Asp2	0.000358	3.27147
	Sp947_chr_02070	hypothetical protein	0.0133	3.26811
	Sp947_chr_01631	HTH-type transcriptional regulator DegA	0.0162	3.24179
	Sp947_chr_01666	Protein translocase subunit SecA	1.86e-06	3.19415
	Sp947_chr_01560	putative thiol peroxidase	1.87e-11	3.15604
	Sp947_chr_00148	hypothetical protein	0.000369	3.14306
	Sp947_chr_00843	hypothetical protein	0.000634	3.14051
	Sp947_chr_01446	Multidrug resistance ABC transporter ATP-binding and permease protein	0.0244	3.09508
	Sp947_chr_00631	hypothetical protein	0.0057	3.07816
	Sp947_chr_01670	Accessory Sec system protein translocase subunit SecY2	0.000616	3.06093
	Sp947_chr_01447	Multidrug resistance ABC transporter ATP-binding/permease protein BmrA	0.00668	3.03045
	Sp947_chr_01665	Glycosyltransferase Gtf1	0.000291	2.87746
	Sp947_chr_00846	Beta-glucoside kinase	0.0136	2.85405
	Sp947_chr_01664	Glycosyltransferase-stabilizing protein Gtf2	0.000496	2.79916
	Sp947_chr_01660	Serine/threonine transporter SstT	1.28e-06	2.75789
	Sp947_chr_00855	V-type sodium ATPase subunit D	0.041	2.5734
	Sp947_chr_01772	Iron-uptake system permease protein FeuB	0.0365	2.5662
	Sp947_chr_01443	Cystathionine beta-lyase PatB	0.0132	2.46657
	Sp947_chr_00695	Lipopolysaccharide export system ATP-binding protein LptB	0.0017	2.4024
	Sp947_chr_00854	V-type sodium ATPase subunit B	0.00276	2.3598
	Sp947_chr_01157	NADP-dependent glyceraldehyde-3-phosphate dehydrogenase	0.000159	2.3398
	Sp947_chr_00169	hypothetical protein	4.71e-09	2.33957
	Sp947_chr_00692	Leucine-%2C isoleucine-%2C valine-%2C threonine-%2C and alanine-binding protein	2.14e-05	2.31273
	Sp947_chr_00543	5-methyltetrahydropteroyltriglutamate--homocysteine methyltransferase	2.8e-07	2.29823
	Sp947_chr_01661	hypothetical protein	0.00548	2.24571
	Sp947_chr_00701	PTS system glucose-specific EIICBA component	0.000224	2.21696
	Sp947_chr_01985	N-acetylglucosamine-6-phosphate deacetylase	1.28e-06	2.19984
	Sp947_chr_00845	scyllo-inositol 2-dehydrogenase (NAD(+))	6.36e-06	2.19344
	Sp947_chr_00967	putative amino acid permease YhdG	0.00647	2.17561
	Sp947_chr_00853	V-type sodium ATPase catalytic subunit A	0.00293	2.17187
	Sp947_chr_00747	hypothetical protein	0.0116	2.16499
	Sp947_chr_01984	Alcohol dehydrogenase	6.59e-05	2.14383
	Sp947_chr_02160	Secreted 45 kDa protein	5.54e-11	2.11217
	Sp947_chr_00696	High-affinity branched-chain amino acid transport ATP-binding protein LivF	0.00242	2.08893
	Sp947_chr_00844	Sialidase B	1.59e-06	2.07699
	Sp947_chr_01840	hypothetical protein	0.0172	2.06345
	Sp947_chr_00842	Sodium/glucose cotransporter	4.98e-05	2.05807
	Sp947_chr_00787	Branched-chain-amino-acid aminotransferase	2.56e-06	2.03825
	Sp947_chr_02071	Dihydroxy-acid dehydratase	1.13e-06	2.03665
	Sp947_chr_00841	N-acetylneuraminate lyase	0.00276	2.02874
	Sp947_chr_00219	50S ribosomal protein L30	4.02e-06	2.00628
	Sp947_chr_01505	putative MFS-type transporter YhjX	0.0181	2.02367
	Sp947_chr_00337	Putative O-antigen transporter	1.76e-08	2.10827
	Sp947_chr_00285	GTP cyclohydrolase 1	0.00738	2.14672
	Sp947_chr_01309	Spermidine/putrescine-binding periplasmic protein	0.0097	2.18382
	Sp947_chr_00051	Phosphoribosylformylglycinamidine synthase	2.5e-18	2.24848
	Sp947_chr_00499	hypothetical protein	0.000377	2.27013
	Sp947_chr_00489	Lactococcin A secretion protein LcnD	4.44e-09	2.302
	Sp947_chr_00057	Phosphoribosylamine--glycine ligase	0.00382	2.33642
	Sp947_chr_01178	NAD kinase	0.00788	2.39753
	Sp947_chr_00440	Formate acetyltransferase	4.09e-39	2.45313
	Sp947_chr_00491	hypothetical protein	2.44e-11	2.57831
	Sp947_chr_01048	GMP reductase	0.000147	2.65796
	Sp947_chr_00060	hypothetical protein	0.0211	2.68481
	Sp947_chr_00490	Lactococcin-G-processing and transport ATP-binding protein LagD	8.32e-10	2.78362
	Sp947_chr_00281	Guanine/hypoxanthine permease PbuO	1.01e-11	3.14184
	Sp947_chr_00050	Phosphoribosylaminoimidazole-succinocarboxamide synthase	0.000838	3.19757
	Sp947_chr_01752	Xanthine phosphoribosyltransferase	0.00558	3.53315
	Sp947_chr_01753	Uric acid permease PucK	1.84e-11	4.43887
	Sp947_chr_00282	hypothetical protein	5.34e-05	5.97355
	Sp947_chr_00675	Pyruvate oxidase	2.07e-119	7.27827
	Sp947_chr_00676	hypothetical protein	0.00325	7.51612
	Sp947_chr_01592	scyllo-inositol 2-dehydrogenase (NAD(+))	1.85e-18	43.4803
	Sp947_chr_01598	Evolved beta-galactosidase subunit beta	4.44e-09	49.6297
	Sp947_chr_01596	Inner membrane ABC transporter permease protein YcjO	1.62e-14	50.0097
	Sp947_chr_01599	hypothetical protein	1.54e-05	59.7526
	Sp947_chr_01595	Inner membrane ABC transporter permease protein YcjP	4.01e-13	60.7687
	Sp947_chr_01597	Putative ABC transporter substrate-binding protein YesO	7.96e-23	115.239

## Sheet: Supplementary Data 4
	Supplementary Data 4.
	Locus tag in 9-47-Ear	Product	padj	FC
	Sp947_chr_00305	Unsaturated chondroitin disaccharide hydrolase	5.14e-05	68.9375
	Sp947_chr_00306	PTS system sorbose-specific EIIB component	0.000351	49.4522
	Sp947_chr_00300	KHG/KDPG aldolase	0.00391	24.0683
	Sp947_chr_01663	hypothetical protein	0.0489	14.9774
	Sp947_chr_00307	N-acetylgalactosamine permease IIC component 1	0.0138	13.1525
	Sp947_chr_01954	PTS system oligo-beta-mannoside-specific EIIA component	0.0143	12.1195
	Sp947_chr_01722	hypothetical protein	0.0494	11.9438
	Sp947_chr_00301	2-dehydro-3-deoxygluconokinase	0.000647	11.2978
	Sp947_chr_01447	Multidrug resistance ABC transporter ATP-binding/permease protein BmrA	7.75e-08	10.0176
	Sp947_chr_00308	PTS system mannose-specific EIID component	0.00203	7.77125
	Sp947_chr_00262	Alkanal monooxygenase alpha chain	0.000133	6.91251
	Sp947_chr_00193	Cardiolipin synthase	0.00462	6.68322
	Sp947_chr_01672	General stress protein A	1.61e-20	6.35308
	Sp947_chr_01448	Oligopeptide-binding protein SarA	2.32e-67	6.34291
	Sp947_chr_01318	Glutamine-binding periplasmic protein	8.47e-06	6.05655
	Sp947_chr_01670	Accessory Sec system protein translocase subunit SecY2	3.95e-05	5.61508
	Sp947_chr_01951	6-phospho-beta-glucosidase GmuD	0.000241	5.14994
	Sp947_chr_01671	Beta-1%2C6-galactofuranosyltransferase WbbI	2.3e-05	4.81181
	Sp947_chr_01674	putative glycosyltransferase EpsJ	2.18e-05	4.79521
	Sp947_chr_01669	hypothetical protein	1.6e-05	4.73273
	Sp947_chr_01444	Cystathionine gamma-synthase/O-acetylhomoserine (thiol)-lyase	0.000122	4.67327
	Sp947_chr_01665	Glycosyltransferase Gtf1	1.18e-05	4.60069
	Sp947_chr_01849	hypothetical protein	1.09e-09	4.49274
	Sp947_chr_01666	Protein translocase subunit SecA	2.78e-07	4.40668
	Sp947_chr_01952	Lichenan permease IIC component	0.000992	4.29846
	Sp947_chr_01668	Accessory Sec system protein Asp2	0.000111	4.15534
	Sp947_chr_01673	General stress protein A	1.46e-06	4.05447
	Sp947_chr_01445	Multidrug resistance ABC transporter ATP-binding and permease protein	0.00022	4.03876
	Sp947_chr_00104	putative cell wall hydrolase LytN	6.98e-10	3.98361
	Sp947_chr_01664	Glycosyltransferase-stabilizing protein Gtf2	8.77e-05	3.91085
	Sp947_chr_01157	NADP-dependent glyceraldehyde-3-phosphate dehydrogenase	1.24e-08	3.80484
	Sp947_chr_01920	putative ABC transporter ATP-binding protein YxlF	3.68e-06	3.75917
	Sp947_chr_01995	putative FMN/FAD exporter YeeO	0.0445	3.7376
	Sp947_chr_01446	Multidrug resistance ABC transporter ATP-binding and permease protein	0.00266	3.72617
	Sp947_chr_01443	Cystathionine beta-lyase PatB	0.00207	3.55093
	Sp947_chr_00544	5%2C10-methylenetetrahydrofolate reductase	7.79e-09	3.54921
	Sp947_chr_00161	Methionine import ATP-binding protein MetN	0.000208	3.5385
	Sp947_chr_01837	Phenylalanine--tRNA ligase beta subunit	0.0315	3.43443
	Sp947_chr_01848	Pneumolysin	9.47e-22	3.36431
	Sp947_chr_01420	Glutamine transport ATP-binding protein GlnQ	7.35e-08	3.34946
	Sp947_chr_00162	Methionine import system permease protein MetP	0.00323	3.32219
	Sp947_chr_01081	L-methionine gamma-lyase	0.0086	3.12034
	Sp947_chr_01260	Putative phosphatase	0.0326	3.11546
	Sp947_chr_01630	Sucrose-6-phosphate hydrolase	0.0134	3.06731
	Sp947_chr_02070	hypothetical protein	0.0465	2.98896
	Sp947_chr_00181	putative murein peptide carboxypeptidase	0.0494	2.97223
	Sp947_chr_01419	Arginine-binding extracellular protein ArtP	1.35e-09	2.93096
	Sp947_chr_00482	ABC-type transporter ATP-binding protein EcsA	0.0293	2.92206
	Sp947_chr_01055	Glucose-6-phosphate 1-dehydrogenase	9.29e-23	2.87456
	Sp947_chr_01918	Sensor histidine kinase DesK	6.21e-07	2.82877
	Sp947_chr_01851	hypothetical protein	0.00291	2.78676
	Sp947_chr_01339	Glucosamine-6-phosphate deaminase	9.28e-07	2.74613
	Sp947_chr_01850	hypothetical protein	1.1e-05	2.74352
	Sp947_chr_01732	T-box	0.0358	2.7207
	Sp947_chr_00543	5-methyltetrahydropteroyltriglutamate--homocysteine methyltransferase	2.51e-09	2.70908
	Sp947_chr_01847	putative transcriptional regulatory protein	6.58e-08	2.64638
	Sp947_chr_01238	Ribitol-5-phosphate cytidylyltransferase	4.11e-06	2.58905
	Sp947_chr_01056	Arginine transport ATP-binding protein ArtM	2.77e-13	2.55743
	Sp947_chr_01421	L-cystine transport system permease protein YecS	0.00265	2.5123
	Sp947_chr_01282	putative ABC transporter ATP-binding protein	0.00262	2.50822
	Sp947_chr_01642	Primosomal protein N'	0.000398	2.50043
	Sp947_chr_00696	High-affinity branched-chain amino acid transport ATP-binding protein LivF	0.00033	2.49592
	Sp947_chr_01919	hypothetical protein	0.00759	2.47746
	Sp947_chr_01917	Transcriptional regulatory protein DesR	0.00119	2.46071
	Sp947_chr_01724	Tryptophan synthase beta chain	0.00673	2.43327
	Sp947_chr_00434	hypothetical protein	0.012	2.42322
	Sp947_chr_00191	Folylpolyglutamate synthase	0.0137	2.40657
	Sp947_chr_00787	Branched-chain-amino-acid aminotransferase	1.28e-07	2.39652
	Sp947_chr_01660	Serine/threonine transporter SstT	0.000156	2.36519
	Sp947_chr_00817	PTS system fructose-specific EIIABC component	3.52e-05	2.35784
	Sp947_chr_02040	N-acetyldiaminopimelate deacetylase	0.00244	2.31786
	Sp947_chr_00425	Acetolactate synthase large subunit	9.17e-11	2.27934
	Sp947_chr_00169	hypothetical protein	4.14e-06	2.27514
	Sp947_chr_00944	putative S-adenosyl-L-methionine-dependent methyltransferase TehB	0.00605	2.26024
	Sp947_chr_01560	putative thiol peroxidase	0.000454	2.24987
	Sp947_chr_01215	putative peptidoglycan glycosyltransferase FtsW	4.18e-05	2.24562
	Sp947_chr_02018	putative ABC transporter ATP-binding protein	0.000254	2.2329
	Sp947_chr_00985	4-hydroxy-tetrahydrodipicolinate synthase	0.000909	2.21169
	Sp947_chr_01283	putative ABC transporter ATP-binding protein	0.00929	2.20908
	Sp947_chr_02056	HTH-type transcriptional regulator MalR	0.0243	2.20845
	Sp947_chr_00859	Arginine regulator	0.00443	2.17313
	Sp947_chr_01470	hypothetical protein	1.28e-07	2.17216
	Sp947_chr_00967	putative amino acid permease YhdG	0.00874	2.14179
	Sp947_chr_00695	Lipopolysaccharide export system ATP-binding protein LptB	0.0197	2.06657
	Sp947_chr_01653	hypothetical protein	0.0293	2.06584
	Sp947_chr_01057	Glutamine transport system permease protein GlnP	2.03e-12	2.06228
	Sp947_chr_01661	hypothetical protein	0.0278	2.0541
	Sp947_chr_01640	Ribosomal RNA small subunit methyltransferase B	0.00291	2.05325
	Sp947_chr_01281	5-methylthioadenosine/S-adenosylhomocysteine deaminase	0.00778	2.04694
	Sp947_chr_00789	hypothetical protein	0.00062	2.03378
	Sp947_chr_01235	hypothetical protein	0.000192	2.03198
	Sp947_chr_00258	Putative zinc metalloprotease	0.00605	2.01916
	Sp947_chr_02160	Secreted 45 kDa protein	1.02e-07	2.01727
	Sp947_chr_00790	hypothetical protein	8.94e-06	2.01672
	Sp947_chr_01391	Pyridoxal 5'-phosphate synthase subunit PdxS	0.000979	2.00159
	Sp947_chr_00210	30S ribosomal protein S17	4.67e-07	2.01148
	Sp947_chr_01154	Glycogen biosynthesis protein GlgD	0.0155	2.03832
	Sp947_chr_01279	50S ribosomal protein L10	1.09e-07	2.04355
	Sp947_chr_01477	CCA-adding enzyme	0.0441	2.05116
	Sp947_chr_01432	ATP synthase subunit c	0.00693	2.05265
	Sp947_chr_00225	30S ribosomal protein S13	1.54e-08	2.07682
	Sp947_chr_00498	hypothetical protein	0.0494	2.11648
	Sp947_chr_00928	50S ribosomal protein L35	0.00234	2.12409
	Sp947_chr_00608	putative response regulatory protein	3.31e-05	2.13632
	Sp947_chr_00228	50S ribosomal protein L17	3.58e-08	2.13701
	Sp947_chr_01478	4-hydroxy-tetrahydrodipicolinate reductase	0.00693	2.17312
	Sp947_chr_00501	hypothetical protein	0.00579	2.17468
	Sp947_chr_01479	DegV domain-containing protein	0.00333	2.22131
	Sp947_chr_01591	Putative N-acetylmannosamine-6-phosphate 2-epimerase	7.35e-08	2.23104
	Sp947_chr_00059	N5-carboxyaminoimidazole ribonucleotide synthase	0.000669	2.23637
	Sp947_chr_01589	Putative ABC transporter substrate-binding protein YesO	9.43e-15	2.28675
	Sp947_chr_01584	hypothetical protein	0.0107	2.33339
	Sp947_chr_01590	PTS system glucose-specific EIICBA component	5.93e-17	2.34614
	Sp947_chr_00057	Phosphoribosylamine--glycine ligase	0.0061	2.43176
	Sp947_chr_01596	Inner membrane ABC transporter permease protein YcjO	4.53e-05	2.43997
	Sp947_chr_01597	Putative ABC transporter substrate-binding protein YesO	1.57e-11	2.46043
	Sp947_chr_00577	Branched-chain amino acid transport system 2 carrier protein	2.12e-06	2.46105
	Sp947_chr_00499	hypothetical protein	0.000211	2.4774
	Sp947_chr_01600	Sialidase A	1.4e-13	2.50116
	Sp947_chr_01598	Evolved beta-galactosidase subunit beta	0.00108	2.52967
	Sp947_chr_00925	hypothetical protein	0.0177	2.54049
	Sp947_chr_01595	Inner membrane ABC transporter permease protein YcjP	4.13e-05	2.5523
	Sp947_chr_00282	hypothetical protein	0.0315	2.61658
	Sp947_chr_01586	Toxin-antitoxin biofilm protein TabA	0.00291	2.76266
	Sp947_chr_01101	Galactose-6-phosphate isomerase subunit LacA	0.0483	2.77868
	Sp947_chr_00493	hypothetical protein	0.000156	2.78546
	Sp947_chr_02029	Phosphate-binding protein PstS 2	0.00215	2.86593
	Sp947_chr_01278	50S ribosomal protein L7/L12	3.87e-12	2.99697
	Sp947_chr_00488	hypothetical protein	0.0404	3.02835
	Sp947_chr_01585	hypothetical protein	0.00143	3.03492
	Sp947_chr_01588	Lactose transport system permease protein LacF	8.2e-09	3.04355
	Sp947_chr_01587	L-arabinose transport system permease protein AraQ	4.6e-09	3.09805
	Sp947_chr_02129	Alpha-glycerophosphate oxidase	2.28e-14	3.09856
	Sp947_chr_01753	Uric acid permease PucK	6.97e-06	3.12774
	Sp947_chr_01583	N-acetylneuraminate lyase	8.65e-11	3.16028
	Sp947_chr_02130	Glycerol kinase	6.99e-12	3.18848
	Sp947_chr_02128	putative glycerol uptake facilitator protein	5.65e-06	3.28419
	Sp947_chr_00056	Bifunctional purine biosynthesis protein PurH	4.99e-17	3.31474
	Sp947_chr_01233	DNA processing protein DprA	0.0159	3.3325
	Sp947_chr_00051	Phosphoribosylformylglycinamidine synthase	6.17e-29	3.43114
	Sp947_chr_01599	hypothetical protein	0.000634	3.44936
	Sp947_chr_00156	hypothetical protein	0.0012	3.47575
	Sp947_chr_00153	hypothetical protein	1.72e-53	3.57828
	Sp947_chr_00155	hypothetical protein	3.41e-64	3.59296
	Sp947_chr_00053	Phosphoribosylformylglycinamidine cyclo-ligase	3.79e-13	3.63112
	Sp947_chr_01107	PTS system lactose-specific EIICB component	0.00751	3.64431
	Sp947_chr_00154	hypothetical protein	7.99e-47	3.76582
	Sp947_chr_01835	Single-stranded DNA-binding protein	4.27e-06	3.78347
	Sp947_chr_00050	Phosphoribosylaminoimidazole-succinocarboxamide synthase	0.00115	3.93443
	Sp947_chr_00151	Nisin biosynthesis protein NisC	1.55e-88	4.03951
	Sp947_chr_00054	Phosphoribosylglycinamide formyltransferase	1.05e-08	4.05498
	Sp947_chr_01976	hypothetical protein	0.0143	4.07054
	Sp947_chr_00491	hypothetical protein	1.08e-16	4.14862
	Sp947_chr_00157	L-cystine-binding protein TcyA	0.000127	4.19755
	Sp947_chr_00052	Amidophosphoribosyltransferase	2.7e-18	4.31154
	Sp947_chr_01752	Xanthine phosphoribosyltransferase	0.00875	4.37172
	Sp947_chr_01035	hypothetical protein	0.0151	4.52332
	Sp947_chr_00152	hypothetical protein	1.47e-102	4.58753
	Sp947_chr_00496	Bacteriocin lactacin-F subunit LafA	0.00341	4.76185
	Sp947_chr_01582	Beta-glucoside kinase	5.11e-14	4.79686
	Sp947_chr_01979	hypothetical protein	0.0417	4.97535
	Sp947_chr_00150	Nisin biosynthesis protein NisB	2.28e-105	5.02988
	Sp947_chr_00149	hypothetical protein	9.98e-80	5.84338
	Sp947_chr_00055	hypothetical protein	2.54e-10	5.90877
	Sp947_chr_00923	ComE operon protein 3	0.000638	5.93284
	Sp947_chr_01974	Ubiquinone/menaquinone biosynthesis C-methyltransferase UbiE	0.00602	6.30424
	Sp947_chr_01982	ComG operon protein 1	0.000151	7.04216
	Sp947_chr_00133	hypothetical protein	0.000543	7.07855
	Sp947_chr_00631	hypothetical protein	0.0343	8.17776
	Sp947_chr_01601	hypothetical protein	0.0107	8.51221
	Sp947_chr_00134	hypothetical protein	0.000434	8.59711
	Sp947_chr_01187	hypothetical protein	0.0355	8.76767
	Sp947_chr_00119	hypothetical protein	0.0286	9.12807
	Sp947_chr_01977	hypothetical protein	0.00377	10.4118
	Sp947_chr_00854	V-type sodium ATPase subunit B	0.0103	10.4668
	Sp947_chr_01975	Ubiquinone biosynthesis O-methyltransferase	0.016	10.5249
	Sp947_chr_01949	hypothetical protein	0.0465	12.9422
	Sp947_chr_00632	ABC transporter ATP-binding protein YxdL	0.0209	17.2593
	Sp947_chr_00111	Lactococcin-G-processing and transport ATP-binding protein LagD	0.0155	18.3376
	Sp947_chr_00855	V-type sodium ATPase subunit D	0.0075	19.5566
	Sp947_chr_00850	V-type proton ATPase subunit E	0.00984	19.8673
	Sp947_chr_00840	Putative N-acetylmannosamine-6-phosphate 2-epimerase	0.00206	24.7544
	Sp947_chr_00120	hypothetical protein	0.00286	25.7141
	Sp947_chr_00116	hypothetical protein	0.00291	26.9682
	Sp947_chr_00851	V-type sodium ATPase subunit C	0.00183	28.2051
	Sp947_chr_00843	hypothetical protein	0.000639	31.4789
	Sp947_chr_00117	hypothetical protein	0.00132	31.8597
	Sp947_chr_00846	Beta-glucoside kinase	0.000662	34.4057
	Sp947_chr_00118	hypothetical protein	0.000354	40.7395
	Sp947_chr_02078	hypothetical protein	0.000192	40.7752
	Sp947_chr_00839	HTH-type transcriptional regulator RpiR	0.000125	44.1285
	Sp947_chr_00853	V-type sodium ATPase catalytic subunit A	7.65e-05	47.194
	Sp947_chr_00848	hypothetical protein	6.15e-06	76.8735
	Sp947_chr_00845	scyllo-inositol 2-dehydrogenase (NAD(+))	2.21e-06	85.1974
	Sp947_chr_00842	Sodium/glucose cotransporter	4.67e-07	108.767
	Sp947_chr_00841	N-acetylneuraminate lyase	4.39e-07	115.144
	Sp947_chr_00844	Sialidase B	1.77e-07	124.087
	Sp947_chr_02077	hypothetical protein	8.2e-09	199.055

## Sheet: Supplementary Data 5
	Supplementary Data 5.
	Locus tag in 9-47-Ear	Product	padj	FC
	Sp947_chr_00301	2-dehydro-3-deoxygluconokinase	0.000117	9.67073
	Sp947_chr_01712	Lichenan permease IIC component	0.0356	8.60931
	Sp947_chr_01445	Multidrug resistance ABC transporter ATP-binding and permease protein	4.16e-08	8.48318
	Sp947_chr_00306	PTS system sorbose-specific EIIB component	0.00886	7.51394
	Sp947_chr_01447	Multidrug resistance ABC transporter ATP-binding/permease protein BmrA	7.53e-09	7.28822
	Sp947_chr_01448	Oligopeptide-binding protein SarA	3.21e-85	6.94029
	Sp947_chr_00302	hypothetical protein	0.0164	6.74377
	Sp947_chr_01446	Multidrug resistance ABC transporter ATP-binding and permease protein	2.12e-05	6.07582
	Sp947_chr_00307	N-acetylgalactosamine permease IIC component 1	0.0253	5.42795
	Sp947_chr_01674	putative glycosyltransferase EpsJ	5.67e-07	5.35729
	Sp947_chr_00308	PTS system mannose-specific EIID component	0.00224	4.99215
	Sp947_chr_00305	Unsaturated chondroitin disaccharide hydrolase	0.00964	4.92995
	Sp947_chr_01673	General stress protein A	3.78e-09	4.89193
	Sp947_chr_00664	Putative HMP/thiamine import ATP-binding protein YkoD	0.0457	4.85908
	Sp947_chr_00544	5%2C10-methylenetetrahydrofolate reductase	1.52e-13	4.54945
	Sp947_chr_01081	L-methionine gamma-lyase	0.000258	4.3924
	Sp947_chr_01802	Bifunctional alpha-galactosidase/sucrose kinase AgaSK	0.0092	4.29422
	Sp947_chr_01671	Beta-1%2C6-galactofuranosyltransferase WbbI	7.43e-06	4.1782
	Sp947_chr_01669	hypothetical protein	6.03e-06	4.14522
	Sp947_chr_01668	Accessory Sec system protein Asp2	4.18e-05	3.80159
	Sp947_chr_01444	Cystathionine gamma-synthase/O-acetylhomoserine (thiol)-lyase	0.000132	3.78065
	Sp947_chr_01749	Exodeoxyribonuclease	0.00134	3.75919
	Sp947_chr_01318	Glutamine-binding periplasmic protein	4.34e-05	3.69123
	Sp947_chr_00722	Biotin transporter BioY2	0.0356	3.67348
	Sp947_chr_01672	General stress protein A	1.09e-15	3.57858
	Sp947_chr_01850	hypothetical protein	1.54e-08	3.37137
	Sp947_chr_00104	putative cell wall hydrolase LytN	1.48e-09	3.28594
	Sp947_chr_01711	Arylsulfatase	0.0374	3.28593
	Sp947_chr_01951	6-phospho-beta-glucosidase GmuD	0.00212	3.23809
	Sp947_chr_01952	Lichenan permease IIC component	0.00322	3.22086
	Sp947_chr_01157	NADP-dependent glyceraldehyde-3-phosphate dehydrogenase	3.1e-08	3.22075
	Sp947_chr_01666	Protein translocase subunit SecA	2.62e-06	3.18815
	Sp947_chr_01849	hypothetical protein	3.61e-07	3.03118
	Sp947_chr_02070	hypothetical protein	0.0276	3.00621
	Sp947_chr_01665	Glycosyltransferase Gtf1	0.000178	2.99951
	Sp947_chr_01670	Accessory Sec system protein translocase subunit SecY2	0.00104	2.98524
	Sp947_chr_00543	5-methyltetrahydropteroyltriglutamate--homocysteine methyltransferase	3.12e-12	2.93864
	Sp947_chr_01731	hypothetical protein	0.0104	2.93372
	Sp947_chr_01851	hypothetical protein	0.000859	2.87559
	Sp947_chr_01339	Glucosamine-6-phosphate deaminase	2.98e-08	2.86666
	Sp947_chr_01660	Serine/threonine transporter SstT	7.7e-07	2.83133
	Sp947_chr_01664	Glycosyltransferase-stabilizing protein Gtf2	0.000836	2.74267
	Sp947_chr_01848	Pneumolysin	5.9e-18	2.73121
	Sp947_chr_00967	putative amino acid permease YhdG	0.000201	2.6946
	Sp947_chr_01281	5-methylthioadenosine/S-adenosylhomocysteine deaminase	0.000108	2.61012
	Sp947_chr_01238	Ribitol-5-phosphate cytidylyltransferase	5.25e-07	2.60337
	Sp947_chr_02040	N-acetyldiaminopimelate deacetylase	0.000336	2.4911
	Sp947_chr_01847	putative transcriptional regulatory protein	4.75e-08	2.46311
	Sp947_chr_01055	Glucose-6-phosphate 1-dehydrogenase	8.83e-19	2.41423
	Sp947_chr_00279	Alcohol dehydrogenase 1	0.000179	2.40225
	Sp947_chr_00696	High-affinity branched-chain amino acid transport ATP-binding protein LivF	0.000178	2.40127
	Sp947_chr_00161	Methionine import ATP-binding protein MetN	0.00507	2.36814
	Sp947_chr_00695	Lipopolysaccharide export system ATP-binding protein LptB	0.00238	2.36593
	Sp947_chr_00162	Methionine import system permease protein MetP	0.0247	2.35418
	Sp947_chr_01237	Ribulose-5-phosphate reductase	2.21e-07	2.3477
	Sp947_chr_00694	High-affinity branched-chain amino acid transport system permease protein LivH	0.000627	2.28514
	Sp947_chr_02071	Dihydroxy-acid dehydratase	9.7e-09	2.2807
	Sp947_chr_01640	Ribosomal RNA small subunit methyltransferase B	0.000239	2.27703
	Sp947_chr_00985	4-hydroxy-tetrahydrodipicolinate synthase	0.000306	2.22221
	Sp947_chr_01421	L-cystine transport system permease protein YecS	0.00647	2.19205
	Sp947_chr_01443	Cystathionine beta-lyase PatB	0.045	2.18895
	Sp947_chr_01056	Arginine transport ATP-binding protein ArtM	1.14e-10	2.14763
	Sp947_chr_01661	hypothetical protein	0.0113	2.14169
	Sp947_chr_01287	Adapter protein MecA	0.00692	2.10802
	Sp947_chr_01420	Glutamine transport ATP-binding protein GlnQ	0.000304	2.06419
	Sp947_chr_00191	Folylpolyglutamate synthase	0.0339	2.05854
	Sp947_chr_01057	Glutamine transport system permease protein GlnP	1.08e-13	2.05466
	Sp947_chr_00789	hypothetical protein	0.000213	2.04436
	Sp947_chr_00787	Branched-chain-amino-acid aminotransferase	3.56e-06	2.03893
	Sp947_chr_00403	Malonyl CoA-acyl carrier protein transacylase	0.0135	2.02954
	Sp947_chr_01985	N-acetylglucosamine-6-phosphate deacetylase	4.34e-05	2.00782
	Sp947_chr_01955	Aldehyde-alcohol dehydrogenase	2.78e-07	2.00535
	Sp947_chr_00283	Dihydropteroate synthase	0.0134	2.00893
	Sp947_chr_01500	Trehalose import ATP-binding protein SugC	3.16e-06	2.02601
	Sp947_chr_00609	Sensor histidine kinase YehU	1.74e-06	2.07044
	Sp947_chr_00083	Histidine protein kinase SaeS	0.00536	2.07334
	Sp947_chr_01155	Glucose-1-phosphate adenylyltransferase	0.00809	2.0939
	Sp947_chr_01279	50S ribosomal protein L10	1.05e-08	2.09633
	Sp947_chr_01154	Glycogen biosynthesis protein GlgD	0.00829	2.09871
	Sp947_chr_01590	PTS system glucose-specific EIICBA component	5.6e-14	2.13823
	Sp947_chr_00500	hypothetical protein	1.66e-06	2.13918
	Sp947_chr_00502	hypothetical protein	7.03e-05	2.14725
	Sp947_chr_01589	Putative ABC transporter substrate-binding protein YesO	3.23e-13	2.14931
	Sp947_chr_00066	PTS system sorbose-specific EIIC component	0.0019	2.15314
	Sp947_chr_00065	PTS system sorbose-specific EIIB component	0.0253	2.16944
	Sp947_chr_00069	Putative tagatose-6-phosphate ketose/aldose isomerase	4.34e-05	2.18834
	Sp947_chr_00925	hypothetical protein	0.0499	2.23268
	Sp947_chr_00067	PTS system mannose-specific EIID component	0.000272	2.24544
	Sp947_chr_01591	Putative N-acetylmannosamine-6-phosphate 2-epimerase	1.55e-08	2.25919
	Sp947_chr_00284	Folylpolyglutamate synthase	0.000147	2.26264
	Sp947_chr_00582	50S ribosomal protein L1	1.92e-11	2.26639
	Sp947_chr_01478	4-hydroxy-tetrahydrodipicolinate reductase	0.00195	2.31686
	Sp947_chr_00228	50S ribosomal protein L17	7.3e-11	2.33984
	Sp947_chr_00608	putative response regulatory protein	7.07e-07	2.35233
	Sp947_chr_00499	hypothetical protein	0.000348	2.36405
	Sp947_chr_00930	Lactoylglutathione lyase	0.0361	2.38277
	Sp947_chr_02030	Phosphate transport system permease protein PstC 1	0.0196	2.43494
	Sp947_chr_01479	DegV domain-containing protein	0.000456	2.43969
	Sp947_chr_01600	Sialidase A	1.52e-13	2.44888
	Sp947_chr_00281	Guanine/hypoxanthine permease PbuO	1.26e-07	2.45839
	Sp947_chr_00059	N5-carboxyaminoimidazole ribonucleotide synthase	6.17e-05	2.45865
	Sp947_chr_01584	hypothetical protein	0.00337	2.50755
	Sp947_chr_01599	hypothetical protein	0.0154	2.55824
	Sp947_chr_01592	scyllo-inositol 2-dehydrogenase (NAD(+))	4.91e-07	2.61687
	Sp947_chr_00285	GTP cyclohydrolase 1	0.00108	2.62274
	Sp947_chr_00577	Branched-chain amino acid transport system 2 carrier protein	1.03e-07	2.63016
	Sp947_chr_00057	Phosphoribosylamine--glycine ligase	0.00146	2.64477
	Sp947_chr_00493	hypothetical protein	0.000213	2.679
	Sp947_chr_02032	Phosphate import ATP-binding protein PstB 3	0.00101	2.72228
	Sp947_chr_01598	Evolved beta-galactosidase subunit beta	0.000156	2.78706
	Sp947_chr_00154	hypothetical protein	2.65e-28	2.80515
	Sp947_chr_01597	Putative ABC transporter substrate-binding protein YesO	1.6e-16	2.84412
	Sp947_chr_01586	Toxin-antitoxin biofilm protein TabA	0.00139	2.84923
	Sp947_chr_02031	Phosphate transport system permease protein PstA 2	0.000546	2.86112
	Sp947_chr_01596	Inner membrane ABC transporter permease protein YcjO	2.53e-07	2.88645
	Sp947_chr_00153	hypothetical protein	1.82e-37	2.89211
	Sp947_chr_00155	hypothetical protein	1.12e-45	2.93186
	Sp947_chr_00151	Nisin biosynthesis protein NisC	7.9e-55	2.99904
	Sp947_chr_00282	hypothetical protein	0.0067	3.06067
	Sp947_chr_02033	Phosphate-specific transport system accessory protein PhoU	2.38e-05	3.07759
	Sp947_chr_01595	Inner membrane ABC transporter permease protein YcjP	1.02e-07	3.12798
	Sp947_chr_01588	Lactose transport system permease protein LacF	6.39e-10	3.16772
	Sp947_chr_01583	N-acetylneuraminate lyase	1.77e-11	3.18152
	Sp947_chr_00488	hypothetical protein	0.0255	3.19813
	Sp947_chr_01278	50S ribosomal protein L7/L12	2.57e-14	3.1992
	Sp947_chr_02062	hypothetical protein	0.0123	3.21826
	Sp947_chr_00157	L-cystine-binding protein TcyA	0.00197	3.2818
	Sp947_chr_02128	putative glycerol uptake facilitator protein	1.4e-06	3.37672
	Sp947_chr_00152	hypothetical protein	1.56e-66	3.40886
	Sp947_chr_01587	L-arabinose transport system permease protein AraQ	2.04e-11	3.43674
	Sp947_chr_01108	6-phospho-beta-galactosidase	0.0363	3.57234
	Sp947_chr_00150	Nisin biosynthesis protein NisB	3.01e-67	3.64009
	Sp947_chr_00053	Phosphoribosylformylglycinamidine cyclo-ligase	7.11e-14	3.6469
	Sp947_chr_01835	Single-stranded DNA-binding protein	4.27e-06	3.6816
	Sp947_chr_02130	Glycerol kinase	5.1e-16	3.69208
	Sp947_chr_01585	hypothetical protein	2.56e-05	3.86959
	Sp947_chr_00056	Bifunctional purine biosynthesis protein PurH	3.59e-23	3.88837
	Sp947_chr_00496	Bacteriocin lactacin-F subunit LafA	0.0115	3.98727
	Sp947_chr_00054	Phosphoribosylglycinamide formyltransferase	8.51e-09	3.9878
	Sp947_chr_00983	asd	0.00932	3.99755
	Sp947_chr_02129	Alpha-glycerophosphate oxidase	3.55e-23	4.01826
	Sp947_chr_01035	hypothetical protein	0.0241	4.14052
	Sp947_chr_00051	Phosphoribosylformylglycinamidine synthase	2.28e-42	4.23525
	Sp947_chr_00052	Amidophosphoribosyltransferase	1.19e-18	4.26864
	Sp947_chr_02029	Phosphate-binding protein PstS 2	1.3e-06	4.39758
	Sp947_chr_01753	Uric acid permease PucK	2.01e-10	4.40674
	Sp947_chr_01976	hypothetical protein	0.00651	4.47535
	Sp947_chr_02096	hypothetical protein	0.0268	4.50614
	Sp947_chr_00491	hypothetical protein	3.28e-20	4.61163
	Sp947_chr_01582	Beta-glucoside kinase	2.18e-14	4.75467
	Sp947_chr_00050	Phosphoribosylaminoimidazole-succinocarboxamide synthase	7.03e-05	4.86234
	Sp947_chr_00149	hypothetical protein	9.11e-65	4.87768
	Sp947_chr_00923	ComE operon protein 3	0.00139	5.29479
	Sp947_chr_01752	Xanthine phosphoribosyltransferase	0.000853	5.74679
	Sp947_chr_00055	hypothetical protein	9.95e-11	5.92586
	Sp947_chr_01974	Ubiquinone/menaquinone biosynthesis C-methyltransferase UbiE	0.00504	6.40772
	Sp947_chr_01601	hypothetical protein	0.0299	6.73899
	Sp947_chr_00133	hypothetical protein	0.000354	7.24665
	Sp947_chr_01979	hypothetical protein	0.00549	7.30441
	Sp947_chr_01980	hypothetical protein	0.0167	7.53758
	Sp947_chr_01982	ComG operon protein 1	1.75e-05	8.44692
	Sp947_chr_00134	hypothetical protein	0.000413	8.44778
	Sp947_chr_00631	hypothetical protein	0.0215	9.21399
	Sp947_chr_01977	hypothetical protein	0.00549	9.60059
	Sp947_chr_00119	hypothetical protein	0.0224	9.65797
	Sp947_chr_01975	Ubiquinone biosynthesis O-methyltransferase	0.0124	11.1983
	Sp947_chr_00849	V-type sodium ATPase subunit K	0.0467	12.6867
	Sp947_chr_00847	hypothetical protein	0.0477	12.7521
	Sp947_chr_00632	ABC transporter ATP-binding protein YxdL	0.0391	13.8784
	Sp947_chr_00115	hypothetical protein	0.0498	15.089
	Sp947_chr_00122	hypothetical protein	0.00713	19.7457
	Sp947_chr_00852	V-type sodium ATPase subunit G	0.00901	20.0602
	Sp947_chr_00843	hypothetical protein	0.00351	21.0086
	Sp947_chr_00854	V-type sodium ATPase subunit B	0.000261	21.5568
	Sp947_chr_00111	Lactococcin-G-processing and transport ATP-binding protein LagD	0.00718	22.7019
	Sp947_chr_00850	V-type proton ATPase subunit E	0.00194	29.8179
	Sp947_chr_00116	hypothetical protein	0.00153	30.6569
	Sp947_chr_00840	Putative N-acetylmannosamine-6-phosphate 2-epimerase	0.000627	31.8831
	Sp947_chr_00855	V-type sodium ATPase subunit D	0.00071	33.3989
	Sp947_chr_00851	V-type sodium ATPase subunit C	0.000766	33.4109
	Sp947_chr_00839	HTH-type transcriptional regulator RpiR	0.000417	33.6937
	Sp947_chr_00846	Beta-glucoside kinase	0.000602	34.4036
	Sp947_chr_02078	hypothetical protein	0.000289	37.0319
	Sp947_chr_00117	hypothetical protein	0.000619	37.1356
	Sp947_chr_00120	hypothetical protein	0.000383	39.3466
	Sp947_chr_00853	V-type sodium ATPase catalytic subunit A	8.31e-05	46.2925
	Sp947_chr_00118	hypothetical protein	0.000101	52.4333
	Sp947_chr_00845	scyllo-inositol 2-dehydrogenase (NAD(+))	6.99e-07	100.778
	Sp947_chr_00848	hypothetical protein	5.25e-07	111.61
	Sp947_chr_00841	N-acetylneuraminate lyase	4.68e-07	112.285
	Sp947_chr_00842	Sodium/glucose cotransporter	2.63e-07	118.306
	Sp947_chr_00844	Sialidase B	4.59e-08	151.171
	Sp947_chr_02077	hypothetical protein	6.25e-09	206.117

## Sheet: Supplementary Data 6
	Supplementary Data 6.
	Locus tag in 9-47-Ear	Product	padj	FC
	Sp947_chr_00279	Alcohol dehydrogenase 1	2.23e-08	3.53214
	Sp947_chr_01955	Aldehyde-alcohol dehydrogenase	1.15e-20	3.23443
	Sp947_chr_00088	putative multiple-sugar transport system permease YteP	0.035	2.1764
	Sp947_chr_02054	Maltose transport system permease protein MalG	0.0098	2.12012
	Sp947_chr_01917	Transcriptional regulatory protein DesR	0.0114	2.25439
	Sp947_chr_02033	Phosphate-specific transport system accessory protein PhoU	0.00524	2.31366
	Sp947_chr_01629	PTS system trehalose-specific EIIBC component	0.0103	3.26491
	Sp947_chr_01920	putative ABC transporter ATP-binding protein YxlF	0.000175	3.36987

## Sheet: Supplementary Data 7
	Supplementary Data 7.
	Gene Stable ID	Gene Name	padj	FC
	ENSMUSG00000065254	Gm23973	1.17e-08	6.0256
	ENSMUSG00000088675	Rprl1	2.45e-08	5.38229
	ENSMUSG00000106222	Rprl1	2.45e-08	5.38229
	ENSMUSG00000096269	Rpl31-ps21	6.02e-06	5.23245
	ENSMUSG00000094668	Gm24871	1.75e-06	4.72485
	ENSMUSG00000064682	Gm25813	1.04e-09	4.40539
	ENSMUSG00000065870	Rnu3a	4.31e-15	4.24687
	ENSMUSG00000106147	Rnu3a	4.31e-15	4.24687
	ENSMUSG00000095676	Gm25099	2.12e-22	4.00648
	ENSMUSG00000104896	Rnu3b4	2.62e-19	3.73148
	ENSMUSG00000105115	Rnu3b2	1.58e-19	3.73089
	ENSMUSG00000098925	Rnu3b2	1.58e-19	3.73089
	ENSMUSG00000098641	Rnu3b4	3.16e-19	3.72668
	ENSMUSG00000098943	Rnu3b1	5.09e-19	3.71398
	ENSMUSG00000105025	Rnu3b1	5.09e-19	3.71398
	ENSMUSG00000099291	Rnu3b3	1.37e-18	3.71066
	ENSMUSG00000104856	Rnu3b3	1.37e-18	3.71066
	ENSMUSG00000065232	Gm22973	7.53e-12	3.69947
	ENSMUSG00000095738	Gm25313	7.1e-11	3.61497
	ENSMUSG00000064994	Gm22422	2.64e-07	3.49438
	ENSMUSG00000065176	Rnu12	2.59e-22	3.42488
	ENSMUSG00000077254	Gm26079	7.16e-09	3.41738
	ENSMUSG00000095892	Rnu5g	1.98e-10	3.37725
	ENSMUSG00000093956	Gm24497	1.37e-09	3.35828
	ENSMUSG00000094050	Gm23472	7.29e-10	3.35303
	ENSMUSG00000080465	Gm22486	2.03e-10	3.35003
	ENSMUSG00000064856	Gm23444	1.29e-09	3.34698
	ENSMUSG00000064899	Snord118	1.39e-05	3.33675
	ENSMUSG00000093843	Gm25939	5.28e-08	3.33416
	ENSMUSG00000094655	Gm25360	1.09e-16	3.3217
	ENSMUSG00000065820	Gm26316	1.36e-09	3.3017
	ENSMUSG00000065767	Gm23849	3.38e-09	3.23054
	ENSMUSG00000064702	Gm24950	4.61e-09	3.2172
	ENSMUSG00000065251	Gm23971	4.61e-09	3.2172
	ENSMUSG00000065944	Rnu2-10	3.79e-09	3.2109
	ENSMUSG00000080538	Gm25541	1.66e-11	3.17259
	ENSMUSG00000027261	Hao1	7.14e-05	3.03458
	ENSMUSG00000094377	Gm24407	3.83e-10	3.02205
	ENSMUSG00000032494	Tdgf1	0.000429	3.00312
	ENSMUSG00000065911	Gm24447	3.13e-11	2.96969
	ENSMUSG00000065824	Gm26315	3.28e-11	2.96646
	ENSMUSG00000089255	Snora78	0.000552	2.892
	ENSMUSG00000096243	Gm24265	9.59e-08	2.85645
	ENSMUSG00000064945	Rny3	3.87e-08	2.84515
	ENSMUSG00000085348	Myhas	3.19e-07	2.83821
	ENSMUSG00000064694	Gm24146	1.1e-06	2.83174
	ENSMUSG00000065087	Snord22	2.41e-26	2.80074
	ENSMUSG00000115207	Gm49132	0.0418	2.77569
	ENSMUSG00000084744	Gm25291	1.83e-05	2.76817
	ENSMUSG00000091993	B930036N10Rik	2.04e-05	2.72268
	ENSMUSG00000084708	Gm22988	4.52e-11	2.71461
	ENSMUSG00000114163	Gm32296	0.00207	2.66448
	ENSMUSG00000010362	Rdm1	7.28e-09	2.6614
	ENSMUSG00000064453	Snord21	0.000298	2.6309
	ENSMUSG00000055170	Ifng	3.23e-05	2.60929
	ENSMUSG00000044092	C130050O18Rik	5.69e-17	2.609
	ENSMUSG00000000386	Mx1	3.7e-72	2.58827
	ENSMUSG00000065118	Gm23297	0.000539	2.56856
	ENSMUSG00000064966	Snord15b	5.58e-08	2.56629
	ENSMUSG00000065701	Rny1	2.33e-06	2.56293
	ENSMUSG00000087819	Gm25117	1.86e-10	2.55101
	ENSMUSG00000111734	Gm29825	0.0181	2.54443
	ENSMUSG00000010342	Tex14	8.31e-10	2.52907
	ENSMUSG00000064901	Snora21	0.00195	2.51789
	ENSMUSG00000087775	Rprl2	4.05e-05	2.45484
	ENSMUSG00000065822	Snord15a	0.000138	2.45124
	ENSMUSG00000097770	Gm26776	0.00957	2.44156
	ENSMUSG00000020641	Rsad2	7.09e-26	2.42978
	ENSMUSG00000043681	Fam25c	0.000139	2.40439
	ENSMUSG00000003545	Fosb	5.64e-13	2.40406
	ENSMUSG00000025431	Crisp1	9.8e-05	2.3978
	ENSMUSG00000101133	Gm29050	0.00816	2.39173
	ENSMUSG00000088252	Snord13	6.5e-05	2.38683
	ENSMUSG00000077323	Rnu11	6.57e-07	2.38433
	ENSMUSG00000097131	D230017M19Rik	1.76e-08	2.38123
	ENSMUSG00000092837	Rpph1	7.69e-06	2.37226
	ENSMUSG00000071470	Ccnb1ip1	7.38e-06	2.36094
	ENSMUSG00000092819	Gm23639	0.00741	2.35227
	ENSMUSG00000048806	Ifnb1	0.00771	2.35149
	ENSMUSG00000117269	AC151275.1	2.17e-05	2.34918
	ENSMUSG00000087477	Gm13822	8.85e-05	2.34207
	ENSMUSG00000065649	Snora74a	1.06e-06	2.33937
	ENSMUSG00000105797	Gm5149	0.000185	2.3305
	ENSMUSG00000035692	Isg15	4.03e-49	2.31557
	ENSMUSG00000069310	Hist1h3c	0.00216	2.27883
	ENSMUSG00000090101	Snhg9	0.00299	2.26959
	ENSMUSG00000020216	Jsrp1	0.00496	2.26328
	ENSMUSG00000069265	Hist1h3a	0.00888	2.25996
	ENSMUSG00000104863	Gm49347	5.93e-05	2.25845
	ENSMUSG00000099517	Hist1h3g	0.016	2.24936
	ENSMUSG00000057596	Trim30d	3.93e-09	2.24709
	ENSMUSG00000064604	Snora44	0.000255	2.22777
	ENSMUSG00000015437	Gzmb	1.49e-07	2.22751
	ENSMUSG00000046229	Scand1	0.00761	2.22372
	ENSMUSG00000077167	Gm24119	0.00238	2.22032
	ENSMUSG00000065126	Snord104	3.21e-09	2.21526
	ENSMUSG00000096887	Gm20594	7.6e-12	2.19816
	ENSMUSG00000080542	Gm22710	0.000869	2.19598
	ENSMUSG00000064999	Gm26035	2.79e-06	2.19294
	ENSMUSG00000069273	Hist1h3e	3.58e-06	2.18406
	ENSMUSG00000080365	Gm25776	0.000143	2.18114
	ENSMUSG00000031289	Il13ra2	4.89e-06	2.17782
	ENSMUSG00000016327	Atp1b4	0.0173	2.16681
	ENSMUSG00000064380	Gm26448	1.91e-09	2.16627
	ENSMUSG00000111821	Gm48545	9.69e-05	2.15273
	ENSMUSG00000097060	Gm26759	9.57e-10	2.14574
	ENSMUSG00000034855	Cxcl10	6.33e-14	2.12518
	ENSMUSG00000067455	Hist1h4j	0.000747	2.12167
	ENSMUSG00000045932	Ifit2	1.49e-41	2.11937
	ENSMUSG00000096349	Gm22513	0.0167	2.10918
	ENSMUSG00000064655	Gm25788	0.00716	2.09818
	ENSMUSG00000094344	Gm11942	7.06e-20	2.09466
	ENSMUSG00000023341	Mx2	4.66e-63	2.09345
	ENSMUSG00000060093	Hist1h4a	7.15e-07	2.0934
	ENSMUSG00000030670	Cyp2r1	0.0057	2.09061
	ENSMUSG00000044748	Defb1	0.0378	2.07429
	ENSMUSG00000107722	2900060B14Rik	0.00119	2.06702
	ENSMUSG00000031757	Mt4	0.000178	2.06361
	ENSMUSG00000088025	Rprl3	0.0012	2.05553
	ENSMUSG00000095590	Gm24305	0.045	2.05306
	ENSMUSG00000081163	Defa-ps12	0.0272	2.05193
	ENSMUSG00000038357	Camp	9.67e-07	2.04996
	ENSMUSG00000097457	2310031A07Rik	0.0424	2.03864
	ENSMUSG00000064387	Snora73a	2.52e-11	2.03658
	ENSMUSG00000031343	Gabra3	1.84e-06	2.03507
	ENSMUSG00000115420	AL732506.1	1.46e-06	2.03106
	ENSMUSG00000088088	Rmrp	1.46e-06	2.03106
	ENSMUSG00000086336	Gm12979	0.0446	2.02916
	ENSMUSG00000042761	Mrap2	0.00811	2.02348
	ENSMUSG00000066443	Gm10163	0.016	2.02177
	ENSMUSG00000110421	Gm9689	0.00849	2.01711
	ENSMUSG00000058385	Hist1h2bg	2.16e-05	2.01547
	ENSMUSG00000069274	Hist1h4f	0.000677	2.00129
	ENSMUSG00000083596	Rpl21-ps15	0.0272	1.99776
	ENSMUSG00000020638	Cmpk2	1.22e-42	1.99719
	ENSMUSG00000046748	Tmem45a2	1.42e-06	1.98057
	ENSMUSG00000114279	Hist1h2bm	0.0313	1.97882
	ENSMUSG00000088948	Gm23262	5.31e-05	1.97094
	ENSMUSG00000029019	Nppb	0.000219	1.95809
	ENSMUSG00000102189	Gm37194	8.1e-06	1.95529
	ENSMUSG00000059230	Defb4	2.95e-05	1.95349
	ENSMUSG00000106366	Mir3069	0.036	1.95077
	ENSMUSG00000065259	Snora30	0.0268	1.94331
	ENSMUSG00000017300	Tnnc2	1.69e-15	1.94319
	ENSMUSG00000033213	AA467197	1.2e-05	1.94194
	ENSMUSG00000065353	Snora73b	3.61e-05	1.94192
	ENSMUSG00000062461	Gm5453	2.89e-10	1.94042
	ENSMUSG00000100551	Gm19503	1.62e-07	1.93622
	ENSMUSG00000060639	Hist1h4i	0.00069	1.9356
	ENSMUSG00000087968	Gm25395	8.91e-07	1.93472
	ENSMUSG00000106649	Gm49349	3.2e-06	1.92987
	ENSMUSG00000068397	Gm10240	0.0263	1.92708
	ENSMUSG00000100210	Hist1h3f	0.000872	1.92157
	ENSMUSG00000004814	Ccl24	0.0406	1.9152
	ENSMUSG00000063001	Gm9701	0.0153	1.91473
	ENSMUSG00000047501	Cldn4	5.8e-05	1.91337
	ENSMUSG00000091028	Gm10722	0.0229	1.90282
	ENSMUSG00000065686	Snora5c	0.0253	1.90225
	ENSMUSG00000114456	Hist1h2bh	0.00442	1.89975
	ENSMUSG00000030107	Usp18	4.19e-35	1.89119
	ENSMUSG00000108332	D530033B14Rik	5.32e-17	1.88708
	ENSMUSG00000065226	Gm25791	4.61e-06	1.88537
	ENSMUSG00000027233	Patl2	0.043	1.87672
	ENSMUSG00000052837	Junb	3.04e-33	1.8733
	ENSMUSG00000045027	Prss22	2.77e-08	1.8733
	ENSMUSG00000095217	Hist1h2bn	0.00637	1.8691
	ENSMUSG00000065145	Vaultrc5	0.00108	1.86865
	ENSMUSG00000046049	Rp1l1	0.00193	1.86456
	ENSMUSG00000085532	B430319H21Rik	7.16e-05	1.86407
	ENSMUSG00000069266	Hist1h4b	0.0111	1.86196
	ENSMUSG00000074001	Klhl40	0.000993	1.86133
	ENSMUSG00000085806	Gm12023	0.000161	1.86082
	ENSMUSG00000026535	Ifi202b	5.49e-24	1.86016
	ENSMUSG00000041827	Oasl1	1.59e-25	1.85853
	ENSMUSG00000038295	Atg9b	0.00243	1.85771
	ENSMUSG00000094392	Gm3788	6.33e-05	1.85749
	ENSMUSG00000058773	Hist1h1b	0.00103	1.85496
	ENSMUSG00000075031	Hist1h2bb	0.0113	1.85378
	ENSMUSG00000089542	Gm25835	2.47e-06	1.85286
	ENSMUSG00000106392	Gm5870	0.0466	1.85275
	ENSMUSG00000083832	Gm13771	1.9e-05	1.84627
	ENSMUSG00000074433	Lce3e	0.0117	1.84479
	ENSMUSG00000090293	Gm17034	0.0368	1.84426
	ENSMUSG00000088008	Gm25492	0.0109	1.84126
	ENSMUSG00000082069	Gm16242	0.00224	1.83945
	ENSMUSG00000107480	Gm44165	8.52e-05	1.83686
	ENSMUSG00000064288	Hist1h4k	0.00154	1.8367
	ENSMUSG00000091383	Hist1h2al	1.56e-06	1.83414
	ENSMUSG00000070644	Etnk2	0.0272	1.83037
	ENSMUSG00000034459	Ifit1	9.35e-29	1.82903
	ENSMUSG00000108414	Snhg1	1.47e-18	1.82864
	ENSMUSG00000101191	Gm28809	0.0183	1.82513
	ENSMUSG00000095580	Rnu1b1	0.00157	1.8247
	ENSMUSG00000093834	Rnu1b2	0.00157	1.8247
	ENSMUSG00000087090	Nctc1	3.87e-14	1.82173
	ENSMUSG00000031231	Cox7b	1.15e-18	1.81828
	ENSMUSG00000064451	Snora23	0.0439	1.81501
	ENSMUSG00000026418	Tnni1	0.00822	1.81131
	ENSMUSG00000022586	Ly6i	6.13e-15	1.80633
	ENSMUSG00000102135	Gm37108	0.000229	1.80361
	ENSMUSG00000057465	Saa2	2.25e-09	1.80313
	ENSMUSG00000018930	Ccl4	5.57e-23	1.80073
	ENSMUSG00000104956	4930429D17Rik	0.0182	1.8003
	ENSMUSG00000049173	Myoz3	0.000297	1.79344
	ENSMUSG00000105361	AY036118	0.00461	1.78855
	ENSMUSG00000104862	Gm6520	0.00548	1.78761
	ENSMUSG00000088529	Gm26083	0.00315	1.7854
	ENSMUSG00000085241	Snhg3	8.45e-07	1.78444
	ENSMUSG00000068885	Lce3f	0.00345	1.78115
	ENSMUSG00000085609	1700016P03Rik	0.0193	1.78104
	ENSMUSG00000052305	Hbb-bs	0.000124	1.77911
	ENSMUSG00000069306	Hist1h4m	0.00836	1.777
	ENSMUSG00000074403	Hist2h3b	0.041	1.77571
	ENSMUSG00000038508	Gdf15	0.0158	1.77483
	ENSMUSG00000111713	Gm20234	0.0365	1.77292
	ENSMUSG00000105826	Gm42141	0.0178	1.772
	ENSMUSG00000068855	Hist2h2ac	0.00341	1.7637
	ENSMUSG00000064923	Gm22042	0.00224	1.76264
	ENSMUSG00000033196	Myh2	1.57e-05	1.76094
	ENSMUSG00000095701	Gm24830	0.00216	1.76078
	ENSMUSG00000096838	Gm26232	0.00216	1.76078
	ENSMUSG00000065773	Rnu1b6	0.00216	1.76078
	ENSMUSG00000092702	Gm24514	0.00248	1.75825
	ENSMUSG00000031097	Tnni2	2.03e-10	1.75747
	ENSMUSG00000021768	Dusp13	0.0161	1.75475
	ENSMUSG00000068697	Myoz1	2.09e-06	1.7547
	ENSMUSG00000058427	Cxcl2	4.52e-11	1.75401
	ENSMUSG00000096010	Hist4h4	0.000863	1.75159
	ENSMUSG00000100969	1700030N03Rik	0.000126	1.75055
	ENSMUSG00000065037	Rn7sk	0.000299	1.74901
	ENSMUSG00000061482	Hist1h4d	9.27e-08	1.74565
	ENSMUSG00000081159	Gm6023	0.0399	1.74503
	ENSMUSG00000077714	Snord17	0.000977	1.74339
	ENSMUSG00000077563	Snora68	0.0011	1.74161
	ENSMUSG00000059434	Gckr	1.39e-05	1.73734
	ENSMUSG00000036731	Cysrt1	0.0264	1.7362
	ENSMUSG00000009070	Rsph14	1.51e-06	1.733
	ENSMUSG00000038037	Socs1	3.91e-10	1.72974
	ENSMUSG00000115783	Bc1	0.0191	1.72912
	ENSMUSG00000095260	Gm25890	0.00342	1.72862
	ENSMUSG00000094812	Gm22614	0.00342	1.72862
	ENSMUSG00000079434	Neu2	0.00266	1.72728
	ENSMUSG00000066510	Ankdd1a	6.66e-07	1.72253
	ENSMUSG00000052565	Hist1h1d	6.03e-05	1.72229
	ENSMUSG00000026573	Xcl1	0.0228	1.72157
	ENSMUSG00000096084	Gm21850	5.2e-05	1.72131
	ENSMUSG00000076066	Mir223	0.000146	1.71995
	ENSMUSG00000060183	Cxcl11	1.19e-05	1.71886
	ENSMUSG00000056300	Zfp981	3.47e-08	1.71717
	ENSMUSG00000112041	9530020I12Rik	0.0454	1.71623
	ENSMUSG00000081642	Gm13532	0.0245	1.71339
	ENSMUSG00000080950	Gm7278	0.00427	1.71199
	ENSMUSG00000102630	Gm37289	0.0332	1.70868
	ENSMUSG00000073902	Gm1966	8.32e-11	1.70586
	ENSMUSG00000049734	Trex1	1.1e-13	1.70539
	ENSMUSG00000060981	Hist1h4h	0.000123	1.70435
	ENSMUSG00000032174	Icam5	0.0099	1.70372
	ENSMUSG00000088789	Scarna13	0.000242	1.70339
	ENSMUSG00000103308	Gm37800	1.54e-05	1.70286
	ENSMUSG00000062727	Hist1h2bk	0.0147	1.7006
	ENSMUSG00000088185	Scarna2	3.84e-05	1.70009
	ENSMUSG00000113198	Gm6988	0.000111	1.70009
	ENSMUSG00000059108	Ifitm6	1.55e-16	1.69831
	ENSMUSG00000065862	Gm24029	0.00506	1.69773
	ENSMUSG00000092805	Gm26461	0.00864	1.69729
	ENSMUSG00000070271	Gm13268	0.0267	1.69621
	ENSMUSG00000109052	Gm45012	0.0188	1.69451
	ENSMUSG00000028037	Ifi44	9.21e-19	1.69373
	ENSMUSG00000097413	A830052D11Rik	0.0338	1.6935
	ENSMUSG00000026358	Rgs1	1.6e-07	1.69318
	ENSMUSG00000054325	Lce3a	0.00497	1.69183
	ENSMUSG00000053560	Ier2	3.16e-19	1.69155
	ENSMUSG00000073940	Hbb-bt	0.000755	1.69152
	ENSMUSG00000051319	1500011K16Rik	0.0119	1.69106
	ENSMUSG00000064179	Tnnt1	0.00307	1.69092
	ENSMUSG00000074115	Saa1	9.38e-13	1.68841
	ENSMUSG00000069305	Hist1h4n	0.00918	1.68827
	ENSMUSG00000028341	Nr4a3	5.23e-35	1.68315
	ENSMUSG00000071637	Cebpd	3.66e-31	1.68087
	ENSMUSG00000065637	Gm26397	0.000111	1.68061
	ENSMUSG00000057160	Gm16372	0.000159	1.68029
	ENSMUSG00000105790	Gm24105	0.000929	1.67824
	ENSMUSG00000092674	Gm24105	0.00084	1.67587
	ENSMUSG00000060678	Hist1h4c	3.44e-05	1.6747
	ENSMUSG00000042918	Mamstr	4.07e-16	1.67255
	ENSMUSG00000109875	Gm45456	0.0106	1.6722
	ENSMUSG00000030399	Ckm	1.29e-07	1.66611
	ENSMUSG00000030672	Mylpf	0.000388	1.66264
	ENSMUSG00000005716	Pvalb	0.0277	1.66234
	ENSMUSG00000042031	Lce3b	0.00771	1.6619
	ENSMUSG00000109905	Gm7380	0.00171	1.66034
	ENSMUSG00000025172	Ankrd2	0.000203	1.65968
	ENSMUSG00000026826	Nr4a2	3.05e-06	1.6595
	ENSMUSG00000094338	Hist1h2bl	0.00849	1.65631
	ENSMUSG00000029379	Cxcl3	2.23e-17	1.65611
	ENSMUSG00000035852	Misp	4.46e-09	1.65602
	ENSMUSG00000086777	Far2os2	0.049	1.65546
	ENSMUSG00000053469	Tg	1.99e-19	1.64953
	ENSMUSG00000104740	Mir6516	0.028	1.64846
	ENSMUSG00000071858	Gm94	0.0234	1.64791
	ENSMUSG00000031972	Acta1	6.98e-10	1.64759
	ENSMUSG00000029635	Cdk8	1.63e-05	1.64378
	ENSMUSG00000081684	Rps2-ps13	1.03e-05	1.64243
	ENSMUSG00000067767	Clec4b2	0.00161	1.64231
	ENSMUSG00000045475	Lce3c	0.00918	1.64218
	ENSMUSG00000017204	Gsdma	0.0146	1.64055
	ENSMUSG00000029378	Areg	3.84e-05	1.63846
	ENSMUSG00000085249	Gm12847	0.0143	1.63678
	ENSMUSG00000097122	Gm26624	4.43e-08	1.6367
	ENSMUSG00000027913	Crct1	0.00149	1.63647
	ENSMUSG00000050463	Krt78	8.75e-06	1.63531
	ENSMUSG00000115518	Gm10791	0.00141	1.63494
	ENSMUSG00000086213	A330040F15Rik	1.95e-07	1.63356
	ENSMUSG00000004885	Crabp2	0.0287	1.63166
	ENSMUSG00000066491	Cox6c2	3.99e-07	1.63061
	ENSMUSG00000062826	Ces2f	0.000839	1.62774
	ENSMUSG00000046031	Calhm6	0.00104	1.62726
	ENSMUSG00000064382	Gm26447	0.000712	1.62664
	ENSMUSG00000035653	Lrfn5	0.0315	1.62489
	ENSMUSG00000063739	Gm4963	8.67e-05	1.62385
	ENSMUSG00000074896	Ifit3	8.41e-19	1.62278
	ENSMUSG00000062028	Irgc1	0.000795	1.62172
	ENSMUSG00000063820	Arl9	0.0359	1.62161
	ENSMUSG00000045377	Tmem88	4.72e-06	1.61956
	ENSMUSG00000114185	Gm47662	0.0398	1.61928
	ENSMUSG00000041872	Il17f	0.000186	1.61925
	ENSMUSG00000002500	Rpl3l	0.00259	1.61688
	ENSMUSG00000075042	4930431P03Rik	0.011	1.61569
	ENSMUSG00000044165	Bcl2l15	2.68e-05	1.61549
	ENSMUSG00000017697	Ada	9.34e-11	1.61544
	ENSMUSG00000091957	Rps2-ps10	3.1e-05	1.615
	ENSMUSG00000025498	Irf7	2.69e-23	1.61402
	ENSMUSG00000114277	Gm48583	0.000746	1.61187
	ENSMUSG00000104818	Gm43661	0.00364	1.6094
	ENSMUSG00000063651	Cnfn	0.000549	1.60936
	ENSMUSG00000081700	Atp5k-ps2	0.00369	1.60713
	ENSMUSG00000096205	Gm22068	0.0096	1.60437
	ENSMUSG00000098181	Rps12-ps24	0.00451	1.60399
	ENSMUSG00000056054	S100a8	3.4e-07	1.60062
	ENSMUSG00000028896	Rcc1	4.47e-11	1.59994
	ENSMUSG00000031780	Ccl17	5.39e-06	1.59896
	ENSMUSG00000109729	Gm45418	3.3e-05	1.59784
	ENSMUSG00000029862	Clcn1	0.000122	1.59577
	ENSMUSG00000097134	1110002J07Rik	0.000836	1.59513
	ENSMUSG00000094826	Gm23804	0.00122	1.59412
	ENSMUSG00000074149	Gm10634	2.88e-07	1.59407
	ENSMUSG00000029371	Cxcl5	5.61e-15	1.59316
	ENSMUSG00000111752	Gm38575	1.27e-10	1.59305
	ENSMUSG00000057580	Gm10012	0.0195	1.5925
	ENSMUSG00000114790	4921509O07Rik	0.000454	1.59214
	ENSMUSG00000027368	Dusp2	4.18e-09	1.59159
	ENSMUSG00000113178	Mylf-ps	1.12e-06	1.59119
	ENSMUSG00000048572	Tmem252	4.44e-31	1.58987
	ENSMUSG00000095969	Rnu1a1	0.013	1.58914
	ENSMUSG00000022602	Arc	0.0385	1.58909
	ENSMUSG00000105145	Gm47299	0.014	1.5878
	ENSMUSG00000105788	Gm47295	0.014	1.58779
	ENSMUSG00000020061	Mybpc1	1.21e-11	1.58725
	ENSMUSG00000000157	Itgb2l	7.93e-11	1.58684
	ENSMUSG00000028680	Plk3	1.73e-13	1.58641
	ENSMUSG00000053553	3110082I17Rik	4.41e-10	1.58639
	ENSMUSG00000070167	Snora57	0.00106	1.58531
	ENSMUSG00000024430	Cabyr	0.0276	1.58446
	ENSMUSG00000087066	Gm15518	1.6e-08	1.58409
	ENSMUSG00000026166	Ccl20	3.82e-11	1.58369
	ENSMUSG00000014773	Dll1	1.32e-28	1.58328
	ENSMUSG00000090582	Gm17024	6.03e-07	1.58291
	ENSMUSG00000096659	Gm25679	0.00119	1.5829
	ENSMUSG00000093815	Gm26444	0.00119	1.5829
	ENSMUSG00000082838	Gm14519	5.79e-05	1.58168
	ENSMUSG00000062488	Ifit3b	7.88e-13	1.57948
	ENSMUSG00000070866	Zfp804a	0.00293	1.57764
	ENSMUSG00000053522	Lgals7	0.0418	1.57711
	ENSMUSG00000038670	Mybpc2	9.7e-09	1.57618
	ENSMUSG00000115355	4930445E18Rik	0.00131	1.5748
	ENSMUSG00000085434	Gm11725	0.0376	1.57449
	ENSMUSG00000037977	6430571L13Rik	0.0113	1.5739
	ENSMUSG00000089281	Scarna6	0.00823	1.57356
	ENSMUSG00000032327	Stra6	0.00598	1.57261
	ENSMUSG00000064816	Gm22357	0.0173	1.57221
	ENSMUSG00000008384	Sertad1	1.12e-13	1.57118
	ENSMUSG00000054582	Pabpc1l	2.99e-05	1.56917
	ENSMUSG00000026628	Atf3	3.62e-22	1.56906
	ENSMUSG00000057003	Myh4	1.65e-08	1.56803
	ENSMUSG00000113722	Snhg10	0.00106	1.56633
	ENSMUSG00000001014	Icam4	0.00699	1.56566
	ENSMUSG00000041954	Tnfrsf18	0.00661	1.56302
	ENSMUSG00000051439	Cd14	3.56e-27	1.5626
	ENSMUSG00000040328	Olfr56	4.75e-15	1.5625
	ENSMUSG00000096214	Gm22634	0.00128	1.56246
	ENSMUSG00000096206	Gm22317	0.00128	1.56246
	ENSMUSG00000033730	Egr3	2.4e-10	1.56174
	ENSMUSG00000116961	AC117662.4	0.00223	1.5602
	ENSMUSG00000090698	Apold1	1.43e-10	1.56001
	ENSMUSG00000109700	Gm21123	0.00206	1.55928
	ENSMUSG00000059741	Myl3	2.72e-06	1.55885
	ENSMUSG00000057280	Musk	2.22e-06	1.55684
	ENSMUSG00000053508	Gtsf2	6.8e-07	1.55398
	ENSMUSG00000030156	Cd69	5.45e-07	1.55338
	ENSMUSG00000089617	Scarna10	0.0155	1.55137
	ENSMUSG00000099587	Gm28967	0.0155	1.55137
	ENSMUSG00000030669	Calca	7.44e-05	1.55105
	ENSMUSG00000078616	Trim30c	4.08e-08	1.55078
	ENSMUSG00000060438	Rps10-ps1	1.39e-08	1.55024
	ENSMUSG00000024205	Rpl36-ps2	0.000169	1.54977
	ENSMUSG00000054169	Ceacam10	1.16e-05	1.5489
	ENSMUSG00000103313	Gm38357	3.2e-19	1.54882
	ENSMUSG00000110697	Gm31718	2.21e-17	1.54876
	ENSMUSG00000025726	Slc28a1	0.0317	1.54552
	ENSMUSG00000009633	G0s2	6.94e-06	1.54482
	ENSMUSG00000028435	Aqp3	0.00182	1.54318
	ENSMUSG00000030592	Ryr1	4.26e-06	1.54176
	ENSMUSG00000022126	Acod1	2.57e-26	1.54171
	ENSMUSG00000023034	Nr4a1	1.81e-17	1.54129
	ENSMUSG00000000982	Ccl3	6.13e-15	1.54124
	ENSMUSG00000078763	Slfn1	5.73e-17	1.5411
	ENSMUSG00000043953	Ccrl2	5.73e-17	1.54066
	ENSMUSG00000021250	Fos	1.14e-13	1.54062
	ENSMUSG00000113998	Gm40909	1.24e-05	1.53907
	ENSMUSG00000055775	Myh8	3.34e-07	1.53855
	ENSMUSG00000113778	Gm40847	0.0405	1.53738
	ENSMUSG00000003752	Itpkc	4.85e-21	1.53712
	ENSMUSG00000039236	Isg20	3.09e-19	1.53685
	ENSMUSG00000095891	Gm10717	0.0411	1.53662
	ENSMUSG00000039001	Rps21	0.0099	1.5364
	ENSMUSG00000082884	Gm13339	0.00075	1.53624
	ENSMUSG00000048003	Catsper4	0.00839	1.53579
	ENSMUSG00000078122	F630028O10Rik	4.2e-06	1.53374
	ENSMUSG00000026896	Ifih1	3.3e-37	1.53356
	ENSMUSG00000044162	Tnip3	1.14e-13	1.53345
	ENSMUSG00000060988	Galnt13	9.45e-06	1.53242
	ENSMUSG00000114980	4933432I03Rik	8.97e-11	1.53208
	ENSMUSG00000022026	Olfm4	2.93e-15	1.53176
	ENSMUSG00000051627	Hist1h1e	2.39e-07	1.53087
	ENSMUSG00000088835	Gm23547	0.000143	1.52821
	ENSMUSG00000024912	Fosl1	1.8e-06	1.52468
	ENSMUSG00000062345	Serpinb2	8.22e-08	1.52405
	ENSMUSG00000038418	Egr1	4e-21	1.52338
	ENSMUSG00000095280	Gm21738	0.0233	1.52126
	ENSMUSG00000026407	Cacna1s	4.38e-06	1.51998
	ENSMUSG00000074146	4930579C12Rik	7.58e-07	1.51986
	ENSMUSG00000099250	Rn7s2	0.0174	1.51752
	ENSMUSG00000099021	Rn7s1	0.0174	1.51747
	ENSMUSG00000059326	Csf2ra	0.00163	1.51732
	ENSMUSG00000089999	Gm6485	5.58e-09	1.517
	ENSMUSG00000043165	Lor	8.24e-05	1.51652
	ENSMUSG00000105195	Gm43584	0.000514	1.51617
	ENSMUSG00000089929	Bcl2a1b	2.06e-12	1.51575
	ENSMUSG00000081857	Gm13624	0.0376	1.5152
	ENSMUSG00000030787	Lyve1	1.11e-18	1.51483
	ENSMUSG00000116848	AC138306.1	1.12e-11	1.5147
	ENSMUSG00000104348	Gm37691	0.000621	1.51466
	ENSMUSG00000066861	Oas1g	1.81e-08	1.51422
	ENSMUSG00000020108	Ddit4	2.93e-14	1.51345
	ENSMUSG00000089762	Ier5l	0.00307	1.51321
	ENSMUSG00000095616	Gm26244	0.0381	1.51304
	ENSMUSG00000098178	Gm42418	0.00746	1.5121
	ENSMUSG00000081695	Rpsa-ps5	0.0221	1.51085
	ENSMUSG00000073402	Gm8909	3.59e-08	1.51056
	ENSMUSG00000086591	Dnah2os	0.0117	1.50941
	ENSMUSG00000105398	Gm47305	0.0169	1.50869
	ENSMUSG00000106279	Gm47287	0.0169	1.50869
	ENSMUSG00000087700	Gm15283	0.0252	1.50812
	ENSMUSG00000039070	Cpa4	0.0368	1.5079
	ENSMUSG00000075122	Cd80	2.72e-16	1.5077
	ENSMUSG00000069792	Wfdc17	2.78e-06	1.50729
	ENSMUSG00000069372	Ctxn3	0.00367	1.50709
	ENSMUSG00000087590	Epb41l4aos	0.0111	1.50651
	ENSMUSG00000026981	Il1rn	3.16e-19	1.50534
	ENSMUSG00000026452	Syt2	1.7e-09	1.50533
	ENSMUSG00000000204	Slfn4	4.49e-06	1.50469
	ENSMUSG00000046961	Gpr156	0.00221	1.5046
	ENSMUSG00000070692	Rps12-ps10	0.047	1.50459
	ENSMUSG00000087881	Gm22442	0.00139	1.50459
	ENSMUSG00000086290	Snhg12	4.3e-06	1.50401
	ENSMUSG00000026121	Sema4c	6.49e-23	1.50395
	ENSMUSG00000087006	Gm13889	6.41e-14	1.50161
	ENSMUSG00000102496	Gm36989	0.00823	1.50153
	ENSMUSG00000079597	Gm5483	3.51e-09	1.50064
	ENSMUSG00000041117	Ccdc8	4.06e-05	1.50068
	ENSMUSG00000058571	Gpc6	1.32e-14	1.5009
	ENSMUSG00000036411	9530077C05Rik	6.19e-05	1.50108
	ENSMUSG00000052117	D630039A03Rik	0.0245	1.5027
	ENSMUSG00000104168	Gm38250	0.022	1.50324
	ENSMUSG00000075410	Prcd	0.0129	1.5063
	ENSMUSG00000100005	B130024G19Rik	2.07e-17	1.5078
	ENSMUSG00000075592	Nynrin	6.9e-13	1.50911
	ENSMUSG00000038236	Hoxa7	0.048	1.50941
	ENSMUSG00000091183	Gm5141	0.00466	1.50992
	ENSMUSG00000110206	Flt3l	1.03e-05	1.51014
	ENSMUSG00000078870	Gm14410	1.7e-12	1.51022
	ENSMUSG00000048402	Gli2	2.01e-16	1.51063
	ENSMUSG00000027318	Adam33	7.24e-05	1.51069
	ENSMUSG00000070867	Trabd2b	1.19e-23	1.51071
	ENSMUSG00000002346	Slc25a42	3.08e-09	1.51104
	ENSMUSG00000038119	Cdon	2.13e-13	1.51147
	ENSMUSG00000000901	Mmp11	0.000559	1.51193
	ENSMUSG00000030125	Lrrc23	0.000532	1.51419
	ENSMUSG00000021708	Rasgrf2	3.43e-12	1.51459
	ENSMUSG00000030494	Rhpn2	6.96e-09	1.51519
	ENSMUSG00000042788	Fam166b	0.0427	1.51567
	ENSMUSG00000024206	Rfx2	1.63e-11	1.5161
	ENSMUSG00000026494	Kif26b	4.56e-12	1.51693
	ENSMUSG00000017167	Cntnap1	0.00083	1.51742
	ENSMUSG00000022456	2020-09-03	0.000651	1.51858
	ENSMUSG00000086158	Ccpg1os	0.0254	1.5194
	ENSMUSG00000060548	Tnfrsf19	1.99e-11	1.51998
	ENSMUSG00000031665	Sall1	0.0166	1.52078
	ENSMUSG00000020642	Rnf144a	4.31e-15	1.52144
	ENSMUSG00000085517	Gm12963	2.62e-08	1.52207
	ENSMUSG00000026785	Pkn3	1.39e-05	1.52256
	ENSMUSG00000041429	Nthl1	0.0153	1.52277
	ENSMUSG00000099564	Gm28729	0.0326	1.52279
	ENSMUSG00000050751	Pgbd5	0.00326	1.52302
	ENSMUSG00000024063	Lbh	1.62e-22	1.52446
	ENSMUSG00000051590	Map3k19	0.00204	1.52475
	ENSMUSG00000026109	Tmeff2	7.24e-05	1.52494
	ENSMUSG00000023266	Frs3	0.0339	1.52512
	ENSMUSG00000019945	Cabcoco1	0.000124	1.52674
	ENSMUSG00000026259	Ngef	2.29e-07	1.52931
	ENSMUSG00000034522	Zfp395	1.2e-09	1.53141
	ENSMUSG00000101801	1700020G17Rik	1.6e-08	1.53181
	ENSMUSG00000027656	Wisp2	1.3e-21	1.53185
	ENSMUSG00000022199	Slc22a17	3.25e-05	1.53266
	ENSMUSG00000045875	Adra1a	0.000284	1.53376
	ENSMUSG00000072601	Ear1	4.22e-05	1.53431
	ENSMUSG00000037492	Zmat4	1.17e-06	1.53458
	ENSMUSG00000050541	Adra1b	9.82e-06	1.53554
	ENSMUSG00000050014	Apol10b	0.012	1.53687
	ENSMUSG00000059824	Dbp	3.21e-07	1.53782
	ENSMUSG00000026691	Fmo3	6.57e-08	1.53899
	ENSMUSG00000085024	C230035I16Rik	0.00971	1.53911
	ENSMUSG00000026347	Tmem163	2.07e-16	1.54162
	ENSMUSG00000097591	A330032B11Rik	0.0427	1.54167
	ENSMUSG00000075389	2810410L24Rik	0.000204	1.54208
	ENSMUSG00000022543	4930451G09Rik	0.0175	1.54321
	ENSMUSG00000106951	5930430L01Rik	0.00793	1.54442
	ENSMUSG00000022758	P2rx6	0.00085	1.54538
	ENSMUSG00000026888	Grb14	2e-26	1.54642
	ENSMUSG00000026824	Kcnj3	9.08e-11	1.54794
	ENSMUSG00000045555	Mettl24	1.86e-10	1.55011
	ENSMUSG00000022053	Ebf2	8.28e-10	1.55017
	ENSMUSG00000031489	Adrb3	2.08e-05	1.55034
	ENSMUSG00000074384	AI429214	0.0269	1.55054
	ENSMUSG00000054021	Sirt5	4.74e-06	1.55104
	ENSMUSG00000055945	Prr18	0.00517	1.5513
	ENSMUSG00000033595	Lgi3	1.84e-11	1.55237
	ENSMUSG00000103183	Gm37090	0.00252	1.5557
	ENSMUSG00000061601	Pclo	0.000111	1.55584
	ENSMUSG00000112714	Gm4798	2.86e-05	1.55648
	ENSMUSG00000020182	Ddc	0.0294	1.55689
	ENSMUSG00000030041	M1ap	4.17e-06	1.55691
	ENSMUSG00000066319	Rtp3	0.00102	1.55972
	ENSMUSG00000013089	Etv5	2.23e-20	1.56118
	ENSMUSG00000097805	Gm17473	3.87e-07	1.56163
	ENSMUSG00000017309	Cd300lg	4.88e-06	1.56175
	ENSMUSG00000085982	9530051G07Rik	0.0448	1.56302
	ENSMUSG00000029053	Prkcz	4.17e-13	1.56328
	ENSMUSG00000030607	Acan	0.00906	1.56367
	ENSMUSG00000046456	Tmem150b	0.00136	1.56497
	ENSMUSG00000093479	Gm20629	2.73e-09	1.56524
	ENSMUSG00000037610	Kcnmb2	7.66e-08	1.5685
	ENSMUSG00000086368	Gm13830	0.00726	1.56918
	ENSMUSG00000043088	Il17re	0.000231	1.56949
	ENSMUSG00000016262	Sertad4	0.00683	1.56952
	ENSMUSG00000020682	Mmp28	4.74e-10	1.57082
	ENSMUSG00000084939	Gm830	0.0184	1.57237
	ENSMUSG00000039763	Dnajc28	0.0397	1.57532
	ENSMUSG00000020734	Grin2c	0.0303	1.57736
	ENSMUSG00000026676	Ccdc3	6.28e-11	1.57823
	ENSMUSG00000028871	Rspo1	0.0142	1.57921
	ENSMUSG00000017007	Rbpjl	8.03e-08	1.58184
	ENSMUSG00000019831	Wasf1	0.0222	1.58353
	ENSMUSG00000042793	Lgr6	1.16e-16	1.58525
	ENSMUSG00000087424	5730405O15Rik	0.022	1.58728
	ENSMUSG00000078794	Dact3	2.02e-05	1.59022
	ENSMUSG00000095079	Igha	8.37e-05	1.59233
	ENSMUSG00000050022	Amz1	5.27e-05	1.59317
	ENSMUSG00000036854	Hspb6	0.00204	1.59769
	ENSMUSG00000021719	Rgs7bp	2.95e-09	1.59776
	ENSMUSG00000025902	Sox17	1.02e-13	1.59859
	ENSMUSG00000074219	Gm10644	0.0218	1.59896
	ENSMUSG00000037846	Rtkn2	5.55e-07	1.59899
	ENSMUSG00000102082	Gm28675	0.0481	1.5992
	ENSMUSG00000086141	9030622O22Rik	1.25e-10	1.60485
	ENSMUSG00000089941	Gm16168	0.00179	1.60621
	ENSMUSG00000112468	Gm47720	2.62e-06	1.60853
	ENSMUSG00000068323	Slc4a5	6.46e-08	1.60961
	ENSMUSG00000116097	Gm36738	0.0228	1.61149
	ENSMUSG00000019312	Grb7	0.000816	1.61196
	ENSMUSG00000059659	Gm10069	3.68e-05	1.61256
	ENSMUSG00000031220	Awat2	0.0141	1.61362
	ENSMUSG00000090206	Tepp	0.00413	1.61626
	ENSMUSG00000087514	Gm16076	0.0299	1.62071
	ENSMUSG00000041351	Rap1gap	2.36e-09	1.62161
	ENSMUSG00000069378	Prdm6	1.85e-18	1.62344
	ENSMUSG00000036923	Stox1	5.18e-07	1.62382
	ENSMUSG00000050288	Fzd2	0.000828	1.62416
	ENSMUSG00000086607	4930511M06Rik	0.00652	1.62474
	ENSMUSG00000034685	Fam171a2	0.000679	1.62484
	ENSMUSG00000062542	Syt9	0.0157	1.62712
	ENSMUSG00000007279	Scube2	2.67e-18	1.62961
	ENSMUSG00000054057	A930004D18Rik	0.033	1.62998
	ENSMUSG00000066438	Plekhd1	2.77e-07	1.63131
	ENSMUSG00000085682	Gm14267	0.00118	1.63576
	ENSMUSG00000074793	Hspa12b	6.74e-21	1.63581
	ENSMUSG00000030495	Slc7a10	3.89e-09	1.63794
	ENSMUSG00000033590	Myo5c	1.66e-15	1.64178
	ENSMUSG00000030562	Nox4	8.94e-09	1.64264
	ENSMUSG00000083817	Gm14400	0.0177	1.64295
	ENSMUSG00000099553	Gm29538	0.00168	1.64385
	ENSMUSG00000058420	Syt17	3.26e-06	1.64385
	ENSMUSG00000054459	Vsnl1	1.48e-12	1.64408
	ENSMUSG00000037973	Ccdc129	8.09e-09	1.64483
	ENSMUSG00000059146	Ntrk3	4.47e-22	1.64553
	ENSMUSG00000056155	Nanos3	0.00406	1.64604
	ENSMUSG00000106749	Gm43281	3.37e-06	1.64753
	ENSMUSG00000072599	Ear-ps2	0.00809	1.64847
	ENSMUSG00000069518	Gm10271	0.0449	1.64998
	ENSMUSG00000074771	Ankef1	0.000341	1.65659
	ENSMUSG00000041479	Syt15	1.37e-05	1.65918
	ENSMUSG00000049511	Htr1b	0.000221	1.66251
	ENSMUSG00000063430	Wscd2	1.63e-07	1.66276
	ENSMUSG00000086596	Susd5	3.88e-05	1.66349
	ENSMUSG00000011263	Exoc3l2	0.0211	1.67104
	ENSMUSG00000034584	Exph5	2.07e-17	1.67135
	ENSMUSG00000022840	Adcy5	1.15e-24	1.67331
	ENSMUSG00000028801	Stpg1	0.00019	1.67594
	ENSMUSG00000027827	Kcnab1	1.06e-12	1.68541
	ENSMUSG00000020614	Fam20a	7.24e-19	1.68689
	ENSMUSG00000021499	Catsper3	0.00733	1.68773
	ENSMUSG00000085171	D830026I12Rik	0.0425	1.68975
	ENSMUSG00000035435	Abca17	2.81e-10	1.69256
	ENSMUSG00000030043	Tacr1	7.6e-05	1.69378
	ENSMUSG00000041020	Map7d2	0.0275	1.69537
	ENSMUSG00000110380	Gm45332	0.00676	1.69568
	ENSMUSG00000105376	Gm36535	0.0164	1.69648
	ENSMUSG00000101605	Ace3	1.74e-05	1.69668
	ENSMUSG00000037709	Fam13a	2.63e-08	1.70489
	ENSMUSG00000109165	Gm45148	0.00567	1.70589
	ENSMUSG00000020169	Best3	1.46e-07	1.71572
	ENSMUSG00000048728	Zfp454	0.0449	1.71722
	ENSMUSG00000028755	Cda	0.0199	1.71775
	ENSMUSG00000085282	Gm15663	0.0121	1.71824
	ENSMUSG00000048096	Lmod1	9.53e-07	1.71855
	ENSMUSG00000103738	Gm37652	0.00124	1.72213
	ENSMUSG00000108580	Gm39094	1.47e-22	1.73346
	ENSMUSG00000027380	Acoxl	2.48e-08	1.73357
	ENSMUSG00000063535	Zfp773	0.00378	1.73588
	ENSMUSG00000027186	Elf5	3.75e-05	1.74138
	ENSMUSG00000029193	Cckar	1.05e-05	1.7428
	ENSMUSG00000108767	Gm29763	0.0299	1.74292
	ENSMUSG00000032357	Tinag	2.33e-06	1.74818
	ENSMUSG00000092515	C87198	0.0436	1.75023
	ENSMUSG00000070661	Rnf186	0.044	1.75228
	ENSMUSG00000030380	Mzf1	0.0163	1.76315
	ENSMUSG00000042428	Mgat3	6.4e-12	1.76372
	ENSMUSG00000044708	Kcnj10	0.0222	1.76788
	ENSMUSG00000041423	Paqr6	0.0272	1.7688
	ENSMUSG00000089712	Gm15889	0.00662	1.77029
	ENSMUSG00000063730	Hsd3b2	0.0208	1.77382
	ENSMUSG00000101693	Gm19461	0.0209	1.77756
	ENSMUSG00000064294	Aox3	3.77e-15	1.77814
	ENSMUSG00000086313	Gm15940	0.021	1.78043
	ENSMUSG00000044694	2010007H06Rik	1.51e-06	1.78105
	ENSMUSG00000108481	Gm33248	4.21e-13	1.78405
	ENSMUSG00000061397	Krt79	0.000609	1.78612
	ENSMUSG00000094786	Gm14403	1.13e-16	1.78686
	ENSMUSG00000079436	Kcnj13	0.0422	1.78992
	ENSMUSG00000038233	Fam198a	1.05e-06	1.79091
	ENSMUSG00000042256	Ptchd4	7e-05	1.79131
	ENSMUSG00000052026	Slc6a7	4.86e-05	1.79273
	ENSMUSG00000097124	A530020G20Rik	7.37e-06	1.79288
	ENSMUSG00000048988	Elfn1	1.27e-13	1.80361
	ENSMUSG00000057719	Sh3rf2	2.42e-19	1.80437
	ENSMUSG00000111761	9230112J17Rik	0.000313	1.81049
	ENSMUSG00000027886	1700013F07Rik	0.0243	1.81079
	ENSMUSG00000082292	Gm12250	3.69e-06	1.81246
	ENSMUSG00000049107	Ntf3	7.06e-20	1.82173
	ENSMUSG00000068373	D430041D05Rik	5.87e-17	1.83074
	ENSMUSG00000020566	Atp6v1c2	1.23e-25	1.832
	ENSMUSG00000114028	9630002D21Rik	0.00396	1.83235
	ENSMUSG00000102590	Mannr	0.000175	1.83617
	ENSMUSG00000006567	Atp7b	2.18e-17	1.83648
	ENSMUSG00000076613	Ighg2b	0.023	1.83741
	ENSMUSG00000102437	Gm38048	2.54e-08	1.8435
	ENSMUSG00000025577	Cbx2	0.000142	1.84628
	ENSMUSG00000037279	Ovol2	0.0023	1.85273
	ENSMUSG00000030093	Wnt7a	1.05e-06	1.85514
	ENSMUSG00000097453	Gm26894	0.00159	1.8567
	ENSMUSG00000087518	Gm13561	0.00322	1.85908
	ENSMUSG00000044633	B530045E10Rik	8.05e-19	1.86002
	ENSMUSG00000009394	Syn2	1.55e-17	1.86544
	ENSMUSG00000085069	Gm13111	0.000165	1.86647
	ENSMUSG00000079173	Zan	0.000411	1.86801
	ENSMUSG00000030098	Grip2	4.24e-11	1.87118
	ENSMUSG00000074575	Kcng1	0.0471	1.87158
	ENSMUSG00000116766	AC171205.1	0.0348	1.87324
	ENSMUSG00000027513	Pck1	3.53e-10	1.87427
	ENSMUSG00000056824	Zfp663	0.00672	1.8802
	ENSMUSG00000086843	E030013I19Rik	3.55e-05	1.88668
	ENSMUSG00000108218	Olfr1372-ps1	6.73e-09	1.8938
	ENSMUSG00000087413	Gm11266	3.96e-14	1.89913
	ENSMUSG00000093550	Higd1c	0.0335	1.90632
	ENSMUSG00000020335	Zfp354b	0.0186	1.90634
	ENSMUSG00000027460	Angpt4	7.61e-09	1.918
	ENSMUSG00000036295	Lrrn3	4.53e-05	1.92513
	ENSMUSG00000090166	Ear10	1.4e-06	1.92909
	ENSMUSG00000099338	2810030D12Rik	6.44e-05	1.93595
	ENSMUSG00000032502	Stac	6.19e-06	1.93673
	ENSMUSG00000079039	Gm11037	0.025	1.94058
	ENSMUSG00000105786	Gm18957	0.0148	1.94224
	ENSMUSG00000117322	AC154766.4	0.0255	1.95369
	ENSMUSG00000022504	Ciita	2.96e-28	1.9597
	ENSMUSG00000028919	Arhgef19	0.00226	1.96803
	ENSMUSG00000110891	Gm40639	0.036	1.97254
	ENSMUSG00000104376	Gm37516	0.012	1.97463
	ENSMUSG00000029601	Iqcd	0.00865	1.99054
	ENSMUSG00000026870	Cutal	0.000179	1.99439
	ENSMUSG00000110631	Gm42047	0.00559	2.0078
	ENSMUSG00000085882	2610507I01Rik	5.32e-05	2.01961
	ENSMUSG00000109770	Gm30085	0.0397	2.02692
	ENSMUSG00000086390	1810019D21Rik	1.01e-09	2.03581
	ENSMUSG00000080797	Gm15760	0.0206	2.04907
	ENSMUSG00000033849	B3galt2	0.00186	2.0592
	ENSMUSG00000031725	Ces1f	0.00683	2.09255
	ENSMUSG00000087500	Gm12426	0.00591	2.10706
	ENSMUSG00000092004	Gm17482	9.93e-07	2.11247
	ENSMUSG00000019909	Fam162b	0.000507	2.11638
	ENSMUSG00000115307	Gm49313	0.000184	2.13964
	ENSMUSG00000060275	Nrg2	7.68e-08	2.14501
	ENSMUSG00000025789	St8sia2	1.28e-15	2.16981
	ENSMUSG00000108390	Gm39038	0.00164	2.19219
	ENSMUSG00000026147	Col9a1	0.0156	2.19413
	ENSMUSG00000053961	Ang5	0.00231	2.19832
	ENSMUSG00000086155	9430041J12Rik	0.0278	2.20323
	ENSMUSG00000027796	Smad9	3.65e-14	2.22037
	ENSMUSG00000103160	C130012C08Rik	0.00201	2.23446
	ENSMUSG00000020081	Tacr2	0.0182	2.25365
	ENSMUSG00000069830	Nlrp1a	2.69e-07	2.28174
	ENSMUSG00000108617	Gm31749	0.00604	2.28569
	ENSMUSG00000009900	Wnt3a	5.16e-09	2.29813
	ENSMUSG00000027831	Veph1	9.72e-25	2.30192
	ENSMUSG00000061171	Slc38a11	3.5e-05	2.35313
	ENSMUSG00000001494	Sost	0.000434	2.41214
	ENSMUSG00000026304	Rab17	0.00109	2.60858
	ENSMUSG00000031551	Ido1	1.39e-05	3.23955
	ENSMUSG00000092591	Gm20429	0.000209	3.38304
	ENSMUSG00000071679	Rtl4	6.39e-21	4.58263
	ENSMUSG00000085154	C130046K22Rik	1.28e-13	27.5987

## Sheet: Supplementary Data 8
	Supplementary Data 8.
	Gene Stable ID	Gene Name	padj	FC
	ENSMUSG00000096349	Gm22513	3.77e-18	10.9746
	ENSMUSG00000094668	Gm24871	1.29e-07	6.74592
	ENSMUSG00000064899	Snord118	1.08e-09	6.57058
	ENSMUSG00000097554	Gm26825	0.000725	5.79168
	ENSMUSG00000109641	Gm45556	0.00147	5.59847
	ENSMUSG00000105361	AY036118	3.15e-13	5.46115
	ENSMUSG00000080538	Gm25541	4.06e-18	5.17464
	ENSMUSG00000093843	Gm25939	7.29e-13	4.92582
	ENSMUSG00000095676	Gm25099	9.26e-27	4.90614
	ENSMUSG00000065870	Rnu3a	1.74e-16	4.88437
	ENSMUSG00000106147	Rnu3a	1.74e-16	4.88437
	ENSMUSG00000095738	Gm25313	8.71e-14	4.85793
	ENSMUSG00000095892	Rnu5g	4.27e-14	4.78872
	ENSMUSG00000104896	Rnu3b4	9.34e-24	4.62204
	ENSMUSG00000098641	Rnu3b4	1.21e-23	4.61592
	ENSMUSG00000099291	Rnu3b3	6.68e-23	4.59029
	ENSMUSG00000104856	Rnu3b3	6.68e-23	4.59029
	ENSMUSG00000105115	Rnu3b2	7.99e-24	4.57809
	ENSMUSG00000098925	Rnu3b2	7.99e-24	4.57809
	ENSMUSG00000098943	Rnu3b1	3.21e-23	4.55908
	ENSMUSG00000105025	Rnu3b1	3.21e-23	4.55908
	ENSMUSG00000085393	Gm11280	0.00104	4.53893
	ENSMUSG00000064945	Rny3	1.19e-15	4.47607
	ENSMUSG00000042385	Gzmk	0.00537	4.35977
	ENSMUSG00000094050	Gm23472	1.36e-13	4.32085
	ENSMUSG00000093956	Gm24497	4.43e-13	4.29109
	ENSMUSG00000064856	Gm23444	2.34e-13	4.2883
	ENSMUSG00000088675	Rprl1	2.41e-06	4.193
	ENSMUSG00000106222	Rprl1	2.41e-06	4.193
	ENSMUSG00000065176	Rnu12	1.99e-27	4.10988
	ENSMUSG00000065701	Rny1	7.64e-13	4.06942
	ENSMUSG00000065254	Gm23973	3.03e-06	4.05908
	ENSMUSG00000032494	Tdgf1	1.92e-05	4.05317
	ENSMUSG00000065820	Gm26316	9.85e-13	4.04807
	ENSMUSG00000064682	Gm25813	9.9e-09	4.04629
	ENSMUSG00000064702	Gm24950	3.05e-12	3.98112
	ENSMUSG00000065251	Gm23971	3.05e-12	3.98112
	ENSMUSG00000065944	Rnu2-10	2.22e-12	3.97616
	ENSMUSG00000065767	Gm23849	3.07e-12	3.96282
	ENSMUSG00000077323	Rnu11	6.04e-13	3.96211
	ENSMUSG00000094377	Gm24407	2.62e-14	3.80885
	ENSMUSG00000065232	Gm22973	6.93e-12	3.79594
	ENSMUSG00000067455	Hist1h4j	3.6e-08	3.77887
	ENSMUSG00000060093	Hist1h4a	2.31e-16	3.75305
	ENSMUSG00000096243	Gm24265	2.84e-11	3.64848
	ENSMUSG00000065845	Gm25189	0.00258	3.63694
	ENSMUSG00000064943	Gm23240	0.00239	3.62003
	ENSMUSG00000069300	Hist1h2bj	2.08e-05	3.61698
	ENSMUSG00000095616	Gm26244	1.81e-09	3.58597
	ENSMUSG00000088252	Snord13	3.16e-08	3.50073
	ENSMUSG00000064941	Gm23238	2.49e-12	3.47751
	ENSMUSG00000095969	Rnu1a1	4.33e-10	3.44721
	ENSMUSG00000096659	Gm25679	2.63e-16	3.41183
	ENSMUSG00000093815	Gm26444	2.63e-16	3.41183
	ENSMUSG00000063021	Hist1h2ak	0.00245	3.40604
	ENSMUSG00000095260	Gm25890	9.28e-10	3.34811
	ENSMUSG00000094812	Gm22614	9.28e-10	3.34811
	ENSMUSG00000064923	Gm22042	8.01e-10	3.34775
	ENSMUSG00000095580	Rnu1b1	2.34e-09	3.34751
	ENSMUSG00000093834	Rnu1b2	2.34e-09	3.34751
	ENSMUSG00000094306	Gm24924	7.72e-09	3.33098
	ENSMUSG00000095701	Gm24830	1.01e-09	3.29671
	ENSMUSG00000096838	Gm26232	1.01e-09	3.29671
	ENSMUSG00000065773	Rnu1b6	1.01e-09	3.29671
	ENSMUSG00000094826	Gm23804	3.33e-15	3.28113
	ENSMUSG00000097131	D230017M19Rik	7.32e-15	3.26632
	ENSMUSG00000069266	Hist1h4b	3.25e-06	3.25991
	ENSMUSG00000060981	Hist1h4h	4.37e-17	3.25461
	ENSMUSG00000101355	Hist1h3h	0.00142	3.17987
	ENSMUSG00000099517	Hist1h3g	0.00106	3.15984
	ENSMUSG00000010362	Rdm1	1.06e-11	3.14031
	ENSMUSG00000081684	Rps2-ps13	4.23e-24	3.13385
	ENSMUSG00000069305	Hist1h4n	4.43e-08	3.13304
	ENSMUSG00000065905	Gm26110	0.000116	3.13013
	ENSMUSG00000069306	Hist1h4m	5.27e-07	3.12782
	ENSMUSG00000095217	Hist1h2bn	2.95e-06	3.11942
	ENSMUSG00000064288	Hist1h4k	1.87e-08	3.11727
	ENSMUSG00000080465	Gm22486	2.9e-09	3.11249
	ENSMUSG00000047061	Gm9817	0.0314	3.11075
	ENSMUSG00000087963	Gm25394	0.002	3.09504
	ENSMUSG00000115420	AL732506.1	2.92e-15	3.08051
	ENSMUSG00000088088	Rmrp	2.92e-15	3.08051
	ENSMUSG00000096205	Gm22068	3.77e-09	3.06075
	ENSMUSG00000094655	Gm25360	1.37e-14	3.05875
	ENSMUSG00000060678	Hist1h4c	2.01e-18	3.05825
	ENSMUSG00000065824	Gm26315	1.04e-11	3.05352
	ENSMUSG00000092837	Rpph1	4.58e-09	3.03189
	ENSMUSG00000088025	Rprl3	2.03e-07	3.02716
	ENSMUSG00000099583	Hist1h3d	0.000333	3.01984
	ENSMUSG00000071470	Ccnb1ip1	4.41e-09	3.01139
	ENSMUSG00000065911	Gm24447	2.34e-11	2.99873
	ENSMUSG00000064694	Gm24146	5.78e-07	2.99441
	ENSMUSG00000092805	Gm26461	4.04e-09	2.98092
	ENSMUSG00000069274	Hist1h4f	2.64e-07	2.96329
	ENSMUSG00000096214	Gm22634	3.07e-14	2.95562
	ENSMUSG00000096206	Gm22317	3.07e-14	2.95562
	ENSMUSG00000087775	Rprl2	5.59e-07	2.94997
	ENSMUSG00000061482	Hist1h4d	5.96e-25	2.94791
	ENSMUSG00000092819	Gm23639	0.00131	2.91187
	ENSMUSG00000023467	Tulp2	0.00888	2.88799
	ENSMUSG00000010342	Tex14	2.11e-12	2.88718
	ENSMUSG00000092702	Gm24514	3.3e-08	2.85793
	ENSMUSG00000105790	Gm24105	1.12e-10	2.85779
	ENSMUSG00000087943	Gm24245	4.7e-13	2.8548
	ENSMUSG00000100210	Hist1h3f	1.45e-07	2.84688
	ENSMUSG00000090625	Gm20721	0.000527	2.82206
	ENSMUSG00000092674	Gm24105	1.19e-10	2.82005
	ENSMUSG00000046242	Nme9	4.34e-05	2.79607
	ENSMUSG00000064604	Snora44	7e-06	2.78114
	ENSMUSG00000114279	Hist1h2bm	0.00167	2.77708
	ENSMUSG00000058385	Hist1h2bg	2.78e-09	2.77039
	ENSMUSG00000064901	Snora21	0.000999	2.75448
	ENSMUSG00000101972	Hist1h3i	0.00108	2.74532
	ENSMUSG00000070167	Snora57	2.32e-12	2.74195
	ENSMUSG00000069265	Hist1h3a	0.00182	2.72035
	ENSMUSG00000064451	Snora23	0.000944	2.71353
	ENSMUSG00000091383	Hist1h2al	5.55e-14	2.67247
	ENSMUSG00000114456	Hist1h2bh	2.26e-05	2.66925
	ENSMUSG00000068855	Hist2h2ac	1.06e-06	2.66242
	ENSMUSG00000088008	Gm25492	6.86e-05	2.66085
	ENSMUSG00000105145	Gm47299	1.14e-08	2.65237
	ENSMUSG00000105788	Gm47295	1.14e-08	2.65227
	ENSMUSG00000105399	Mir1843b	0.00766	2.64955
	ENSMUSG00000065686	Snora5c	0.000951	2.64753
	ENSMUSG00000062727	Hist1h2bk	1.21e-05	2.64705
	ENSMUSG00000090208	Gm15851	0.0493	2.646
	ENSMUSG00000096992	Gm26788	0.0153	2.64097
	ENSMUSG00000092386	Gm20536	0.0121	2.61515
	ENSMUSG00000057596	Trim30d	2.24e-12	2.61328
	ENSMUSG00000064999	Gm26035	7.18e-09	2.60837
	ENSMUSG00000069267	Hist1h3b	0.00104	2.56483
	ENSMUSG00000093355	Snora26	0.0195	2.56211
	ENSMUSG00000069273	Hist1h3e	5.25e-08	2.55677
	ENSMUSG00000064994	Gm22422	9.17e-05	2.54989
	ENSMUSG00000060988	Galnt13	1.31e-22	2.54725
	ENSMUSG00000081342	Gm11434	0.0183	2.52822
	ENSMUSG00000065649	Snora74a	1.8e-07	2.52607
	ENSMUSG00000064655	Gm25788	0.00104	2.52513
	ENSMUSG00000097799	Gm26899	0.0235	2.48856
	ENSMUSG00000065145	Vaultrc5	2.35e-06	2.47615
	ENSMUSG00000085465	Gm15347	0.0142	2.4729
	ENSMUSG00000075031	Hist1h2bb	0.000205	2.46771
	ENSMUSG00000087819	Gm25117	1.17e-09	2.46701
	ENSMUSG00000074403	Hist2h3b	0.00152	2.45473
	ENSMUSG00000077254	Gm26079	1.78e-05	2.43886
	ENSMUSG00000115783	Bc1	0.000163	2.43286
	ENSMUSG00000098178	Gm42418	3.4e-10	2.42679
	ENSMUSG00000065087	Snord22	4.68e-20	2.42311
	ENSMUSG00000094338	Hist1h2bl	5.96e-06	2.42166
	ENSMUSG00000096010	Hist4h4	1.32e-07	2.4212
	ENSMUSG00000076614	Ighg1	0.0386	2.41777
	ENSMUSG00000089536	Scarna3a	0.00857	2.41193
	ENSMUSG00000069268	Hist1h2bf	0.00611	2.41015
	ENSMUSG00000076258	Gm23935	6.42e-13	2.4069
	ENSMUSG00000097346	Gm26619	0.0289	2.38809
	ENSMUSG00000080365	Gm25776	3.68e-05	2.38355
	ENSMUSG00000076281	Gm24270	1.12e-10	2.37389
	ENSMUSG00000097815	Gm26809	0.0233	2.3714
	ENSMUSG00000114969	Hba-ps3	0.000914	2.36923
	ENSMUSG00000065778	Gm22154	0.0168	2.34964
	ENSMUSG00000105448	Gm25820	0.0108	2.34882
	ENSMUSG00000105288	Gm25820	0.0108	2.34882
	ENSMUSG00000064966	Snord15b	1.44e-06	2.33314
	ENSMUSG00000069308	Hist1h2bp	0.00362	2.32208
	ENSMUSG00000035299	Mid1	4.01e-07	2.31638
	ENSMUSG00000085790	Gm12729	0.0253	2.31635
	ENSMUSG00000088529	Gm26083	2.8e-05	2.31412
	ENSMUSG00000113512	Gm9063	0.0383	2.30627
	ENSMUSG00000069310	Hist1h3c	0.00234	2.30229
	ENSMUSG00000115432	D130009I18Rik	0.0027	2.30068
	ENSMUSG00000004814	Ccl24	0.0098	2.29089
	ENSMUSG00000091957	Rps2-ps10	1.37e-12	2.27572
	ENSMUSG00000077611	Gm23946	0.0484	2.26409
	ENSMUSG00000088609	Gm24187	3.72e-12	2.23357
	ENSMUSG00000099250	Rn7s2	5.82e-07	2.22802
	ENSMUSG00000099021	Rn7s1	5.82e-07	2.22796
	ENSMUSG00000095590	Gm24305	0.0292	2.22118
	ENSMUSG00000060639	Hist1h4i	5.98e-05	2.21839
	ENSMUSG00000082755	Gm8692	0.000331	2.21497
	ENSMUSG00000112246	Gm40761	0.0475	2.18233
	ENSMUSG00000105398	Gm47305	8.24e-07	2.17596
	ENSMUSG00000106279	Gm47287	8.24e-07	2.17595
	ENSMUSG00000063954	Hist2h2aa2	3.09e-07	2.16459
	ENSMUSG00000052305	Hbb-bs	1.32e-07	2.16149
	ENSMUSG00000104863	Gm49347	0.000214	2.14585
	ENSMUSG00000064380	Gm26448	4.4e-09	2.14584
	ENSMUSG00000088246	Gm25911	7.67e-12	2.14513
	ENSMUSG00000089255	Snora78	0.0136	2.13757
	ENSMUSG00000085297	Gm11651	0.00525	2.12716
	ENSMUSG00000058773	Hist1h1b	8.95e-05	2.12062
	ENSMUSG00000064220	Hist2h2aa1	0.00031	2.11775
	ENSMUSG00000104740	Mir6516	0.000992	2.11347
	ENSMUSG00000046229	Scand1	0.0144	2.11161
	ENSMUSG00000064387	Snora73a	7.47e-12	2.08861
	ENSMUSG00000085261	Gm13814	0.0141	2.07759
	ENSMUSG00000080542	Gm22710	0.00243	2.07488
	ENSMUSG00000091993	B930036N10Rik	0.00207	2.07144
	ENSMUSG00000112831	AC167229.1	0.0282	2.069
	ENSMUSG00000091405	Hist2h4	9.28e-10	2.05249
	ENSMUSG00000046031	Calhm6	1.74e-06	2.04861
	ENSMUSG00000084708	Gm22988	5.06e-06	2.03879
	ENSMUSG00000031289	Il13ra2	4.46e-05	2.02517
	ENSMUSG00000088185	Scarna2	2.45e-08	2.02472
	ENSMUSG00000029635	Cdk8	3.25e-10	2.02213
	ENSMUSG00000088789	Scarna13	1.73e-06	2.01775
	ENSMUSG00000026573	Xcl1	0.00345	2.01605
	ENSMUSG00000100992	Gm23925	0.0322	2.01348
	ENSMUSG00000102189	Gm37194	5.6e-06	2.00065
	ENSMUSG00000077167	Gm24119	0.00988	1.99764
	ENSMUSG00000065637	Gm26397	4.01e-07	1.99764
	ENSMUSG00000084744	Gm25291	0.00403	1.99723
	ENSMUSG00000106649	Gm49349	1.43e-06	1.99336
	ENSMUSG00000064405	Gm23925	0.0366	1.98704
	ENSMUSG00000082516	Gm13342	0.0102	1.98113
	ENSMUSG00000027233	Patl2	0.0308	1.97965
	ENSMUSG00000092746	Rn7s6	1.82e-05	1.9655
	ENSMUSG00000073940	Hbb-bt	8.75e-06	1.96505
	ENSMUSG00000103336	Gm37993	0.0498	1.95466
	ENSMUSG00000100831	Gm17847	0.0184	1.95462
	ENSMUSG00000081058	Hist2h3c2	0.00298	1.95449
	ENSMUSG00000065118	Gm23297	0.0162	1.94429
	ENSMUSG00000030670	Cyp2r1	0.0152	1.93932
	ENSMUSG00000107722	2900060B14Rik	0.00388	1.93598
	ENSMUSG00000001983	Taco1	6.95e-08	1.93366
	ENSMUSG00000065226	Gm25791	3.01e-06	1.92608
	ENSMUSG00000062461	Gm5453	8.46e-10	1.92413
	ENSMUSG00000104690	Gm47304	3.05e-05	1.92018
	ENSMUSG00000065037	Rn7sk	2.04e-05	1.91712
	ENSMUSG00000069917	Hba-a2	3.52e-13	1.91559
	ENSMUSG00000055170	Ifng	0.00597	1.91461
	ENSMUSG00000064841	Gm26205	0.018	1.91041
	ENSMUSG00000090101	Snhg9	0.0249	1.88894
	ENSMUSG00000065353	Snora73b	9.17e-05	1.88893
	ENSMUSG00000113136	Gm19951	0.00101	1.88822
	ENSMUSG00000113465	Gm40271	0.00545	1.87296
	ENSMUSG00000066629	Rpl36-ps3	0.00545	1.87296
	ENSMUSG00000024205	Rpl36-ps2	1.48e-07	1.85628
	ENSMUSG00000089617	Scarna10	0.00037	1.85604
	ENSMUSG00000099587	Gm28967	0.00037	1.85604
	ENSMUSG00000022658	Tagln3	0.00359	1.85215
	ENSMUSG00000117074	AC121299.1	0.0422	1.84915
	ENSMUSG00000087968	Gm25395	7.59e-06	1.8411
	ENSMUSG00000052565	Hist1h1d	8.37e-06	1.83969
	ENSMUSG00000091955	Gm9844	3.52e-18	1.83756
	ENSMUSG00000086196	Gm13571	0.000325	1.83686
	ENSMUSG00000064853	Gm23442	0.000297	1.83298
	ENSMUSG00000077714	Snord17	0.000352	1.82282
	ENSMUSG00000069919	Hba-a1	8.16e-13	1.82278
	ENSMUSG00000020641	Rsad2	3.37e-12	1.82249
	ENSMUSG00000049539	Hist1h1a	0.00738	1.82116
	ENSMUSG00000069307	Hist1h2bq	4.15e-05	1.81828
	ENSMUSG00000035528	Npffr2	0.00777	1.81424
	ENSMUSG00000027220	Syt13	0.0111	1.81205
	ENSMUSG00000067321	Gm7931	0.0336	1.81009
	ENSMUSG00000085348	Myhas	0.0035	1.80389
	ENSMUSG00000065822	Snord15a	0.0155	1.80329
	ENSMUSG00000063234	Gpr84	1.21e-08	1.80013
	ENSMUSG00000085241	Snhg3	6.58e-07	1.7989
	ENSMUSG00000085573	Gm15418	0.0434	1.79681
	ENSMUSG00000065304	Gm23245	0.0253	1.79486
	ENSMUSG00000003545	Fosb	2.44e-06	1.79345
	ENSMUSG00000089762	Ier5l	3e-05	1.79236
	ENSMUSG00000057465	Saa2	5.73e-09	1.78951
	ENSMUSG00000053553	3110082I17Rik	9.75e-15	1.76966
	ENSMUSG00000109875	Gm45456	0.00492	1.76891
	ENSMUSG00000069303	Hist1h2br	8.01e-05	1.76668
	ENSMUSG00000100969	1700030N03Rik	0.000127	1.76459
	ENSMUSG00000053626	Tll1	3.72e-29	1.75467
	ENSMUSG00000037190	Cyb561d2	0.00984	1.75365
	ENSMUSG00000046470	Sox18	1.23e-13	1.75168
	ENSMUSG00000044092	C130050O18Rik	1.22e-06	1.74832
	ENSMUSG00000062778	Chia1	4.57e-20	1.74701
	ENSMUSG00000035852	Misp	1.8e-10	1.74205
	ENSMUSG00000025946	Pth2r	0.0371	1.73077
	ENSMUSG00000113722	Snhg10	6.72e-05	1.72847
	ENSMUSG00000020638	Cmpk2	9.44e-27	1.72166
	ENSMUSG00000089281	Scarna6	0.00162	1.71238
	ENSMUSG00000077563	Snora68	0.002	1.7082
	ENSMUSG00000114234	Gm3131	0.0341	1.70616
	ENSMUSG00000045932	Ifit2	2.48e-21	1.70586
	ENSMUSG00000028461	Ccdc107	1.38e-06	1.70555
	ENSMUSG00000102349	Gm37376	0.0171	1.7018
	ENSMUSG00000024810	Il33	4.65e-23	1.70107
	ENSMUSG00000070473	Cldn3	2.42e-10	1.69646
	ENSMUSG00000048709	Gm8666	0.032	1.69468
	ENSMUSG00000028678	Kif2c	0.0369	1.69328
	ENSMUSG00000095098	Ccdc85b	0.00436	1.6904
	ENSMUSG00000074576	Mocs3	0.0114	1.68986
	ENSMUSG00000088948	Gm23262	0.00279	1.68682
	ENSMUSG00000075268	Gm10819	0.000105	1.68611
	ENSMUSG00000078141	Gm2399	0.00475	1.68573
	ENSMUSG00000022595	Lypd2	0.00445	1.68571
	ENSMUSG00000063171	Rps4l	0.00287	1.68301
	ENSMUSG00000110528	Gm1943	0.0481	1.68192
	ENSMUSG00000015880	Ncapg	0.0105	1.6773
	ENSMUSG00000056758	Hmga2	0.0394	1.6762
	ENSMUSG00000084783	Gm15419	0.0222	1.67464
	ENSMUSG00000116694	AC154667.2	0.00148	1.67137
	ENSMUSG00000083737	Prdx6-ps2	0.0128	1.66694
	ENSMUSG00000085431	4930440I19Rik	0.00134	1.66478
	ENSMUSG00000097971	Gm26917	0.000121	1.66206
	ENSMUSG00000094344	Gm11942	4.89e-10	1.66105
	ENSMUSG00000092267	Gm20417	0.000605	1.6513
	ENSMUSG00000042737	Dpm3	0.0176	1.64796
	ENSMUSG00000087247	Alkal1	1.04e-10	1.64795
	ENSMUSG00000064382	Gm26447	0.000542	1.64726
	ENSMUSG00000083337	Gm11539	4.3e-05	1.64392
	ENSMUSG00000025226	Fbxl15	0.0344	1.64349
	ENSMUSG00000082241	Gng5-ps	0.0389	1.64118
	ENSMUSG00000105827	Hist2h2bb	0.0022	1.63724
	ENSMUSG00000057160	Gm16372	0.000455	1.63581
	ENSMUSG00000106767	Gm42727	0.0177	1.63571
	ENSMUSG00000020493	Prr11	0.013	1.63363
	ENSMUSG00000092116	Gm10320	0.00342	1.63154
	ENSMUSG00000117037	CT010433.2	0.0253	1.62892
	ENSMUSG00000024401	Tnf	3.17e-19	1.62775
	ENSMUSG00000057863	Rpl36	9.7e-06	1.62609
	ENSMUSG00000047370	Gm7367	0.000982	1.62559
	ENSMUSG00000020895	Tmem107	0.0441	1.62431
	ENSMUSG00000114304	Gm48099	1.3e-06	1.62394
	ENSMUSG00000028896	Rcc1	1.44e-11	1.62201
	ENSMUSG00000107349	Gm6655	0.00845	1.61449
	ENSMUSG00000080006	Rps19-ps7	0.00314	1.61136
	ENSMUSG00000060438	Rps10-ps1	9.88e-10	1.61023
	ENSMUSG00000080811	Gm14513	7.39e-05	1.60944
	ENSMUSG00000104862	Gm6520	0.0283	1.60701
	ENSMUSG00000028540	Dph2	7.43e-05	1.60617
	ENSMUSG00000022769	Sdf2l1	0.000763	1.60493
	ENSMUSG00000090942	F830016B08Rik	7.69e-06	1.60303
	ENSMUSG00000007892	Rplp1	2.35e-11	1.60285
	ENSMUSG00000022097	Sftpc	3.79e-08	1.60139
	ENSMUSG00000040936	Ulk4	1.79e-13	1.60056
	ENSMUSG00000097060	Gm26759	0.000292	1.60049
	ENSMUSG00000091845	Rpl36-ps12	0.000625	1.60017
	ENSMUSG00000030329	Pianp	0.00893	1.59645
	ENSMUSG00000035202	Lars2	9.76e-08	1.59634
	ENSMUSG00000104325	Gm37321	0.0108	1.59547
	ENSMUSG00000082662	Gm15516	0.0417	1.59456
	ENSMUSG00000063586	Gm5513	0.00664	1.59297
	ENSMUSG00000097679	Rps19-ps5	0.0149	1.59011
	ENSMUSG00000108414	Snhg1	2.93e-11	1.5881
	ENSMUSG00000085401	Slc39a1-ps	5.9e-10	1.58783
	ENSMUSG00000060183	Cxcl11	0.000263	1.5873
	ENSMUSG00000027447	Cst3	8.64e-19	1.58585
	ENSMUSG00000069515	Lyz1	3.15e-15	1.58479
	ENSMUSG00000071419	Rps15-ps2	2.45e-08	1.58391
	ENSMUSG00000102135	Gm37108	0.00548	1.58255
	ENSMUSG00000065126	Snord104	0.000814	1.58134
	ENSMUSG00000052837	Junb	4.96e-18	1.58006
	ENSMUSG00000117187	CT033749.1	0.0102	1.57998
	ENSMUSG00000000386	Mx1	2.32e-17	1.57973
	ENSMUSG00000036114	Rpp25l	0.00162	1.57892
	ENSMUSG00000079505	Gm11131	0.00363	1.57672
	ENSMUSG00000114321	Gm8971	0.000366	1.57617
	ENSMUSG00000046240	Hepacam	0.000551	1.57518
	ENSMUSG00000083669	Gm10169	0.00508	1.57374
	ENSMUSG00000094955	Gm3699	0.00508	1.5733
	ENSMUSG00000029410	Ppef2	0.00525	1.57281
	ENSMUSG00000068606	Gm4841	0.0338	1.57226
	ENSMUSG00000106352	5033403H07Rik	4.74e-06	1.57186
	ENSMUSG00000098534	Gm27167	3.43e-06	1.57124
	ENSMUSG00000111897	Gm19810	0.000129	1.56854
	ENSMUSG00000117269	AC151275.1	0.0331	1.56753
	ENSMUSG00000112290	Gm33782	0.0049	1.56368
	ENSMUSG00000015437	Gzmb	0.00518	1.56161
	ENSMUSG00000024165	Jpt2	9.07e-16	1.56075
	ENSMUSG00000047443	Erfe	0.00112	1.55996
	ENSMUSG00000089542	Gm25835	0.000996	1.55819
	ENSMUSG00000080747	Gm14016	0.00405	1.55766
	ENSMUSG00000064063	BC048507	0.018	1.55499
	ENSMUSG00000117046	AC122746.1	0.0271	1.55257
	ENSMUSG00000021070	Bdkrb2	5.92e-05	1.55242
	ENSMUSG00000060419	Rps16-ps2	4.73e-10	1.5519
	ENSMUSG00000086324	Gm15564	3.09e-05	1.55108
	ENSMUSG00000086420	Gm8865	0.00469	1.54808
	ENSMUSG00000041378	Cldn5	1.39e-15	1.54699
	ENSMUSG00000027496	Aurka	0.0417	1.54666
	ENSMUSG00000095478	Gm9824	0.00903	1.54607
	ENSMUSG00000079330	Lemd1	0.00145	1.54498
	ENSMUSG00000076036	Gm22133	4.18e-13	1.54417
	ENSMUSG00000082062	Ftl2-ps	7.57e-11	1.54207
	ENSMUSG00000032425	Zfp949	7.47e-12	1.54158
	ENSMUSG00000070284	Gmppb	4.2e-05	1.53997
	ENSMUSG00000081382	Rpl18-ps1	0.00143	1.53855
	ENSMUSG00000099060	Mir7025	0.0448	1.53617
	ENSMUSG00000082609	Gm15464	0.035	1.53584
	ENSMUSG00000030744	Rps3	6.04e-11	1.53573
	ENSMUSG00000037169	Mycn	0.000345	1.53544
	ENSMUSG00000094111	Nutf2-ps2	0.048	1.53466
	ENSMUSG00000087006	Gm13889	3.61e-15	1.53339
	ENSMUSG00000113212	Gm47435	0.0157	1.53266
	ENSMUSG00000007872	Id3	6.85e-12	1.53017
	ENSMUSG00000015092	Edf1	3.8e-08	1.53016
	ENSMUSG00000072235	Tuba1a	2.93e-13	1.52899
	ENSMUSG00000073144	4930599N23Rik	0.00103	1.52863
	ENSMUSG00000087060	Eldr	0.00987	1.52757
	ENSMUSG00000028179	Cth	0.000162	1.52673
	ENSMUSG00000058900	Rsl1	9.35e-05	1.52662
	ENSMUSG00000053508	Gtsf2	3.1e-06	1.52286
	ENSMUSG00000050796	B3galt6	0.0156	1.52247
	ENSMUSG00000050370	Ch25h	2.02e-21	1.5218
	ENSMUSG00000059835	Rpl13-ps3	0.000789	1.52141
	ENSMUSG00000112003	Gm4864	0.036	1.52084
	ENSMUSG00000043099	Hic1	0.00104	1.51852
	ENSMUSG00000033368	Trim69	0.00403	1.51676
	ENSMUSG00000046731	Kctd11	1.05e-14	1.5167
	ENSMUSG00000070392	Gm20634	0.00249	1.51584
	ENSMUSG00000093674	Rpl41	1.91e-12	1.51568
	ENSMUSG00000096942	Rps19-ps6	1.09e-06	1.51524
	ENSMUSG00000104560	Gm8115	0.00731	1.5148
	ENSMUSG00000070462	Tlnrd1	1.52e-09	1.51375
	ENSMUSG00000036992	Nxt1	0.00164	1.51373
	ENSMUSG00000061848	Gm5805	1.54e-10	1.5127
	ENSMUSG00000099544	Gm18699	0.00213	1.51187
	ENSMUSG00000059434	Gckr	0.00164	1.51117
	ENSMUSG00000042842	Serpinb6b	2.39e-16	1.51092
	ENSMUSG00000068240	Gm11808	9.62e-10	1.51058
	ENSMUSG00000109658	Gm45660	3.74e-05	1.51037
	ENSMUSG00000044197	Gpr146	8.83e-19	1.51037
	ENSMUSG00000105472	Gm43024	0.0261	1.50992
	ENSMUSG00000075020	Mir670hg	0.00854	1.50989
	ENSMUSG00000008140	Emc10	3.81e-09	1.50927
	ENSMUSG00000029371	Cxcl5	1.04e-11	1.50706
	ENSMUSG00000024925	Rnaseh2c	0.0397	1.50652
	ENSMUSG00000110275	Gm5905	2.92e-15	1.50638
	ENSMUSG00000115143	Fkbp1a-ps1	0.00034	1.50491
	ENSMUSG00000074115	Saa1	4.3e-08	1.50448
	ENSMUSG00000091639	Gm3756	5.43e-10	1.50445
	ENSMUSG00000101449	Gm17791	0.0123	1.50415
	ENSMUSG00000098181	Rps12-ps24	0.0177	1.50308
	ENSMUSG00000116358	Gm49450	2.31e-13	1.50245
	ENSMUSG00000059461	Gm7331	1.06e-06	1.50205
	ENSMUSG00000091269	Gm6682	9.38e-11	1.50185
	ENSMUSG00000022408	Fam83f	0.0113	1.50048
	ENSMUSG00000027843	Ptpn22	4.55e-11	1.50072
	ENSMUSG00000026414	Tnnt2	2.59e-14	1.50089
	ENSMUSG00000046961	Gpr156	0.000792	1.50303
	ENSMUSG00000030468	Siglecg	1.69e-05	1.50314
	ENSMUSG00000059900	Tmem40	0.0318	1.50336
	ENSMUSG00000015568	Lpl	1.57e-32	1.50363
	ENSMUSG00000048794	Cfap100	1.97e-05	1.50404
	ENSMUSG00000043789	Vwce	0.011	1.50414
	ENSMUSG00000021751	Acox2	0.00024	1.50418
	ENSMUSG00000050600	Zfp831	4.21e-09	1.50438
	ENSMUSG00000020892	Aloxe3	0.0183	1.50479
	ENSMUSG00000078234	Klhdc7a	0.000785	1.50538
	ENSMUSG00000114937	Gm30054	1.87e-05	1.50539
	ENSMUSG00000046186	Cd109	2.33e-05	1.50573
	ENSMUSG00000038167	Plekhg6	0.00251	1.50602
	ENSMUSG00000028017	Egf	4.01e-07	1.50645
	ENSMUSG00000019577	Pdk4	8.43e-28	1.50659
	ENSMUSG00000025271	Pfkfb1	7.66e-13	1.50732
	ENSMUSG00000029123	Stk32b	0.0169	1.50791
	ENSMUSG00000024049	Myom1	1.17e-21	1.50845
	ENSMUSG00000007122	Casq1	6.7e-07	1.50995
	ENSMUSG00000003476	Crhr2	0.000135	1.51107
	ENSMUSG00000056366	Fabp3-ps1	2.81e-06	1.51282
	ENSMUSG00000108955	Gm44775	0.0393	1.51335
	ENSMUSG00000111907	Gm48202	0.00646	1.51478
	ENSMUSG00000002007	Srpk3	0.00383	1.5149
	ENSMUSG00000006345	Ggt1	0.0001	1.51498
	ENSMUSG00000073968	Trim68	1.66e-08	1.51516
	ENSMUSG00000112230	Ifngas1	0.0352	1.51564
	ENSMUSG00000090124	Ugt1a7c	1.52e-11	1.51611
	ENSMUSG00000089943	Ugt1a5	7.03e-06	1.51614
	ENSMUSG00000090165	Ugt1a10	6.59e-12	1.51631
	ENSMUSG00000097579	Gm26799	0.00223	1.51736
	ENSMUSG00000112023	Lilr4b	0.000177	1.51773
	ENSMUSG00000005951	Shpk	0.000111	1.51779
	ENSMUSG00000035296	Sgcg	1.16e-09	1.51781
	ENSMUSG00000032925	Itgbl1	1.02e-17	1.51825
	ENSMUSG00000043873	Chil5	0.00773	1.51886
	ENSMUSG00000109371	Gm44626	0.0232	1.51924
	ENSMUSG00000090175	Ugt1a9	7e-12	1.51938
	ENSMUSG00000060275	Nrg2	0.00687	1.52007
	ENSMUSG00000089675	Ugt1a8	6.8e-12	1.5207
	ENSMUSG00000041608	Entpd3	1.12e-10	1.52092
	ENSMUSG00000069808	Fam57a	1.25e-06	1.52105
	ENSMUSG00000100510	AV026068	0.0053	1.52118
	ENSMUSG00000086607	4930511M06Rik	0.0252	1.52173
	ENSMUSG00000040247	Tbc1d10c	6.96e-07	1.52215
	ENSMUSG00000041642	Kif21b	3.24e-10	1.5224
	ENSMUSG00000090799	Klhl33	8.11e-05	1.52262
	ENSMUSG00000070498	Tmem132b	3.43e-08	1.52316
	ENSMUSG00000018796	Acsl1	8.24e-30	1.52365
	ENSMUSG00000078937	Cpt1b	5.04e-08	1.52383
	ENSMUSG00000034570	Inpp5j	0.00855	1.52389
	ENSMUSG00000044551	9930012K11Rik	0.000795	1.52407
	ENSMUSG00000032053	Pou2af1	6.57e-06	1.52475
	ENSMUSG00000089804	Gm16136	0.0366	1.52538
	ENSMUSG00000031958	Ldhd	0.00114	1.526
	ENSMUSG00000073988	Ttpa	2.43e-06	1.52693
	ENSMUSG00000043639	Rbm20	4.76e-16	1.52721
	ENSMUSG00000046971	Pla2g4f	1.67e-05	1.52725
	ENSMUSG00000058207	Serpina3k	0.000508	1.5276
	ENSMUSG00000062257	Opcml	5.34e-11	1.5279
	ENSMUSG00000066108	Muc5b	2.76e-21	1.52802
	ENSMUSG00000020256	Aldh1l2	0.000182	1.53048
	ENSMUSG00000031303	Map3k15	1.02e-08	1.53205
	ENSMUSG00000006014	Prg4	3.62e-08	1.53222
	ENSMUSG00000007107	Atp1a4	2.62e-06	1.53242
	ENSMUSG00000038777	Sema6c	8.09e-05	1.5336
	ENSMUSG00000030470	Csrp3	6.81e-10	1.53408
	ENSMUSG00000024039	Cbs	0.0349	1.53454
	ENSMUSG00000000686	Abhd15	8.63e-05	1.53529
	ENSMUSG00000051910	Sox6	9.77e-26	1.53679
	ENSMUSG00000002997	Prkar2b	2e-17	1.53719
	ENSMUSG00000024803	Ankrd1	1.13e-12	1.53728
	ENSMUSG00000110397	Gm45540	4.65e-06	1.53774
	ENSMUSG00000029228	Lnx1	1.73e-19	1.53787
	ENSMUSG00000031382	Asb11	0.000282	1.53815
	ENSMUSG00000020303	Stc2	3.41e-05	1.53895
	ENSMUSG00000026824	Kcnj3	2.07e-10	1.53947
	ENSMUSG00000054545	Ugt1a6a	9.67e-10	1.53948
	ENSMUSG00000097193	Gm26664	0.011	1.53963
	ENSMUSG00000032066	Bco2	0.0366	1.53997
	ENSMUSG00000090145	Ugt1a6b	6.45e-12	1.54046
	ENSMUSG00000030098	Grip2	2.01e-05	1.5413
	ENSMUSG00000030650	Tmc5	0.000357	1.54393
	ENSMUSG00000113165	Gm47863	0.047	1.54722
	ENSMUSG00000096981	Gm16845	7.49e-05	1.5473
	ENSMUSG00000058498	Rnf207	0.00523	1.54733
	ENSMUSG00000104094	Gm37314	0.00458	1.54757
	ENSMUSG00000087172	Gm12153	2.27e-09	1.54769
	ENSMUSG00000000197	Nalcn	4.06e-06	1.54934
	ENSMUSG00000097885	5031434O11Rik	0.00483	1.54951
	ENSMUSG00000085779	Atcayos	8.31e-10	1.55072
	ENSMUSG00000038583	Pln	3.75e-10	1.55096
	ENSMUSG00000047940	Stpg2	0.00385	1.55183
	ENSMUSG00000032495	Lrrc2	1.65e-06	1.55301
	ENSMUSG00000046818	Ddit4l	0.0198	1.55427
	ENSMUSG00000031808	Slc27a1	6.93e-12	1.55514
	ENSMUSG00000027796	Smad9	0.000144	1.55515
	ENSMUSG00000064368	mt-Nd6	4.83e-18	1.55546
	ENSMUSG00000074497	A430078G23Rik	5.03e-17	1.55709
	ENSMUSG00000087579	Hectd2os	3.22e-07	1.55745
	ENSMUSG00000097917	Gm26839	0.0313	1.55764
	ENSMUSG00000113184	AC125351.1	6.09e-05	1.55848
	ENSMUSG00000043531	Sorcs1	2e-07	1.56047
	ENSMUSG00000112947	Gm47493	0.0029	1.56063
	ENSMUSG00000042474	Fcmr	0.000347	1.56167
	ENSMUSG00000039521	Foxp3	0.00368	1.56248
	ENSMUSG00000030219	Erp27	0.0246	1.56364
	ENSMUSG00000029158	Yipf7	0.014	1.56382
	ENSMUSG00000079015	Serpina1c	0.00241	1.56468
	ENSMUSG00000038132	Rbm24	4.06e-11	1.56476
	ENSMUSG00000028116	Myoz2	2.18e-12	1.56647
	ENSMUSG00000114138	Gm36423	0.0197	1.56696
	ENSMUSG00000044938	Klhl31	1.1e-08	1.56781
	ENSMUSG00000012705	Retn	0.0111	1.56783
	ENSMUSG00000030278	Cidec	1.15e-06	1.56902
	ENSMUSG00000075307	Klhl41	1.95e-09	1.56976
	ENSMUSG00000043165	Lor	7e-06	1.56992
	ENSMUSG00000060962	Dmkn	6.45e-08	1.57053
	ENSMUSG00000038242	Aox4	0.00504	1.5712
	ENSMUSG00000091712	Sec14l5	0.00106	1.57269
	ENSMUSG00000013523	Bcas1	0.0393	1.5728
	ENSMUSG00000092201	A530058N18Rik	1.98e-06	1.57295
	ENSMUSG00000083120	Gm15854	0.00307	1.57301
	ENSMUSG00000034009	Rxfp1	0.00253	1.5737
	ENSMUSG00000029499	Pxmp2	0.000654	1.57421
	ENSMUSG00000097062	Gm17586	0.0409	1.57432
	ENSMUSG00000078486	Perm1	7e-10	1.5756
	ENSMUSG00000053024	Cntn2	0.0382	1.57645
	ENSMUSG00000044694	2010007H06Rik	0.000328	1.5766
	ENSMUSG00000101640	Gm28376	0.0452	1.57695
	ENSMUSG00000093938	Evi2b	2.47e-13	1.57723
	ENSMUSG00000029838	Ptn	0.00362	1.57848
	ENSMUSG00000074433	Lce3e	0.0414	1.57919
	ENSMUSG00000113178	Mylf-ps	5.9e-07	1.57934
	ENSMUSG00000043629	1700019D03Rik	0.00868	1.58036
	ENSMUSG00000099966	2810402E24Rik	0.00176	1.58076
	ENSMUSG00000026989	Dapl1	0.0453	1.58138
	ENSMUSG00000030598	Fbxo17	3.9e-05	1.58241
	ENSMUSG00000054598	9130230L23Rik	5.99e-08	1.58281
	ENSMUSG00000033508	Asprv1	0.000688	1.58388
	ENSMUSG00000038295	Atg9b	0.014	1.58412
	ENSMUSG00000096351	Samd11	0.000999	1.58432
	ENSMUSG00000039084	Chad	9.78e-06	1.58624
	ENSMUSG00000076617	Ighm	5.17e-12	1.58635
	ENSMUSG00000086968	4933431E20Rik	0.0314	1.58635
	ENSMUSG00000040086	Tnni3k	4.57e-09	1.5873
	ENSMUSG00000035606	Ky	0.000223	1.58832
	ENSMUSG00000038170	Pde4dip	3.86e-39	1.58867
	ENSMUSG00000029055	Plch2	6.8e-08	1.58893
	ENSMUSG00000061013	Mkx	0.000208	1.58919
	ENSMUSG00000041782	Lad1	1.14e-06	1.58971
	ENSMUSG00000027456	Sdcbp2	1.49e-07	1.5906
	ENSMUSG00000020836	Coro6	8.35e-11	1.5912
	ENSMUSG00000060180	Myh13	0.000321	1.59143
	ENSMUSG00000053093	Myh7	2.88e-07	1.59342
	ENSMUSG00000109510	Gm42417	7.99e-14	1.595
	ENSMUSG00000057092	Fxyd3	0.00396	1.59651
	ENSMUSG00000117297	CT571247.2	0.0099	1.59706
	ENSMUSG00000090173	Fbxw10	0.000239	1.59819
	ENSMUSG00000054889	Dsp	3.2e-46	1.59838
	ENSMUSG00000041616	Nppa	0.00128	1.59881
	ENSMUSG00000056271	Lman1l	0.0416	1.59928
	ENSMUSG00000057280	Musk	5.5e-08	1.60062
	ENSMUSG00000031377	Bmx	1.66e-10	1.60137
	ENSMUSG00000064340	mt-Tl1	1.92e-09	1.60186
	ENSMUSG00000027559	Car3	1.93e-38	1.60232
	ENSMUSG00000061462	Obscn	1.92e-25	1.60246
	ENSMUSG00000102305	Gm38192	0.0246	1.60387
	ENSMUSG00000038173	Enpp6	0.0221	1.60454
	ENSMUSG00000028150	Rorc	9.93e-07	1.60495
	ENSMUSG00000029167	Ppargc1a	2.14e-18	1.60511
	ENSMUSG00000092397	C130080G10Rik	7.3e-06	1.60512
	ENSMUSG00000103984	Gm37447	0.0369	1.60524
	ENSMUSG00000040055	Gjb6	0.00224	1.60539
	ENSMUSG00000024347	Psd2	0.027	1.60622
	ENSMUSG00000068885	Lce3f	0.00858	1.60754
	ENSMUSG00000037989	Wnk2	1.81e-14	1.60834
	ENSMUSG00000085184	4933439K11Rik	0.00315	1.60885
	ENSMUSG00000031097	Tnni2	2.26e-08	1.6098
	ENSMUSG00000017400	Stac2	0.0429	1.61217
	ENSMUSG00000024673	Ms4a1	8.11e-06	1.61296
	ENSMUSG00000033544	Angptl1	0.0117	1.61335
	ENSMUSG00000097652	Mhrt	2.82e-07	1.61389
	ENSMUSG00000085971	Gm15411	3.02e-05	1.6139
	ENSMUSG00000075289	Carns1	1.74e-06	1.61563
	ENSMUSG00000026163	Sphkap	7.15e-09	1.61769
	ENSMUSG00000040694	Apobec2	6.16e-08	1.62004
	ENSMUSG00000043008	Klhl6	3.96e-14	1.62231
	ENSMUSG00000018893	Mb	2.71e-08	1.62324
	ENSMUSG00000027861	Casq2	1.05e-11	1.62331
	ENSMUSG00000020067	Mypn	1.05e-14	1.62366
	ENSMUSG00000028115	Bnipl	0.0113	1.62368
	ENSMUSG00000054659	Pm20d2	0.019	1.62377
	ENSMUSG00000055415	Atp10b	0.00965	1.6245
	ENSMUSG00000039891	Txlnb	6.59e-16	1.62593
	ENSMUSG00000020169	Best3	3.97e-06	1.62632
	ENSMUSG00000085194	Platr32	0.0132	1.62827
	ENSMUSG00000063297	Luzp2	9.47e-06	1.63024
	ENSMUSG00000025815	Dhtkd1	2.73e-06	1.63038
	ENSMUSG00000021123	Rdh12	1.62e-12	1.63125
	ENSMUSG00000046056	Sbsn	8.2e-05	1.63128
	ENSMUSG00000076275	Mir675	0.000345	1.63153
	ENSMUSG00000036560	Lgi4	6.45e-08	1.6325
	ENSMUSG00000111818	Gm17749	8.46e-06	1.63271
	ENSMUSG00000052496	Pkdrej	0.0185	1.63559
	ENSMUSG00000085417	Gm13919	0.0114	1.63756
	ENSMUSG00000031700	Gpt2	2.2e-10	1.63822
	ENSMUSG00000086564	Cd101	2.04e-15	1.63892
	ENSMUSG00000067149	Jchain	0.00664	1.63922
	ENSMUSG00000049123	Catsperg2	0.0363	1.63988
	ENSMUSG00000057719	Sh3rf2	1.37e-13	1.64007
	ENSMUSG00000027887	Sypl2	7.3e-06	1.64181
	ENSMUSG00000066510	Ankdd1a	8.15e-07	1.64219
	ENSMUSG00000102191	Gm36569	0.0133	1.64241
	ENSMUSG00000022523	Fgf12	9.16e-19	1.64298
	ENSMUSG00000058470	Gm8369	1.21e-10	1.64401
	ENSMUSG00000096646	CR974586.6	0.0485	1.64797
	ENSMUSG00000079853	Klra1	0.000474	1.64867
	ENSMUSG00000029862	Clcn1	3.16e-06	1.6491
	ENSMUSG00000007279	Scube2	3.52e-19	1.65143
	ENSMUSG00000032564	Cpne4	1.36e-05	1.65146
	ENSMUSG00000043487	Acot6	0.0105	1.65192
	ENSMUSG00000014453	Blk	1.77e-09	1.65239
	ENSMUSG00000059857	Ntng1	2.28e-05	1.65349
	ENSMUSG00000057246	BC051142	0.000248	1.65356
	ENSMUSG00000033569	Adgrb3	4.62e-07	1.65367
	ENSMUSG00000041538	H2-Ob	1.37e-05	1.65388
	ENSMUSG00000029361	Nos1	1.56e-11	1.65389
	ENSMUSG00000106547	B230303O12Rik	1.21e-08	1.65458
	ENSMUSG00000072720	Myo18b	4.14e-27	1.65557
	ENSMUSG00000086962	Gm12248	0.000367	1.65617
	ENSMUSG00000020374	Rasgef1c	1.48e-09	1.65676
	ENSMUSG00000033182	Kbtbd12	1.02e-07	1.65679
	ENSMUSG00000105646	Gm30211	1.89e-10	1.65783
	ENSMUSG00000054582	Pabpc1l	1.93e-07	1.66015
	ENSMUSG00000047228	A2ml1	0.00262	1.66029
	ENSMUSG00000098381	Mir7225	0.00346	1.66054
	ENSMUSG00000085532	B430319H21Rik	0.00121	1.66181
	ENSMUSG00000079764	AC087559.1	0.0429	1.66242
	ENSMUSG00000108436	Gm44851	0.0177	1.66304
	ENSMUSG00000078817	Nlrp12	1.01e-15	1.66316
	ENSMUSG00000110195	Pde2a	7.09e-18	1.66541
	ENSMUSG00000075555	Gm10863	0.000192	1.66585
	ENSMUSG00000037572	Wdhd1	5.63e-09	1.6661
	ENSMUSG00000021506	Pitx1	0.0248	1.66895
	ENSMUSG00000026564	Dusp27	2.96e-09	1.67013
	ENSMUSG00000037188	Grhl3	0.000501	1.67072
	ENSMUSG00000028834	Trim63	5.36e-07	1.67122
	ENSMUSG00000038077	Kcna6	3.83e-05	1.67213
	ENSMUSG00000063651	Cnfn	3.01e-05	1.67386
	ENSMUSG00000031245	Hmgn5	1.75e-06	1.6741
	ENSMUSG00000028544	Slc5a9	0.00427	1.67494
	ENSMUSG00000058966	Fam57b	0.000245	1.67635
	ENSMUSG00000022416	Cacna1i	7.73e-05	1.67817
	ENSMUSG00000036731	Cysrt1	0.0169	1.67898
	ENSMUSG00000046352	Gjb2	7.16e-07	1.67926
	ENSMUSG00000028459	Cd72	3.05e-05	1.67982
	ENSMUSG00000045534	Kcna5	0.00206	1.68108
	ENSMUSG00000000244	Tspan32	1.65e-11	1.68116
	ENSMUSG00000108985	A930030B08Rik	0.0228	1.68242
	ENSMUSG00000032942	Ucp3	6.1e-07	1.68432
	ENSMUSG00000087336	Gm15860	0.0235	1.68487
	ENSMUSG00000002831	Plin4	1.2e-31	1.68676
	ENSMUSG00000020848	Doc2b	1.14e-10	1.6868
	ENSMUSG00000052726	Kcnt2	2.57e-21	1.68712
	ENSMUSG00000024105	Themis3	0.0157	1.68772
	ENSMUSG00000112707	D830005E20Rik	1.41e-09	1.6885
	ENSMUSG00000030317	Timp4	1.18e-08	1.68858
	ENSMUSG00000095438	Mir133a-1hg	2.49e-05	1.6887
	ENSMUSG00000034308	Sdr42e1	0.000155	1.6888
	ENSMUSG00000070385	Ampd1	9.23e-08	1.68904
	ENSMUSG00000086405	9330198N18Rik	9.76e-07	1.68986
	ENSMUSG00000029660	Tex26	5.91e-07	1.6901
	ENSMUSG00000032262	Elovl4	6.32e-05	1.6904
	ENSMUSG00000031461	Myom2	2.01e-27	1.69079
	ENSMUSG00000040740	Slc25a34	2.14e-05	1.69081
	ENSMUSG00000000049	Apoh	0.0258	1.69197
	ENSMUSG00000023019	Gpd1	5e-16	1.69302
	ENSMUSG00000030510	Cers3	7.37e-07	1.69335
	ENSMUSG00000076937	Iglc2	0.0027	1.69381
	ENSMUSG00000038763	Alpk3	6.16e-26	1.69383
	ENSMUSG00000067889	Sptbn2	2e-07	1.69454
	ENSMUSG00000106245	Gm43824	0.0115	1.69481
	ENSMUSG00000042567	Nek10	1.91e-12	1.69509
	ENSMUSG00000048764	Tmprss11f	0.00849	1.69649
	ENSMUSG00000022878	Adipoq	5.1e-07	1.69666
	ENSMUSG00000026527	Rgs7	1.36e-33	1.69669
	ENSMUSG00000090206	Tepp	0.00143	1.69689
	ENSMUSG00000002500	Rpl3l	0.000167	1.69827
	ENSMUSG00000054057	A930004D18Rik	0.0198	1.69903
	ENSMUSG00000079644	Gm1110	0.0153	1.69917
	ENSMUSG00000059201	Lep	0.0053	1.70052
	ENSMUSG00000061816	Myl1	3.42e-12	1.70121
	ENSMUSG00000043366	Olfr78	0.00474	1.70122
	ENSMUSG00000039092	Sptlc3	0.0011	1.70211
	ENSMUSG00000053964	Lgals4	6.56e-05	1.70251
	ENSMUSG00000025892	Gria4	0.00355	1.70346
	ENSMUSG00000019906	Lin7a	1.8e-05	1.70448
	ENSMUSG00000041020	Map7d2	0.0272	1.70543
	ENSMUSG00000100147	1700047M11Rik	4.18e-08	1.70671
	ENSMUSG00000028773	Fabp3	1.13e-08	1.70693
	ENSMUSG00000031385	Plxnb3	0.00272	1.70934
	ENSMUSG00000110411	Gm45457	0.00903	1.71048
	ENSMUSG00000034282	Evpl	1.07e-08	1.71062
	ENSMUSG00000087628	Gm13028	0.0014	1.71063
	ENSMUSG00000036960	Clca2	0.0227	1.71243
	ENSMUSG00000052013	Btla	1.86e-06	1.71382
	ENSMUSG00000025754	Agbl1	1.29e-20	1.71406
	ENSMUSG00000034634	Ly6d	0.00079	1.71527
	ENSMUSG00000061126	Cyp4f39	0.00392	1.71844
	ENSMUSG00000035580	Kcnh8	9.67e-06	1.71844
	ENSMUSG00000021340	Gpld1	5.88e-10	1.71873
	ENSMUSG00000040350	Trim7	7.94e-08	1.71878
	ENSMUSG00000116987	AC150035.3	0.0176	1.7195
	ENSMUSG00000038204	Asb10	0.0236	1.71998
	ENSMUSG00000020334	Slc22a4	1.93e-07	1.72026
	ENSMUSG00000064346	mt-Tw	0.000244	1.72195
	ENSMUSG00000007033	Hspa1l	0.0273	1.72298
	ENSMUSG00000038239	Hrc	6.28e-14	1.7248
	ENSMUSG00000073492	Gm10521	0.00263	1.72568
	ENSMUSG00000020279	Il9r	0.0397	1.72665
	ENSMUSG00000040899	Ccr6	4.51e-09	1.72827
	ENSMUSG00000073985	Gm10602	0.000577	1.7291
	ENSMUSG00000069733	Ube2u	0.00569	1.72999
	ENSMUSG00000036123	Slc9a3	0.00861	1.72999
	ENSMUSG00000019787	Trdn	2.22e-33	1.73014
	ENSMUSG00000099364	5730419F03Rik	0.0115	1.73226
	ENSMUSG00000093577	Gm20632	0.0401	1.73324
	ENSMUSG00000027077	Smtnl1	4.61e-06	1.73452
	ENSMUSG00000057003	Myh4	3.19e-14	1.73461
	ENSMUSG00000000031	H19	5.1e-18	1.73517
	ENSMUSG00000003271	Sult2b1	0.00184	1.73597
	ENSMUSG00000038354	Ankrd35	0.00379	1.73628
	ENSMUSG00000015879	Fam184b	0.00683	1.73716
	ENSMUSG00000079243	Xirp1	1.34e-16	1.73789
	ENSMUSG00000079588	Tmem182	9.64e-13	1.73832
	ENSMUSG00000031376	Atp2b3	0.000923	1.73926
	ENSMUSG00000042010	Acacb	9.27e-37	1.73934
	ENSMUSG00000022871	Fetub	5.57e-05	1.7397
	ENSMUSG00000010066	Cacna2d2	0.000485	1.74003
	ENSMUSG00000027831	Veph1	7.22e-11	1.7433
	ENSMUSG00000005268	Prlr	1.86e-05	1.74336
	ENSMUSG00000038665	Dgki	7.51e-11	1.74385
	ENSMUSG00000040536	Necab1	0.00632	1.74406
	ENSMUSG00000062713	Sim2	3.32e-09	1.74571
	ENSMUSG00000037139	Myom3	3.04e-14	1.74652
	ENSMUSG00000014030	Pax5	3.89e-07	1.7468
	ENSMUSG00000031626	Sorbs2	8.87e-27	1.74686
	ENSMUSG00000048142	Nat8l	0.000369	1.74715
	ENSMUSG00000067341	H2-Eb2	0.00884	1.74801
	ENSMUSG00000025172	Ankrd2	1.45e-06	1.74939
	ENSMUSG00000096974	Gm26881	0.0104	1.74944
	ENSMUSG00000020000	Moxd1	0.00465	1.7505
	ENSMUSG00000070423	Olfr558	0.0401	1.75069
	ENSMUSG00000099449	Gm28401	0.0406	1.75409
	ENSMUSG00000067653	Ankrd23	1.06e-15	1.75463
	ENSMUSG00000019102	Aldh3a1	7.57e-08	1.7549
	ENSMUSG00000027868	Tbx15	4.21e-14	1.75559
	ENSMUSG00000051747	Ttn	1.12e-46	1.75797
	ENSMUSG00000032033	Barx2	1.39e-07	1.75919
	ENSMUSG00000022622	Acr	1.21e-08	1.76066
	ENSMUSG00000057054	Inca1	0.000112	1.76172
	ENSMUSG00000115610	Gm31251	3.9e-14	1.76191
	ENSMUSG00000061259	Tmprss11d	0.0142	1.76196
	ENSMUSG00000069830	Nlrp1a	0.00111	1.76325
	ENSMUSG00000110010	Gm45629	0.00153	1.76415
	ENSMUSG00000038663	Fsd2	1.08e-14	1.76571
	ENSMUSG00000100627	A830008E24Rik	0.0145	1.76646
	ENSMUSG00000001095	Slc13a2	0.000592	1.76717
	ENSMUSG00000024827	Gldc	0.0359	1.76794
	ENSMUSG00000027913	Crct1	4.51e-05	1.76855
	ENSMUSG00000013483	Card14	4.06e-05	1.76913
	ENSMUSG00000030592	Ryr1	3.35e-10	1.76918
	ENSMUSG00000102759	Gm10463	0.0404	1.77004
	ENSMUSG00000074254	Cyp2a4	0.0339	1.77025
	ENSMUSG00000058975	Kcnc1	6.09e-05	1.77084
	ENSMUSG00000054325	Lce3a	0.000592	1.77125
	ENSMUSG00000022040	Ephx2	1.34e-07	1.77423
	ENSMUSG00000069670	Nkain2	1.14e-30	1.77562
	ENSMUSG00000099994	1700024B18Rik	0.0327	1.77577
	ENSMUSG00000039873	Neurl2	0.00362	1.77682
	ENSMUSG00000086765	Gm11827	4.14e-05	1.77914
	ENSMUSG00000093765	Gm20658	0.0432	1.7794
	ENSMUSG00000044708	Kcnj10	0.022	1.78005
	ENSMUSG00000010476	Ebf3	2.43e-10	1.78294
	ENSMUSG00000043681	Fam25c	0.00516	1.78307
	ENSMUSG00000026220	Slc16a14	0.0102	1.78357
	ENSMUSG00000048078	Tenm4	8.65e-33	1.78618
	ENSMUSG00000074625	Arhgap40	1.61e-05	1.78699
	ENSMUSG00000024334	H2-Oa	0.0283	1.78792
	ENSMUSG00000005373	Mlxipl	1.48e-14	1.79264
	ENSMUSG00000031757	Mt4	0.00102	1.79294
	ENSMUSG00000104927	Gm43388	0.00861	1.79441
	ENSMUSG00000031594	Fgl1	0.0386	1.79616
	ENSMUSG00000017300	Tnnc2	5.41e-14	1.79783
	ENSMUSG00000087307	Gm12925	0.0411	1.79825
	ENSMUSG00000100199	Gm20324	0.000505	1.80066
	ENSMUSG00000109754	Gm39214	0.0456	1.80092
	ENSMUSG00000040490	Lrfn2	0.00265	1.80341
	ENSMUSG00000110631	Gm42047	0.0258	1.80432
	ENSMUSG00000111809	Gm49334	0.00599	1.80507
	ENSMUSG00000048070	Pirt	0.049	1.80532
	ENSMUSG00000111299	4930540M03Rik	0.0388	1.80584
	ENSMUSG00000026489	Coq8a	5.21e-32	1.80787
	ENSMUSG00000085171	D830026I12Rik	0.0196	1.80854
	ENSMUSG00000000673	Haao	0.000283	1.80871
	ENSMUSG00000037661	Gpr160	1.16e-06	1.8137
	ENSMUSG00000074215	Gm10643	0.0295	1.81408
	ENSMUSG00000096449	Gm4076	0.0429	1.81568
	ENSMUSG00000022383	Ppara	2.5e-24	1.81754
	ENSMUSG00000109157	Gm44829	3.21e-05	1.81883
	ENSMUSG00000020698	Cct6b	0.000642	1.82355
	ENSMUSG00000049336	Tenm2	1.31e-16	1.8238
	ENSMUSG00000074199	Krtdap	0.00227	1.82472
	ENSMUSG00000005547	Cyp2a5	1.12e-09	1.82654
	ENSMUSG00000027261	Hao1	0.0124	1.82689
	ENSMUSG00000037446	Tulp1	0.00573	1.82891
	ENSMUSG00000086547	Gm11755	0.0177	1.83221
	ENSMUSG00000087090	Nctc1	7.99e-18	1.83223
	ENSMUSG00000047419	Cmya5	3.32e-33	1.83286
	ENSMUSG00000031425	Plp1	8.47e-11	1.83313
	ENSMUSG00000067616	Klk11	0.00167	1.83565
	ENSMUSG00000079025	Gsdmc	0.00496	1.8358
	ENSMUSG00000085479	9430073C21Rik	0.0493	1.83607
	ENSMUSG00000027674	Pex5l	3.2e-11	1.83652
	ENSMUSG00000001027	Scn4a	8.93e-13	1.83817
	ENSMUSG00000038020	Rapgefl1	3.35e-07	1.84282
	ENSMUSG00000037509	Arhgef4	1.01e-11	1.84526
	ENSMUSG00000056569	Mpz	2.39e-15	1.84546
	ENSMUSG00000018862	Otop3	0.0024	1.84799
	ENSMUSG00000027022	Xirp2	2.79e-35	1.84945
	ENSMUSG00000116508	Gm49463	0.0189	1.85085
	ENSMUSG00000044788	Fads6	0.000244	1.85333
	ENSMUSG00000031372	Trex2	0.0378	1.85431
	ENSMUSG00000028573	Fggy	2.26e-05	1.85482
	ENSMUSG00000029683	Lmod2	1.32e-16	1.85735
	ENSMUSG00000022491	Glycam1	8.74e-05	1.85892
	ENSMUSG00000030724	Cd19	1.17e-10	1.86084
	ENSMUSG00000087242	C78197	0.0425	1.86137
	ENSMUSG00000040340	Tex45	0.00793	1.86182
	ENSMUSG00000021613	Hapln1	0.000216	1.86493
	ENSMUSG00000112895	Gm47567	7.34e-05	1.86531
	ENSMUSG00000085743	8430419K02Rik	6.18e-22	1.86608
	ENSMUSG00000101930	Gm5441	1.11e-09	1.86661
	ENSMUSG00000042251	Pm20d1	6.12e-05	1.86747
	ENSMUSG00000103965	Gm30173	0.000207	1.86995
	ENSMUSG00000028996	Rbp7	0.00666	1.87172
	ENSMUSG00000042031	Lce3b	0.000173	1.87268
	ENSMUSG00000042895	Abra	1.62e-09	1.87455
	ENSMUSG00000026697	Myoc	0.0102	1.87542
	ENSMUSG00000026100	Mstn	0.0086	1.87775
	ENSMUSG00000091119	Ccdc152	2.42e-05	1.8793
	ENSMUSG00000062515	Fabp4	8.53e-23	1.87954
	ENSMUSG00000062372	Otof	0.00643	1.88105
	ENSMUSG00000021622	Ckmt2	1.81e-18	1.8826
	ENSMUSG00000096960	A230028O05Rik	2.4e-09	1.88327
	ENSMUSG00000104453	Gm37829	6.61e-05	1.88475
	ENSMUSG00000039496	Cdnf	0.00466	1.88731
	ENSMUSG00000034645	Zyg11a	0.0217	1.88839
	ENSMUSG00000074862	BC025920	0.0029	1.88871
	ENSMUSG00000030577	Cd22	5.61e-10	1.88881
	ENSMUSG00000046480	Scn4b	2.33e-10	1.88907
	ENSMUSG00000061723	Tnnt3	3.36e-12	1.89579
	ENSMUSG00000073602	Serpinb3b	0.000846	1.89602
	ENSMUSG00000042250	Pglyrp4	0.0168	1.89611
	ENSMUSG00000037977	6430571L13Rik	1.82e-05	1.89729
	ENSMUSG00000071858	Gm94	0.00111	1.89814
	ENSMUSG00000043461	Sptssb	0.000369	1.8982
	ENSMUSG00000027470	Mylk2	8.39e-14	1.89831
	ENSMUSG00000084929	Foxo6os	0.0125	1.8987
	ENSMUSG00000059832	Kprp	6.59e-08	1.90107
	ENSMUSG00000020061	Mybpc1	4.6e-23	1.90302
	ENSMUSG00000000223	Drp2	6.47e-08	1.90562
	ENSMUSG00000042514	Klhl14	9.78e-05	1.90606
	ENSMUSG00000097286	Gm26684	0.028	1.91485
	ENSMUSG00000038602	Slc35f1	6.46e-23	1.91569
	ENSMUSG00000029602	Rasal1	0.000761	1.91846
	ENSMUSG00000025431	Crisp1	0.000665	1.91868
	ENSMUSG00000047586	Nccrp1	0.0355	1.92062
	ENSMUSG00000086980	Gm13791	0.0198	1.92248
	ENSMUSG00000049134	Nrap	2.4e-35	1.92612
	ENSMUSG00000044737	Klk14	1.25e-07	1.92687
	ENSMUSG00000071540	3425401B19Rik	1.95e-20	1.92759
	ENSMUSG00000039763	Dnajc28	0.00134	1.92807
	ENSMUSG00000041423	Paqr6	0.009	1.93131
	ENSMUSG00000045475	Lce3c	5.69e-05	1.93151
	ENSMUSG00000032311	Nrg4	1.59e-17	1.93231
	ENSMUSG00000039269	2300002M23Rik	0.00511	1.93435
	ENSMUSG00000050840	Cdh20	0.000344	1.93662
	ENSMUSG00000032278	Paqr5	8.26e-10	1.93711
	ENSMUSG00000039376	Synpo2l	3.96e-21	1.93874
	ENSMUSG00000007653	Gabrb2	0.00655	1.93897
	ENSMUSG00000056328	Myh1	2.3e-34	1.94487
	ENSMUSG00000032503	Arpp21	1.12e-06	1.94802
	ENSMUSG00000090118	Gm16163	7.49e-08	1.95029
	ENSMUSG00000005355	Casp14	0.0278	1.95033
	ENSMUSG00000019851	Perp	2.82e-14	1.95171
	ENSMUSG00000026950	Neb	2.63e-19	1.95849
	ENSMUSG00000041476	Smpx	7.49e-08	1.95896
	ENSMUSG00000055333	Fat2	8.85e-09	1.96437
	ENSMUSG00000032281	Acsbg1	6.04e-11	1.96499
	ENSMUSG00000026450	Chit1	0.0033	1.96685
	ENSMUSG00000110580	D830024N08Rik	3e-09	1.96792
	ENSMUSG00000039070	Cpa4	2.42e-05	1.96818
	ENSMUSG00000021223	Papln	5.9e-05	1.97002
	ENSMUSG00000050808	Muc15	0.0315	1.97017
	ENSMUSG00000096169	Olfr1564	0.0484	1.97054
	ENSMUSG00000067242	Lgi1	0.000181	1.97254
	ENSMUSG00000001497	Pax9	7.05e-07	1.97316
	ENSMUSG00000041737	Tmem45b	1.68e-09	1.97332
	ENSMUSG00000055561	Spink5	1.65e-11	1.9755
	ENSMUSG00000037129	Tmprss13	2.2e-05	1.97871
	ENSMUSG00000112471	Gm5779	0.00688	1.98046
	ENSMUSG00000027833	Shox2	0.0187	1.98128
	ENSMUSG00000043286	Pnpla1	0.00195	1.98151
	ENSMUSG00000105986	Gm43065	0.000552	1.98352
	ENSMUSG00000030935	Acsm3	0.00982	1.98441
	ENSMUSG00000059742	Kcnh7	0.00136	1.98618
	ENSMUSG00000050650	Mrgpra1	0.0324	1.98683
	ENSMUSG00000034730	Adgrb1	0.0154	1.98688
	ENSMUSG00000050663	Trhde	0.0022	1.98779
	ENSMUSG00000034774	Dsg1c	0.026	1.98819
	ENSMUSG00000030178	Klra13-ps	0.00318	1.9895
	ENSMUSG00000030730	Atp2a1	2.28e-32	1.98969
	ENSMUSG00000027376	Prom2	3.25e-06	1.99154
	ENSMUSG00000025105	Bnc1	0.000533	1.99208
	ENSMUSG00000039956	Mrap	5.2e-09	1.99327
	ENSMUSG00000104213	Ighd	3.2e-10	1.99452
	ENSMUSG00000024331	Dsc2	6.73e-10	1.99778
	ENSMUSG00000103243	Lce1d	0.00379	1.99974
	ENSMUSG00000050463	Krt78	3.05e-12	2.00045
	ENSMUSG00000021359	Tfap2a	0.00109	2.00059
	ENSMUSG00000025329	Padi1	0.0162	2.00394
	ENSMUSG00000031204	Asb12	0.0492	2.00454
	ENSMUSG00000039518	Cdsn	8.05e-07	2.00585
	ENSMUSG00000031844	Hsd17b2	0.000189	2.00741
	ENSMUSG00000099906	Gm28653	0.0127	2.01015
	ENSMUSG00000075296	Aldh3b2	0.00177	2.01085
	ENSMUSG00000031936	Hephl1	0.0135	2.01364
	ENSMUSG00000102590	Mannr	1.14e-05	2.01519
	ENSMUSG00000026834	Acvr1c	4.87e-08	2.01545
	ENSMUSG00000030834	Abcc6	0.00684	2.01578
	ENSMUSG00000025425	St8sia5	0.0217	2.01832
	ENSMUSG00000036854	Hspb6	1.1e-06	2.01913
	ENSMUSG00000019853	Hebp2	0.00455	2.01931
	ENSMUSG00000050359	Sprr1a	4.5e-07	2.01936
	ENSMUSG00000110390	Gm45869	0.0489	2.02195
	ENSMUSG00000090356	Teddm3	0.0013	2.02646
	ENSMUSG00000050296	Abca12	8.96e-08	2.0268
	ENSMUSG00000047746	Fbxo40	8.92e-18	2.02931
	ENSMUSG00000032726	Bmp8a	0.00587	2.03007
	ENSMUSG00000029154	Cwh43	0.0188	2.03093
	ENSMUSG00000055489	Ano5	8.68e-17	2.0332
	ENSMUSG00000017204	Gsdma	3.2e-05	2.03337
	ENSMUSG00000044086	Lmod3	3.08e-06	2.04582
	ENSMUSG00000110843	Gm35552	0.04	2.04772
	ENSMUSG00000033579	Fa2h	0.00355	2.04841
	ENSMUSG00000028989	Angptl7	3.95e-11	2.04945
	ENSMUSG00000114493	Gm47071	9.81e-10	2.05263
	ENSMUSG00000074489	Bglap3	0.00166	2.05828
	ENSMUSG00000060621	Nkpd1	0.0103	2.06549
	ENSMUSG00000062826	Ces2f	1.92e-08	2.06727
	ENSMUSG00000030546	Plin1	8.52e-14	2.0678
	ENSMUSG00000109311	AI314278	0.000474	2.06928
	ENSMUSG00000023473	Celsr3	1.86e-12	2.07343
	ENSMUSG00000096001	2610528A11Rik	0.0336	2.07351
	ENSMUSG00000089941	Gm16168	2.39e-07	2.0737
	ENSMUSG00000074647	Fam83c	0.0218	2.07614
	ENSMUSG00000067081	Asb18	2.76e-08	2.07741
	ENSMUSG00000044594	Serpinb3a	5.8e-06	2.07943
	ENSMUSG00000044499	Hs3st5	3.23e-11	2.08003
	ENSMUSG00000030713	Klk7	0.0162	2.08198
	ENSMUSG00000043472	Lce3d	0.0262	2.08403
	ENSMUSG00000045019	Acer1	0.0271	2.08447
	ENSMUSG00000047976	Kcna1	2.86e-12	2.08844
	ENSMUSG00000032013	Trim29	1.72e-10	2.08887
	ENSMUSG00000026327	Serpinb11	0.000147	2.0902
	ENSMUSG00000026592	Tex35	4.71e-09	2.09166
	ENSMUSG00000047216	Cdh19	9.22e-24	2.09302
	ENSMUSG00000050830	Vwc2	6.27e-05	2.09323
	ENSMUSG00000078907	Fam186b	0.041	2.09467
	ENSMUSG00000016179	Camk1g	0.0372	2.09851
	ENSMUSG00000026407	Cacna1s	4.35e-21	2.09859
	ENSMUSG00000059994	Fcrl1	2.55e-10	2.10039
	ENSMUSG00000027961	Lrrc39	1.44e-08	2.10099
	ENSMUSG00000010064	Slc38a3	3.35e-10	2.10688
	ENSMUSG00000031448	Adprhl1	1.43e-16	2.1087
	ENSMUSG00000045776	Lrtm1	1.67e-11	2.1097
	ENSMUSG00000053522	Lgals7	5.24e-05	2.11144
	ENSMUSG00000069873	4930438A08Rik	3.96e-05	2.11536
	ENSMUSG00000022053	Ebf2	2.57e-28	2.11694
	ENSMUSG00000049598	Vsig8	0.00527	2.11806
	ENSMUSG00000056966	Gjc3	0.0105	2.11863
	ENSMUSG00000094814	Gm21973	0.00563	2.12257
	ENSMUSG00000026621	2020-03-01	0.026	2.12325
	ENSMUSG00000021255	Esrrb	5.97e-07	2.12446
	ENSMUSG00000109293	Dcst2	0.0199	2.12556
	ENSMUSG00000026147	Col9a1	0.0236	2.12574
	ENSMUSG00000067001	Serpinb7	0.0124	2.12804
	ENSMUSG00000024076	Vit	7.49e-08	2.12874
	ENSMUSG00000048399	Tprg	5.27e-05	2.12916
	ENSMUSG00000048721	Fndc9	0.0481	2.12917
	ENSMUSG00000028865	Cd164l2	6.8e-05	2.13137
	ENSMUSG00000029195	Klb	0.019	2.13564
	ENSMUSG00000032401	Lctl	0.0428	2.14154
	ENSMUSG00000051965	Nanos2	0.0243	2.14216
	ENSMUSG00000028736	Pax7	0.0119	2.14268
	ENSMUSG00000044041	Krt13	2.13e-07	2.14579
	ENSMUSG00000035686	Thrsp	1e-21	2.14587
	ENSMUSG00000059956	Serpinb12	6.27e-06	2.14814
	ENSMUSG00000030484	Lypd5	1.18e-07	2.14965
	ENSMUSG00000057454	Lypd3	8.72e-05	2.1504
	ENSMUSG00000025479	Cyp2e1	2.34e-37	2.15078
	ENSMUSG00000097768	2310043M15Rik	0.00217	2.151
	ENSMUSG00000020007	Il20ra	0.000882	2.16385
	ENSMUSG00000027359	Slc27a2	0.000311	2.16389
	ENSMUSG00000045539	Sprr3	1.12e-09	2.16411
	ENSMUSG00000032807	Alox12b	2.37e-06	2.16424
	ENSMUSG00000032454	Rbp2	0.0218	2.16685
	ENSMUSG00000050108	Bpifc	0.00618	2.16749
	ENSMUSG00000043460	Elfn2	0.024	2.16877
	ENSMUSG00000041984	Rptn	1.76e-11	2.17078
	ENSMUSG00000043468	Adam30	0.00596	2.17303
	ENSMUSG00000073601	Serpinb3c	0.0025	2.17575
	ENSMUSG00000024471	Myot	2.51e-26	2.17658
	ENSMUSG00000065445	Mir143	0.0274	2.17762
	ENSMUSG00000005716	Pvalb	2.86e-05	2.18435
	ENSMUSG00000022510	Trp63	1.4e-18	2.18924
	ENSMUSG00000026984	Il1f6	0.00302	2.18961
	ENSMUSG00000062044	Lmtk3	0.0345	2.19085
	ENSMUSG00000052581	Lrrtm4	1.15e-11	2.19231
	ENSMUSG00000045569	Mc2r	0.0378	2.19241
	ENSMUSG00000017309	Cd300lg	6.73e-18	2.19537
	ENSMUSG00000024526	Cidea	2.31e-06	2.19938
	ENSMUSG00000081689	Gm9166	0.0477	2.20197
	ENSMUSG00000102574	Gm33206	0.0164	2.20469
	ENSMUSG00000025064	Col17a1	1.23e-11	2.20885
	ENSMUSG00000074445	Sprr2a3	0.00339	2.21046
	ENSMUSG00000116659	AC158985.1	0.0119	2.21535
	ENSMUSG00000027401	Tgm3	2.06e-08	2.22932
	ENSMUSG00000026985	Il1f8	0.00343	2.23377
	ENSMUSG00000028186	Uox	0.0147	2.23559
	ENSMUSG00000041991	Hrnr	2.86e-07	2.23563
	ENSMUSG00000024972	Lgals12	4.44e-07	2.23689
	ENSMUSG00000054146	Krt15	4.97e-10	2.24044
	ENSMUSG00000021509	Slc25a48	0.000946	2.2437
	ENSMUSG00000044322	Dsc1	0.00012	2.24755
	ENSMUSG00000059668	Krt4	3.3e-08	2.25286
	ENSMUSG00000102698	Gm37777	0.0488	2.25495
	ENSMUSG00000031725	Ces1f	0.00239	2.26456
	ENSMUSG00000028396	2310002L09Rik	6.45e-05	2.26479
	ENSMUSG00000105128	Gm42870	0.00167	2.26537
	ENSMUSG00000117222	AC060761.1	1.12e-09	2.26844
	ENSMUSG00000039238	Zfp750	1.91e-05	2.27003
	ENSMUSG00000028148	Them5	4.51e-09	2.27165
	ENSMUSG00000027966	Col11a1	1.37e-12	2.27192
	ENSMUSG00000117029	CT030155.1	0.00035	2.27418
	ENSMUSG00000085615	A330035P11Rik	0.00382	2.27617
	ENSMUSG00000097364	Gm26719	0.00109	2.28166
	ENSMUSG00000046764	A530053G22Rik	0.00034	2.28588
	ENSMUSG00000069441	Dsg1a	1.19e-12	2.2933
	ENSMUSG00000106871	Gm3289	0.0338	2.30046
	ENSMUSG00000026413	Pkp1	1.59e-11	2.30103
	ENSMUSG00000043430	Psapl1	6.34e-09	2.30212
	ENSMUSG00000026983	Il1f5	0.000717	2.30382
	ENSMUSG00000044359	P2ry4	0.000322	2.30891
	ENSMUSG00000023041	Krt6b	0.0205	2.31062
	ENSMUSG00000094335	Igkv1-117	0.047	2.31725
	ENSMUSG00000040154	Wfdc5	0.000156	2.31789
	ENSMUSG00000044505	Lingo4	0.0411	2.324
	ENSMUSG00000086155	9430041J12Rik	0.0178	2.32888
	ENSMUSG00000051596	Otop1	0.00562	2.33394
	ENSMUSG00000040283	Btnl9	4.98e-05	2.34149
	ENSMUSG00000071019	Sdr16c6	0.000669	2.34719
	ENSMUSG00000061928	Dsg1b	2.79e-10	2.35648
	ENSMUSG00000044453	Ffar1	0.00683	2.35934
	ENSMUSG00000074771	Ankef1	3.32e-11	2.36706
	ENSMUSG00000102713	Gm29994	0.0496	2.37116
	ENSMUSG00000033268	Duox1	1.02e-07	2.37376
	ENSMUSG00000087382	Ctcflos	3e-06	2.37457
	ENSMUSG00000022860	Chodl	0.00217	2.3837
	ENSMUSG00000097335	Gm26563	0.000311	2.388
	ENSMUSG00000074113	Gm10629	0.0259	2.39663
	ENSMUSG00000061527	Krt5	1.53e-10	2.40063
	ENSMUSG00000102788	Gm38255	0.022	2.41134
	ENSMUSG00000063130	Calml3	1.42e-10	2.41536
	ENSMUSG00000027761	Aadac	0.0139	2.41655
	ENSMUSG00000021565	Slc6a19	1.11e-07	2.42298
	ENSMUSG00000017607	Tns4	1.21e-08	2.42721
	ENSMUSG00000086584	Gm12002	9.27e-09	2.43189
	ENSMUSG00000056078	Lipm	3.36e-06	2.43402
	ENSMUSG00000048455	Sprr1b	0.000722	2.43573
	ENSMUSG00000074623	Gm826	2.01e-05	2.44722
	ENSMUSG00000117322	AC154766.4	0.00142	2.45031
	ENSMUSG00000074652	Myh7b	0.000323	2.4646
	ENSMUSG00000097074	4833428L15Rik	0.00394	2.46861
	ENSMUSG00000044748	Defb1	0.000687	2.47551
	ENSMUSG00000109656	Gm45548	0.0118	2.47632
	ENSMUSG00000028236	Sdr16c5	0.00253	2.48176
	ENSMUSG00000030972	Acsm5	0.0443	2.48405
	ENSMUSG00000082141	Gm11212	0.0117	2.48808
	ENSMUSG00000114898	Gm49390	0.027	2.49428
	ENSMUSG00000043795	Prr33	9.14e-05	2.5082
	ENSMUSG00000095079	Igha	3.83e-18	2.55916
	ENSMUSG00000070719	Pla2g4d	0.00265	2.56252
	ENSMUSG00000057913	Gm10032	0.0314	2.58552
	ENSMUSG00000023176	Cpn2	0.00445	2.58791
	ENSMUSG00000068893	Sprr2a2	1.16e-09	2.58916
	ENSMUSG00000042662	Dusp15	0.00984	2.60263
	ENSMUSG00000067006	Serpinb5	9.95e-09	2.60284
	ENSMUSG00000086032	Gm15929	0.0341	2.60888
	ENSMUSG00000092222	Gm20506	0.00646	2.61716
	ENSMUSG00000055301	Adh7	5.78e-18	2.63083
	ENSMUSG00000102762	4930403P22Rik	0.00144	2.63534
	ENSMUSG00000028427	Aqp7	2.36e-05	2.65046
	ENSMUSG00000078664	Sprr2a1	9.93e-05	2.65102
	ENSMUSG00000019936	Epyc	0.0277	2.65204
	ENSMUSG00000046095	Krt32	0.0012	2.66794
	ENSMUSG00000114091	Gm40655	5.12e-07	2.67825
	ENSMUSG00000099798	Gm29168	0.012	2.68646
	ENSMUSG00000027048	Abcb11	0.0396	2.68654
	ENSMUSG00000032373	Car12	1.07e-30	2.71237
	ENSMUSG00000035861	Tmprss11b	0.00506	2.72877
	ENSMUSG00000097850	4631405K08Rik	0.000626	2.73122
	ENSMUSG00000030046	Bmp10	0.0222	2.74869
	ENSMUSG00000079451	Tmprss11g	2.47e-07	2.76678
	ENSMUSG00000033765	Calm4	2.29e-07	2.77029
	ENSMUSG00000074156	Ces1h	1.2e-08	2.79057
	ENSMUSG00000078964	Ces1b	7.1e-05	2.80019
	ENSMUSG00000029019	Nppb	4.8e-12	2.80929
	ENSMUSG00000074183	Gsta1	0.00183	2.82528
	ENSMUSG00000045545	Krt14	8.07e-21	2.84524
	ENSMUSG00000033849	B3galt2	1.28e-06	2.85444
	ENSMUSG00000037942	Crp	0.000426	2.87219
	ENSMUSG00000032852	Rspo4	0.0366	2.8749
	ENSMUSG00000028011	Tdo2	0.00525	2.88311
	ENSMUSG00000053675	Tgm5	0.0157	2.88705
	ENSMUSG00000114922	Ppifos	6.49e-06	2.89298
	ENSMUSG00000092586	Ly6g6c	8.58e-10	2.89408
	ENSMUSG00000075217	4833423E24Rik	5.12e-09	2.89595
	ENSMUSG00000016327	Atp1b4	2.46e-06	2.97289
	ENSMUSG00000028356	Ambp	0.000117	3.00097
	ENSMUSG00000031710	Ucp1	1.67e-14	3.00267
	ENSMUSG00000116482	Gm34152	0.0161	3.02064
	ENSMUSG00000033196	Myh2	1.4e-20	3.129
	ENSMUSG00000013936	Myl2	1.78e-08	3.15179
	ENSMUSG00000111709	Gm3776	0.0014	3.19866
	ENSMUSG00000059898	Dsc3	1.21e-15	3.21073
	ENSMUSG00000111556	Gm19299	4.63e-06	3.21985
	ENSMUSG00000058354	Krt6a	5.91e-07	3.26871
	ENSMUSG00000004872	Pax3	0.000421	3.30024
	ENSMUSG00000106056	4930500L23Rik	0.00118	3.3202
	ENSMUSG00000115207	Gm49132	0.000201	3.35834
	ENSMUSG00000028001	Fga	2.45e-06	3.39563
	ENSMUSG00000056632	Dsg3	1.17e-26	3.44391
	ENSMUSG00000027513	Pck1	2.05e-42	3.54407
	ENSMUSG00000017950	Hnf4a	0.000371	3.78619
	ENSMUSG00000025003	Cyp2c39	0.00157	4.06942
	ENSMUSG00000102098	2310016D03Rik	8.49e-06	4.61004
	ENSMUSG00000056656	Apol8	1.42e-18	4.68559
	ENSMUSG00000033860	Fgg	2.32e-12	4.83701
	ENSMUSG00000022875	Kng1	3.51e-06	4.98915
	ENSMUSG00000025194	Abcc2	1.51e-05	5.20826
	ENSMUSG00000054422	Fabp1	9.9e-07	5.38498
	ENSMUSG00000021364	Elovl2	1.66e-05	5.76609
	ENSMUSG00000001670	Tat	8.99e-06	8.22541
	ENSMUSG00000030131	Mug2	4.9e-08	8.94078
	ENSMUSG00000030359	Pzp	5.53e-19	10.7158
	ENSMUSG00000028307	Aldob	4.66e-11	13.8069
	ENSMUSG00000020609	Apob	3.96e-21	14.7584
	ENSMUSG00000085154	C130046K22Rik	5.61e-09	14.9605
	ENSMUSG00000022868	Ahsg	1.17e-21	15.7077
	ENSMUSG00000035540	Gc	1.39e-15	17.6853
	ENSMUSG00000019932	Kera	9.46e-13	17.7984
	ENSMUSG00000003053	Cyp2c29	3.02e-11	21.1517
	ENSMUSG00000059481	Plg	1.2e-08	22.0932
	ENSMUSG00000056035	Cyp3a11	1.28e-13	54.8316
	ENSMUSG00000032083	Apoa1	5.63e-16	55.8412
	ENSMUSG00000061808	Ttr	6.66e-07	82.413
	ENSMUSG00000059908	Mug1	1.6e-17	99.5571
	ENSMUSG00000029630	Cyp3a25	1.25e-06	123.965
	ENSMUSG00000029368	Alb	2.26e-43	153.365
	ENSMUSG00000025991	Cps1	2.28e-07	180.323
	ENSMUSG00000033831	Fgb	4.13e-09	409.59

## Sheet: Supplementary Data 9
	Supplementary Data 9.
	Gene Stable ID	Gene Name	padj	FC
	ENSMUSG00000096349	Gm22513	0.00455	2.60637
	ENSMUSG00000045932	Ifit2	6.67e-41	2.12021
	ENSMUSG00000003545	Fosb	1.28e-08	2.10108
	ENSMUSG00000094392	Gm3788	2.89e-05	2.05737
	ENSMUSG00000057596	Trim30d	5.07e-06	1.98608
	ENSMUSG00000000386	Mx1	2.11e-34	1.93377
	ENSMUSG00000020641	Rsad2	1.35e-13	1.92372
	ENSMUSG00000059434	Gckr	5.94e-06	1.89938
	ENSMUSG00000097312	Gm26870	9.81e-06	1.88066
	ENSMUSG00000060183	Cxcl11	4.5e-06	1.86422
	ENSMUSG00000035852	Misp	1.64e-10	1.80594
	ENSMUSG00000015437	Gzmb	0.000702	1.80368
	ENSMUSG00000108289	Gm44174	1.88e-06	1.79356
	ENSMUSG00000048003	Catsper4	0.00211	1.76539
	ENSMUSG00000052353	Cemip	5.51e-17	1.76208
	ENSMUSG00000084823	Gm17216	0.0145	1.72676
	ENSMUSG00000020638	Cmpk2	4.84e-24	1.69309
	ENSMUSG00000103824	Gm38177	0.0168	1.68872
	ENSMUSG00000031757	Mt4	0.0302	1.67517
	ENSMUSG00000037962	Rflna	0.0229	1.6716
	ENSMUSG00000114553	Gm7644	0.0101	1.62383
	ENSMUSG00000026826	Nr4a2	0.000118	1.60044
	ENSMUSG00000059832	Kprp	0.0029	1.59298
	ENSMUSG00000014543	Klra17	2.61e-06	1.58641
	ENSMUSG00000063651	Cnfn	0.00488	1.57375
	ENSMUSG00000116660	CT030736.1	1.2e-05	1.57276
	ENSMUSG00000028031	Dkk2	0.000303	1.57252
	ENSMUSG00000059230	Defb4	0.0216	1.56906
	ENSMUSG00000086196	Gm13571	0.0278	1.56852
	ENSMUSG00000067767	Clec4b2	0.0174	1.56822
	ENSMUSG00000073902	Gm1966	8.8e-07	1.55405
	ENSMUSG00000111229	Gm39323	0.017	1.52393
	ENSMUSG00000034855	Cxcl10	0.000316	1.52333
	ENSMUSG00000070866	Zfp804a	0.0231	1.52176
	ENSMUSG00000097134	1110002J07Rik	0.0121	1.51914
	ENSMUSG00000032502	Stac	0.0438	1.5179
	ENSMUSG00000043664	Tmem221	0.038	1.5169
	ENSMUSG00000086213	A330040F15Rik	0.000139	1.50358
	ENSMUSG00000096349	Gm22513	0.00455	2.60637
	ENSMUSG00000045932	Ifit2	6.67e-41	2.12021
	ENSMUSG00000003545	Fosb	1.28e-08	2.10108
	ENSMUSG00000094392	Gm3788	2.89e-05	2.05737
	ENSMUSG00000057596	Trim30d	5.07e-06	1.98608
	ENSMUSG00000000386	Mx1	2.11e-34	1.93377
	ENSMUSG00000020641	Rsad2	1.35e-13	1.92372
	ENSMUSG00000059434	Gckr	5.94e-06	1.89938
	ENSMUSG00000097312	Gm26870	9.81e-06	1.88066
	ENSMUSG00000060183	Cxcl11	4.5e-06	1.86422
	ENSMUSG00000035852	Misp	1.64e-10	1.80594
	ENSMUSG00000015437	Gzmb	0.000702	1.80368
	ENSMUSG00000108289	Gm44174	1.88e-06	1.79356
	ENSMUSG00000048003	Catsper4	0.00211	1.76539
	ENSMUSG00000052353	Cemip	5.51e-17	1.76208
	ENSMUSG00000084823	Gm17216	0.0145	1.72676
	ENSMUSG00000020638	Cmpk2	4.84e-24	1.69309
	ENSMUSG00000103824	Gm38177	0.0168	1.68872
	ENSMUSG00000031757	Mt4	0.0302	1.67517
	ENSMUSG00000037962	Rflna	0.0229	1.6716
	ENSMUSG00000114553	Gm7644	0.0101	1.62383
	ENSMUSG00000026826	Nr4a2	0.000118	1.60044
	ENSMUSG00000059832	Kprp	0.0029	1.59298
	ENSMUSG00000014543	Klra17	2.61e-06	1.58641
	ENSMUSG00000063651	Cnfn	0.00488	1.57375
	ENSMUSG00000116660	CT030736.1	1.2e-05	1.57276
	ENSMUSG00000028031	Dkk2	0.000303	1.57252
	ENSMUSG00000059230	Defb4	0.0216	1.56906
	ENSMUSG00000086196	Gm13571	0.0278	1.56852
	ENSMUSG00000067767	Clec4b2	0.0174	1.56822
	ENSMUSG00000073902	Gm1966	8.8e-07	1.55405
	ENSMUSG00000111229	Gm39323	0.017	1.52393
	ENSMUSG00000034855	Cxcl10	0.000316	1.52333
	ENSMUSG00000070866	Zfp804a	0.0231	1.52176
	ENSMUSG00000097134	1110002J07Rik	0.0121	1.51914
	ENSMUSG00000032502	Stac	0.0438	1.5179
	ENSMUSG00000043664	Tmem221	0.038	1.5169
	ENSMUSG00000086213	A330040F15Rik	0.000139	1.50358
	ENSMUSG00000101930	Gm5441	0.000804	1.50177
	ENSMUSG00000116031	D030024E09Rik	0.00114	1.50503
	ENSMUSG00000109157	Gm44829	0.0231	1.51304
	ENSMUSG00000047976	Kcna1	0.00132	1.51583
	ENSMUSG00000098708	Gm27252	0.00938	1.51692
	ENSMUSG00000066510	Ankdd1a	0.000265	1.51713
	ENSMUSG00000096084	Gm21850	0.00346	1.51884
	ENSMUSG00000021259	Cyp46a1	0.0491	1.52091
	ENSMUSG00000056569	Mpz	1.47e-06	1.52144
	ENSMUSG00000092267	Gm20417	0.0045	1.52311
	ENSMUSG00000030350	Prmt8	2.14e-06	1.52759
	ENSMUSG00000108929	Cc2d2b	0.0294	1.53607
	ENSMUSG00000000197	Nalcn	3.23e-05	1.54356
	ENSMUSG00000089844	A530032D15Rik	2.07e-05	1.5444
	ENSMUSG00000054582	Pabpc1l	5.95e-05	1.54988
	ENSMUSG00000090877	Hspa1b	0.000131	1.5543
	ENSMUSG00000094125	Gm13698	0.0101	1.55838
	ENSMUSG00000094336	Gm13693	0.0101	1.55838
	ENSMUSG00000096484	Gm13696	0.0101	1.55838
	ENSMUSG00000096337	Gm13694	0.0101	1.55838
	ENSMUSG00000095824	Gm13697	0.0101	1.55838
	ENSMUSG00000079247	Gm13691	0.0101	1.55838
	ENSMUSG00000020698	Cct6b	0.0495	1.55851
	ENSMUSG00000097071	4930544I03Rik	0.00271	1.5589
	ENSMUSG00000111818	Gm17749	0.00035	1.55901
	ENSMUSG00000096729	Gm13695	0.00965	1.5601
	ENSMUSG00000000157	Itgb2l	1.35e-10	1.56371
	ENSMUSG00000102590	Mannr	0.0305	1.56613
	ENSMUSG00000100457	D830032E09Rik	0.0466	1.5668
	ENSMUSG00000069830	Nlrp1a	0.0396	1.5671
	ENSMUSG00000027513	Pck1	9.84e-05	1.57945
	ENSMUSG00000109002	Gm38405	0.0397	1.58329
	ENSMUSG00000087113	Gm11714	0.00753	1.58699
	ENSMUSG00000019577	Pdk4	7.99e-35	1.58998
	ENSMUSG00000109032	Gm7972	0.00178	1.59285
	ENSMUSG00000017309	Cd300lg	1.27e-05	1.59373
	ENSMUSG00000042895	Abra	0.000107	1.59373
	ENSMUSG00000093482	Gm20619	0.000417	1.59511
	ENSMUSG00000025038	Efhc2	0.00141	1.59512
	ENSMUSG00000028989	Angptl7	0.000282	1.5976
	ENSMUSG00000028573	Fggy	0.00611	1.59873
	ENSMUSG00000096351	Samd11	0.00277	1.59943
	ENSMUSG00000001482	Def8	1.63e-08	1.60184
	ENSMUSG00000103620	Gm37359	0.0068	1.60252
	ENSMUSG00000034755	Pcdh11x	0.000276	1.60796
	ENSMUSG00000112707	D830005E20Rik	3.55e-07	1.61226
	ENSMUSG00000025716	Myo3a	0.01	1.61671
	ENSMUSG00000039376	Synpo2l	3.29e-10	1.61783
	ENSMUSG00000043487	Acot6	0.0405	1.61986
	ENSMUSG00000040740	Slc25a34	0.000561	1.62067
	ENSMUSG00000083898	Gm7340	2.52e-05	1.62131
	ENSMUSG00000047216	Cdh19	3.15e-09	1.62172
	ENSMUSG00000087436	Gm16156	0.0354	1.62212
	ENSMUSG00000046748	Tmem45a2	0.000595	1.63198
	ENSMUSG00000042451	Mybph	3.29e-11	1.63319
	ENSMUSG00000112895	Gm47567	0.00903	1.63877
	ENSMUSG00000031626	Sorbs2	2.96e-20	1.6396
	ENSMUSG00000030607	Acan	0.0115	1.64005
	ENSMUSG00000004668	Abca13	4.5e-22	1.64663
	ENSMUSG00000025892	Gria4	0.0209	1.64835
	ENSMUSG00000079243	Xirp1	1.13e-12	1.64997
	ENSMUSG00000025172	Ankrd2	0.000114	1.65549
	ENSMUSG00000032496	Ltf	1.64e-24	1.66287
	ENSMUSG00000087353	Gm13727	9.58e-05	1.66923
	ENSMUSG00000084783	Gm15419	0.0241	1.67799
	ENSMUSG00000043789	Vwce	0.00245	1.68283
	ENSMUSG00000092397	C130080G10Rik	3.31e-06	1.68702
	ENSMUSG00000052581	Lrrtm4	0.000105	1.69836
	ENSMUSG00000041476	Smpx	0.000139	1.70909
	ENSMUSG00000103288	Gm37273	0.00247	1.71341
	ENSMUSG00000091971	Hspa1a	2.89e-05	1.73529
	ENSMUSG00000027014	Cwc22	4.55e-06	1.73726
	ENSMUSG00000038357	Camp	0.000172	1.74384
	ENSMUSG00000086354	Gm13938	1.32e-12	1.74417
	ENSMUSG00000048388	Fam171b	3.75e-15	1.77299
	ENSMUSG00000091119	Ccdc152	0.000727	1.77567
	ENSMUSG00000092201	A530058N18Rik	3.96e-09	1.7758
	ENSMUSG00000027966	Col11a1	1.22e-05	1.79142
	ENSMUSG00000087362	Gm13710	7.49e-07	1.79795
	ENSMUSG00000028865	Cd164l2	0.00733	1.8409
	ENSMUSG00000026592	Tex35	4.2e-06	1.90222
	ENSMUSG00000050830	Vwc2	0.00201	1.92525
	ENSMUSG00000020848	Doc2b	7.33e-16	1.93533
	ENSMUSG00000021071	Trim9	7.02e-07	1.95175
	ENSMUSG00000031710	Ucp1	7.62e-05	1.95794
	ENSMUSG00000042567	Nek10	5.83e-20	1.98592
	ENSMUSG00000105361	AY036118	0.000216	2.07241
	ENSMUSG00000032484	Ngp	7.92e-53	2.07311
	ENSMUSG00000096960	A230028O05Rik	1.84e-11	2.07947
	ENSMUSG00000029019	Nppb	1.68e-06	2.21641
	ENSMUSG00000020609	Apob	0.00506	2.79223
	ENSMUSG00000056656	Apol8	3.96e-09	3.05556
	ENSMUSG00000013936	Myl2	4.89e-18	5.49486
	ENSMUSG00000029368	Alb	2.47e-14	19.4559

## Sheet: Supplementary Data 10
	Supplementary Data 10.
	Gene Stable ID	Gene Name	padj	FC
	ENSMUSG00000096349	Gm22513	4.24e-09	5.20329
	ENSMUSG00000086468	Etaa1os	0.00306	4.38302
	ENSMUSG00000071679	Rtl4	2.82e-18	4.14506
	ENSMUSG00000097554	Gm26825	0.0315	3.41981
	ENSMUSG00000031551	Ido1	1.65e-05	3.22209
	ENSMUSG00000085465	Gm15347	0.000757	3.20346
	ENSMUSG00000089874	9230117E06Rik	0.0464	3.11993
	ENSMUSG00000112246	Gm40761	0.00167	3.06735
	ENSMUSG00000046242	Nme9	5.99e-06	3.05933
	ENSMUSG00000105361	AY036118	7.94e-06	3.05339
	ENSMUSG00000001494	Sost	8.97e-05	2.74296
	ENSMUSG00000030114	Klrg1	0.00618	2.73067
	ENSMUSG00000092591	Gm20429	0.00274	2.72561
	ENSMUSG00000102608	Gm37267	0.0318	2.66213
	ENSMUSG00000064941	Gm23238	4.5e-07	2.56107
	ENSMUSG00000091694	Apol11b	0.0342	2.55767
	ENSMUSG00000076612	Ighg2c	0.0166	2.52623
	ENSMUSG00000117074	AC121299.1	0.000905	2.48458
	ENSMUSG00000063594	Gng8	0.0164	2.48336
	ENSMUSG00000102795	Gm6236	0.0335	2.45719
	ENSMUSG00000095616	Gm26244	0.000172	2.37004
	ENSMUSG00000025578	Cbx8	0.000326	2.32664
	ENSMUSG00000086843	E030013I19Rik	1.04e-07	2.32275
	ENSMUSG00000094306	Gm24924	0.000298	2.26223
	ENSMUSG00000115432	D130009I18Rik	0.00424	2.22927
	ENSMUSG00000070530	Wfdc16	0.0271	2.17711
	ENSMUSG00000095969	Rnu1a1	0.000365	2.16924
	ENSMUSG00000101603	Gm28730	0.0448	2.16086
	ENSMUSG00000115307	Gm49313	0.000236	2.15596
	ENSMUSG00000096659	Gm25679	1.87e-06	2.15543
	ENSMUSG00000093815	Gm26444	1.87e-06	2.15543
	ENSMUSG00000090667	Gm765	0.0468	2.13376
	ENSMUSG00000082292	Gm12250	2.39e-09	2.12322
	ENSMUSG00000080797	Gm15760	0.0181	2.1204
	ENSMUSG00000108481	Gm33248	1.01e-19	2.09836
	ENSMUSG00000070720	Tmem200b	5.47e-05	2.0884
	ENSMUSG00000069300	Hist1h2bj	0.034	2.08459
	ENSMUSG00000065778	Gm22154	0.0498	2.07989
	ENSMUSG00000094826	Gm23804	9.42e-06	2.05827
	ENSMUSG00000091956	C2cd4b	0.0221	2.04662
	ENSMUSG00000052026	Slc6a7	1.35e-06	2.03982
	ENSMUSG00000114969	Hba-ps3	0.00889	2.03964
	ENSMUSG00000109491	Gm15396	0.00444	2.0348
	ENSMUSG00000046470	Sox18	7.42e-22	2.03462
	ENSMUSG00000087943	Gm24245	4.06e-06	2.03059
	ENSMUSG00000112831	AC167229.1	0.0448	1.96993
	ENSMUSG00000044952	Kctd21	6.08e-12	1.9548
	ENSMUSG00000116809	AC122538.1	0.0149	1.95229
	ENSMUSG00000072599	Ear-ps2	0.000425	1.94261
	ENSMUSG00000095260	Gm25890	0.00293	1.93687
	ENSMUSG00000094812	Gm22614	0.00293	1.93687
	ENSMUSG00000048988	Elfn1	3.07e-16	1.93453
	ENSMUSG00000104965	Gm43437	0.0242	1.93061
	ENSMUSG00000071661	Zbtb3	0.0199	1.92976
	ENSMUSG00000035299	Mid1	0.00011	1.92174
	ENSMUSG00000079330	Lemd1	3.53e-07	1.91346
	ENSMUSG00000060981	Hist1h4h	2e-05	1.90959
	ENSMUSG00000068696	Gpr88	0.013	1.90886
	ENSMUSG00000081684	Rps2-ps13	6.39e-08	1.90806
	ENSMUSG00000064063	BC048507	0.000173	1.90785
	ENSMUSG00000096205	Gm22068	0.0023	1.90776
	ENSMUSG00000082192	Gm14719	0.0076	1.90406
	ENSMUSG00000092118	Fancf	0.0309	1.90383
	ENSMUSG00000050578	Mmp13	0.00152	1.89979
	ENSMUSG00000064923	Gm22042	0.00399	1.89928
	ENSMUSG00000055945	Prr18	4.95e-05	1.89592
	ENSMUSG00000096214	Gm22634	3.91e-05	1.89164
	ENSMUSG00000096206	Gm22317	3.91e-05	1.89164
	ENSMUSG00000063681	Crb1	0.0396	1.88739
	ENSMUSG00000116097	Gm36738	0.00284	1.87667
	ENSMUSG00000095701	Gm24830	0.00471	1.8723
	ENSMUSG00000096838	Gm26232	0.00471	1.8723
	ENSMUSG00000065773	Rnu1b6	0.00471	1.8723
	ENSMUSG00000107794	Gm44095	0.00132	1.87125
	ENSMUSG00000083737	Prdx6-ps2	0.00141	1.87041
	ENSMUSG00000035435	Abca17	1.48e-13	1.86697
	ENSMUSG00000038233	Fam198a	3.68e-07	1.86571
	ENSMUSG00000069305	Hist1h4n	0.0092	1.85577
	ENSMUSG00000041479	Syt15	1.78e-07	1.85304
	ENSMUSG00000112969	Gm48496	0.00976	1.84879
	ENSMUSG00000032357	Tinag	3.44e-07	1.84595
	ENSMUSG00000085154	C130046K22Rik	0.0134	1.84477
	ENSMUSG00000114028	9630002D21Rik	0.00431	1.84413
	ENSMUSG00000036264	Fstl4	0.00358	1.83989
	ENSMUSG00000108580	Gm39094	5.2e-27	1.83939
	ENSMUSG00000095580	Rnu1b1	0.00928	1.83455
	ENSMUSG00000093834	Rnu1b2	0.00928	1.83455
	ENSMUSG00000060678	Hist1h4c	1.39e-05	1.82615
	ENSMUSG00000045410	Akr1e1	0.000833	1.82598
	ENSMUSG00000085297	Gm11651	0.0362	1.82319
	ENSMUSG00000110634	Gm45895	0.0427	1.81249
	ENSMUSG00000035528	Npffr2	0.00819	1.80994
	ENSMUSG00000088246	Gm25911	1.52e-07	1.80953
	ENSMUSG00000086368	Gm13830	0.000451	1.80628
	ENSMUSG00000042988	Notum	0.0104	1.8007
	ENSMUSG00000087247	Alkal1	1.02e-14	1.79994
	ENSMUSG00000037279	Ovol2	0.00481	1.79968
	ENSMUSG00000060093	Hist1h4a	0.00167	1.7928
	ENSMUSG00000088609	Gm24187	7.72e-07	1.79079
	ENSMUSG00000085982	9530051G07Rik	0.0089	1.79043
	ENSMUSG00000029193	Cckar	6e-06	1.7902
	ENSMUSG00000086822	5330413P13Rik	0.0214	1.78176
	ENSMUSG00000067455	Hist1h4j	0.0484	1.78109
	ENSMUSG00000009900	Wnt3a	7.74e-05	1.78026
	ENSMUSG00000092240	Gm4246	0.000692	1.76911
	ENSMUSG00000084998	Gm16279	0.00351	1.76792
	ENSMUSG00000053961	Ang5	0.0361	1.76407
	ENSMUSG00000027070	Lrp2	5.22e-34	1.76097
	ENSMUSG00000069306	Hist1h4m	0.0339	1.76017
	ENSMUSG00000085882	2610507I01Rik	0.00169	1.75988
	ENSMUSG00000092805	Gm26461	0.00498	1.75628
	ENSMUSG00000024925	Rnaseh2c	0.00234	1.75612
	ENSMUSG00000031831	Dnaaf1	0.0363	1.7483
	ENSMUSG00000052117	D630039A03Rik	0.00192	1.74653
	ENSMUSG00000031220	Awat2	0.00493	1.73889
	ENSMUSG00000101605	Ace3	9.36e-06	1.73883
	ENSMUSG00000106229	Gm19409	0.032	1.73829
	ENSMUSG00000030043	Tacr1	5.14e-05	1.7339
	ENSMUSG00000101674	4930444A19Rik	0.0433	1.73343
	ENSMUSG00000103160	C130012C08Rik	0.0454	1.73046
	ENSMUSG00000047085	Lrrc4b	0.000255	1.72997
	ENSMUSG00000086596	Susd5	1.35e-05	1.72987
	ENSMUSG00000070167	Snora57	0.000572	1.72959
	ENSMUSG00000050188	Lsm10	0.00105	1.72668
	ENSMUSG00000037649	H2-DMa	1.45e-08	1.72301
	ENSMUSG00000086390	1810019D21Rik	4.92e-06	1.72258
	ENSMUSG00000020734	Grin2c	0.00925	1.72213
	ENSMUSG00000106373	Gm6522	0.00137	1.72128
	ENSMUSG00000100041	Gm5702	0.0241	1.71842
	ENSMUSG00000040936	Ulk4	1.2e-17	1.71417
	ENSMUSG00000046240	Hepacam	2.58e-05	1.71162
	ENSMUSG00000030041	M1ap	2.4e-08	1.71129
	ENSMUSG00000035504	Reep6	0.000313	1.70748
	ENSMUSG00000036295	Lrrn3	0.00127	1.70554
	ENSMUSG00000105790	Gm24105	0.00399	1.70285
	ENSMUSG00000053318	Slamf8	0.028	1.70094
	ENSMUSG00000082571	Gm8737	0.00777	1.69828
	ENSMUSG00000034324	Tmem132c	9.33e-22	1.69792
	ENSMUSG00000064288	Hist1h4k	0.0267	1.69721
	ENSMUSG00000117037	CT010433.2	0.0134	1.69681
	ENSMUSG00000037628	Cdkn3	0.0299	1.69653
	ENSMUSG00000037962	Rflna	0.00378	1.69226
	ENSMUSG00000061482	Hist1h4d	3.5e-06	1.68872
	ENSMUSG00000050288	Fzd2	0.000365	1.68842
	ENSMUSG00000076258	Gm23935	4.28e-05	1.68292
	ENSMUSG00000092674	Gm24105	0.00453	1.68274
	ENSMUSG00000034532	Fbxo16	0.015	1.67935
	ENSMUSG00000032502	Stac	0.000586	1.67813
	ENSMUSG00000072601	Ear1	1.06e-06	1.67181
	ENSMUSG00000105145	Gm47299	0.00517	1.67047
	ENSMUSG00000105788	Gm47295	0.00518	1.67041
	ENSMUSG00000035910	Dcdc2a	0.0261	1.66641
	ENSMUSG00000097399	Gm26555	0.0267	1.66427
	ENSMUSG00000060988	Galnt13	6e-07	1.66224
	ENSMUSG00000077323	Rnu11	0.0305	1.66173
	ENSMUSG00000039672	Kcne2	0.0218	1.65879
	ENSMUSG00000070873	Lilra5	0.000527	1.65872
	ENSMUSG00000030093	Wnt7a	0.000103	1.65745
	ENSMUSG00000022504	Ciita	2.11e-16	1.65614
	ENSMUSG00000042985	Upk3b	4.24e-09	1.6555
	ENSMUSG00000033053	1700028P14Rik	0.0136	1.65407
	ENSMUSG00000058057	Mettl7a3	0.0323	1.65356
	ENSMUSG00000049511	Htr1b	0.000381	1.64953
	ENSMUSG00000076281	Gm24270	0.000395	1.64864
	ENSMUSG00000079505	Gm11131	0.0012	1.64677
	ENSMUSG00000048696	Mex3d	4.84e-05	1.64602
	ENSMUSG00000027186	Elf5	0.000361	1.63763
	ENSMUSG00000106416	Gm5857	0.038	1.63665
	ENSMUSG00000110380	Gm45332	0.0147	1.63496
	ENSMUSG00000097453	Gm26894	0.0165	1.63347
	ENSMUSG00000020493	Prr11	0.013	1.6331
	ENSMUSG00000061171	Slc38a11	0.0246	1.63152
	ENSMUSG00000114566	Gm48500	0.0222	1.63115
	ENSMUSG00000080538	Gm25541	0.0424	1.63104
	ENSMUSG00000041431	Ccnb1	0.0324	1.62801
	ENSMUSG00000025789	St8sia2	7.94e-07	1.62773
	ENSMUSG00000090166	Ear10	0.000545	1.62757
	ENSMUSG00000063779	Chil4	0.000443	1.62749
	ENSMUSG00000062545	Tlr12	0.0163	1.627
	ENSMUSG00000092702	Gm24514	0.0288	1.62545
	ENSMUSG00000030800	Prss8	1.5e-08	1.62474
	ENSMUSG00000060969	Irx1	1.52e-09	1.62329
	ENSMUSG00000027656	Wisp2	1.04e-26	1.61841
	ENSMUSG00000042210	Abhd14a	0.00945	1.61552
	ENSMUSG00000022097	Sftpc	1.49e-08	1.6149
	ENSMUSG00000037190	Cyb561d2	0.034	1.61444
	ENSMUSG00000056665	Them6	0.0204	1.61301
	ENSMUSG00000085069	Gm13111	0.00574	1.61179
	ENSMUSG00000038094	Atp13a4	5.04e-06	1.61123
	ENSMUSG00000112468	Gm47720	4.04e-06	1.61105
	ENSMUSG00000106352	5033403H07Rik	1.21e-06	1.61053
	ENSMUSG00000023147	Wrb	8.63e-06	1.60941
	ENSMUSG00000043719	Col6a6	5.13e-12	1.60702
	ENSMUSG00000097805	Gm17473	1.31e-07	1.60527
	ENSMUSG00000099338	2810030D12Rik	0.00611	1.60518
	ENSMUSG00000098178	Gm42418	0.00165	1.60491
	ENSMUSG00000024810	Il33	1.71e-18	1.60374
	ENSMUSG00000026870	Cutal	0.0149	1.60187
	ENSMUSG00000036114	Rpp25l	0.00115	1.59979
	ENSMUSG00000074480	Mex3a	0.0438	1.59891
	ENSMUSG00000013089	Etv5	2.42e-22	1.59853
	ENSMUSG00000042766	Trim46	0.00171	1.59827
	ENSMUSG00000075020	Mir670hg	0.00215	1.59674
	ENSMUSG00000087424	5730405O15Rik	0.0237	1.59589
	ENSMUSG00000040841	Six5	3.01e-05	1.59557
	ENSMUSG00000027380	Acoxl	3.11e-06	1.59389
	ENSMUSG00000108218	Olfr1372-ps1	4.02e-05	1.59273
	ENSMUSG00000041380	Htr2c	1.13e-06	1.59227
	ENSMUSG00000019909	Fam162b	0.0428	1.59141
	ENSMUSG00000090704	Trp53-ps	2.03e-07	1.59113
	ENSMUSG00000022844	Pdia5	8.24e-13	1.59066
	ENSMUSG00000033595	Lgi3	2.28e-12	1.5882
	ENSMUSG00000065701	Rny1	0.0419	1.5878
	ENSMUSG00000037610	Kcnmb2	5.28e-08	1.58762
	ENSMUSG00000043895	S1pr2	1.57e-16	1.58641
	ENSMUSG00000102175	Gm6119	0.0144	1.58327
	ENSMUSG00000037846	Rtkn2	8.92e-07	1.58299
	ENSMUSG00000030329	Pianp	0.0103	1.58274
	ENSMUSG00000027932	Slc27a3	0.00343	1.5823
	ENSMUSG00000030732	Chrdl2	0.0482	1.58159
	ENSMUSG00000094786	Gm14403	1.3e-10	1.57997
	ENSMUSG00000107290	Gm43282	0.0394	1.57821
	ENSMUSG00000022615	Tymp	0.00261	1.57791
	ENSMUSG00000075389	2810410L24Rik	0.000142	1.5755
	ENSMUSG00000091780	Sco2	0.00328	1.57491
	ENSMUSG00000064945	Rny3	0.0369	1.57323
	ENSMUSG00000009114	2610028H24Rik	8.71e-05	1.56954
	ENSMUSG00000074283	Zfp109	0.000683	1.56779
	ENSMUSG00000019295	Tmem129	8.45e-07	1.56481
	ENSMUSG00000026941	Mamdc4	2.12e-05	1.56325
	ENSMUSG00000086549	Gm13648	0.00789	1.55994
	ENSMUSG00000055134	9130017K11Rik	0.0115	1.55658
	ENSMUSG00000033952	Aspm	2.58e-05	1.55636
	ENSMUSG00000003779	Kif20a	0.0346	1.55631
	ENSMUSG00000025035	Arl3	2.31e-07	1.55614
	ENSMUSG00000044030	Irf2bp1	2.69e-06	1.55373
	ENSMUSG00000093327	Mir5107	5.85e-09	1.55234
	ENSMUSG00000107349	Gm6655	0.0181	1.55115
	ENSMUSG00000106633	Gm43431	0.0458	1.55108
	ENSMUSG00000078794	Dact3	8.48e-05	1.54957
	ENSMUSG00000027954	Efna1	1.86e-10	1.54683
	ENSMUSG00000021700	Rab3c	3.56e-05	1.5459
	ENSMUSG00000025902	Sox17	9.62e-12	1.5454
	ENSMUSG00000078772	Gm12353	3.08e-08	1.54512
	ENSMUSG00000070473	Cldn3	4.38e-07	1.5441
	ENSMUSG00000069515	Lyz1	8.64e-14	1.54385
	ENSMUSG00000030796	Tead2	4.76e-10	1.54362
	ENSMUSG00000040809	Chil3	4.58e-05	1.54347
	ENSMUSG00000037101	Ttc29	7.26e-06	1.54269
	ENSMUSG00000040289	Hey1	6.55e-13	1.54237
	ENSMUSG00000022595	Lypd2	0.0236	1.54222
	ENSMUSG00000051817	Sox12	0.0288	1.54192
	ENSMUSG00000029053	Prkcz	4.18e-12	1.53846
	ENSMUSG00000113212	Gm47435	0.0147	1.53809
	ENSMUSG00000049625	Tifab	1.51e-07	1.53743
	ENSMUSG00000032224	Fam81a	0.00607	1.53556
	ENSMUSG00000112343	Sfta3-ps	1.96e-21	1.53446
	ENSMUSG00000027849	Syt6	0.000209	1.53315
	ENSMUSG00000024206	Rfx2	7.51e-12	1.5308
	ENSMUSG00000006567	Atp7b	5.51e-09	1.52984
	ENSMUSG00000073424	Cyp4f15	0.0131	1.5291
	ENSMUSG00000044081	Zfp85os	0.0257	1.52855
	ENSMUSG00000058396	Gpr182	1.82e-07	1.5279
	ENSMUSG00000086141	9030622O22Rik	1.39e-08	1.52605
	ENSMUSG00000029651	Mtus2	1.31e-14	1.52429
	ENSMUSG00000040009	Gnaz	0.0148	1.52235
	ENSMUSG00000089694	Nat8f7	0.0313	1.51867
	ENSMUSG00000034685	Fam171a2	0.00478	1.51858
	ENSMUSG00000041261	Car8	9.86e-22	1.5173
	ENSMUSG00000057123	Gja5	2.89e-12	1.51711
	ENSMUSG00000115420	AL732506.1	0.00845	1.5167
	ENSMUSG00000088088	Rmrp	0.00845	1.5167
	ENSMUSG00000081093	Gm12565	0.0328	1.5158
	ENSMUSG00000117046	AC122746.1	0.0396	1.51548
	ENSMUSG00000104114	Gm37297	0.000573	1.51544
	ENSMUSG00000021496	Pcbd2	8.78e-13	1.51515
	ENSMUSG00000028540	Dph2	0.000717	1.51488
	ENSMUSG00000043668	Tox3	3.57e-13	1.51368
	ENSMUSG00000111409	Gm49380	3.92e-07	1.51192
	ENSMUSG00000027424	Mgme1	0.014	1.51105
	ENSMUSG00000103738	Gm37652	0.0201	1.50916
	ENSMUSG00000044217	Aqp5	2.95e-15	1.50914
	ENSMUSG00000027490	E2f1	0.0424	1.50824
	ENSMUSG00000001444	Tbx21	0.000237	1.50489
	ENSMUSG00000066319	Rtp3	0.00335	1.50426
	ENSMUSG00000025512	Chid1	8.49e-12	1.50408
	ENSMUSG00000009394	Syn2	4.75e-08	1.50361
	ENSMUSG00000115143	Fkbp1a-ps1	0.000378	1.50235
	ENSMUSG00000033282	Rpgrip1l	6.03e-09	1.50214
	ENSMUSG00000036192	Rorb	0.000176	1.50102
	ENSMUSG00000099553	Gm29538	0.0136	1.50099
	ENSMUSG00000072596	Ear2	2.39e-06	1.50083
	ENSMUSG00000090737	Gm6788	0.00253	1.50081
	ENSMUSG00000085043	Gm13184	0.0364	1.50017
	ENSMUSG00000030428	Ttyh1	0.0119	1.5022
	ENSMUSG00000050357	Carmil2	4.6e-05	1.50242
	ENSMUSG00000032089	Il10ra	4.81e-21	1.5029
	ENSMUSG00000030107	Usp18	1.51e-14	1.50298
	ENSMUSG00000001014	Icam4	0.0179	1.50299
	ENSMUSG00000030785	Cox6a2	2.61e-07	1.50311
	ENSMUSG00000079434	Neu2	0.0387	1.50348
	ENSMUSG00000105677	Gm43328	4.53e-05	1.50383
	ENSMUSG00000101751	Gm2427	5.37e-05	1.50392
	ENSMUSG00000113668	Gm47451	0.00142	1.50528
	ENSMUSG00000052374	Actn2	3.36e-22	1.50534
	ENSMUSG00000057897	Camk2b	0.000639	1.50549
	ENSMUSG00000105337	1700094M23Rik	2.95e-06	1.50566
	ENSMUSG00000042678	Myo15	0.00207	1.50636
	ENSMUSG00000033107	Rnf125	1.82e-24	1.50685
	ENSMUSG00000036390	Gadd45a	1.65e-09	1.5077
	ENSMUSG00000058470	Gm8369	1.45e-07	1.50796
	ENSMUSG00000032369	Plscr1	5.18e-17	1.50868
	ENSMUSG00000105355	Gm40117	0.0451	1.50894
	ENSMUSG00000040899	Ccr6	1.5e-05	1.50904
	ENSMUSG00000011305	Plin5	0.00111	1.50925
	ENSMUSG00000102343	Gm37381	0.0452	1.50942
	ENSMUSG00000078937	Cpt1b	1.25e-07	1.50952
	ENSMUSG00000021250	Fos	1.72e-12	1.50964
	ENSMUSG00000006763	Saal1	3.57e-13	1.50965
	ENSMUSG00000074452	Pate2	1.01e-06	1.50991
	ENSMUSG00000109700	Gm21123	0.00559	1.51005
	ENSMUSG00000030433	Sbk2	7.43e-06	1.51046
	ENSMUSG00000053040	Aph1c	2.31e-08	1.51062
	ENSMUSG00000101344	Gm29183	7.91e-11	1.51071
	ENSMUSG00000035208	Slfn8	1.32e-11	1.51088
	ENSMUSG00000024778	Fas	1.01e-25	1.5111
	ENSMUSG00000028862	Map3k6	1.35e-20	1.51147
	ENSMUSG00000034833	Tespa1	1.65e-09	1.51258
	ENSMUSG00000115344	Gm49364	3.5e-09	1.51271
	ENSMUSG00000057092	Fxyd3	0.0124	1.51327
	ENSMUSG00000034959	Rubcnl	4.29e-14	1.51423
	ENSMUSG00000034842	Art3	1.48e-18	1.5148
	ENSMUSG00000003134	Tbc1d8	2.32e-15	1.51505
	ENSMUSG00000048004	Tmem196	0.0146	1.51658
	ENSMUSG00000012123	Crybg2	6.6e-05	1.5169
	ENSMUSG00000112808	Gm4739	1.85e-05	1.51693
	ENSMUSG00000025271	Pfkfb1	3.17e-13	1.51768
	ENSMUSG00000091412	Gm2895	1.63e-06	1.51894
	ENSMUSG00000026535	Ifi202b	5.15e-11	1.51894
	ENSMUSG00000044244	Il20rb	2.54e-19	1.51957
	ENSMUSG00000056755	Grm7	9.05e-05	1.51961
	ENSMUSG00000085908	Gm14209	0.000771	1.51967
	ENSMUSG00000029377	Ereg	1.71e-06	1.52009
	ENSMUSG00000024590	Lmnb1	2.04e-16	1.52197
	ENSMUSG00000071342	Lsmem1	5.96e-06	1.52276
	ENSMUSG00000069808	Fam57a	1.08e-06	1.52286
	ENSMUSG00000109371	Gm44626	0.0228	1.52326
	ENSMUSG00000051650	B3gnt2	2.04e-28	1.52452
	ENSMUSG00000033065	Pfkm	5.41e-13	1.52463
	ENSMUSG00000087589	D430040D24Rik	2.69e-06	1.52466
	ENSMUSG00000092201	A530058N18Rik	1.19e-05	1.52475
	ENSMUSG00000030077	Chl1	1.64e-18	1.52605
	ENSMUSG00000038665	Dgki	1.02e-06	1.52688
	ENSMUSG00000032661	Oas3	2.11e-10	1.52692
	ENSMUSG00000104010	Gm37366	0.00849	1.52799
	ENSMUSG00000032338	Hcn4	1.08e-07	1.5282
	ENSMUSG00000021125	Arg2	6.25e-15	1.52869
	ENSMUSG00000109279	Gm45220	7.04e-07	1.52872
	ENSMUSG00000025804	Ccr1	1.42e-12	1.52893
	ENSMUSG00000058498	Rnf207	0.00672	1.53049
	ENSMUSG00000074625	Arhgap40	0.00206	1.53063
	ENSMUSG00000108929	Cc2d2b	0.0162	1.53202
	ENSMUSG00000014198	Zfp385c	0.0422	1.53225
	ENSMUSG00000035818	Plekhs1	0.00336	1.53231
	ENSMUSG00000035580	Kcnh8	0.000634	1.5326
	ENSMUSG00000051748	Wfdc21	7.29e-08	1.53281
	ENSMUSG00000038663	Fsd2	8.48e-09	1.53313
	ENSMUSG00000022523	Fgf12	2.76e-14	1.53358
	ENSMUSG00000037904	Ankrd9	0.00645	1.5359
	ENSMUSG00000104406	Gm38014	0.00426	1.53629
	ENSMUSG00000109764	Klkb1	0.0291	1.53632
	ENSMUSG00000026628	Atf3	2.7e-20	1.53798
	ENSMUSG00000029915	Clec5a	1.81e-14	1.53805
	ENSMUSG00000042254	Cilp	4.11e-06	1.53817
	ENSMUSG00000078963	Hsbp1l1	0.0427	1.53817
	ENSMUSG00000004360	9330159F19Rik	0.000237	1.53843
	ENSMUSG00000073489	Ifi204	9.86e-22	1.54032
	ENSMUSG00000024481	Lvrn	2.04e-11	1.54111
	ENSMUSG00000057246	BC051142	0.00199	1.54141
	ENSMUSG00000086564	Cd101	4.69e-12	1.54165
	ENSMUSG00000064340	mt-Tl1	4.1e-08	1.54264
	ENSMUSG00000032125	Robo4	1.62e-20	1.54279
	ENSMUSG00000044405	Adig	0.0427	1.54309
	ENSMUSG00000052212	Cd177	4.55e-16	1.54334
	ENSMUSG00000032355	Mlip	2.15e-13	1.54342
	ENSMUSG00000042828	Trim72	5.22e-08	1.54372
	ENSMUSG00000056300	Zfp981	1.45e-05	1.54388
	ENSMUSG00000004864	Mapk13	6.25e-10	1.5461
	ENSMUSG00000063129	Aldoart2	1.66e-05	1.54623
	ENSMUSG00000042010	Acacb	3.59e-23	1.54649
	ENSMUSG00000070354	Evi2	8.63e-14	1.54672
	ENSMUSG00000034990	Otoa	0.00405	1.54756
	ENSMUSG00000049093	Il23r	5.93e-07	1.54799
	ENSMUSG00000071691	Gm960	7.83e-05	1.54809
	ENSMUSG00000022026	Olfm4	7.52e-16	1.54856
	ENSMUSG00000026452	Syt2	1.23e-10	1.54882
	ENSMUSG00000061578	Ksr2	0.00101	1.54969
	ENSMUSG00000032816	Igdcc4	5.8e-05	1.54973
	ENSMUSG00000104728	Gm42462	1.51e-06	1.55063
	ENSMUSG00000098702	1500015A07Rik	0.0011	1.55217
	ENSMUSG00000064147	Rab44	7.19e-18	1.55308
	ENSMUSG00000092397	C130080G10Rik	3.48e-05	1.55486
	ENSMUSG00000003849	Nqo1	0.00135	1.55553
	ENSMUSG00000057054	Inca1	0.0032	1.55704
	ENSMUSG00000009292	Trpm2	8.56e-13	1.55814
	ENSMUSG00000001943	Vsig2	1.5e-12	1.56048
	ENSMUSG00000025701	Alox5	2.14e-20	1.56119
	ENSMUSG00000105053	Gm43064	2.35e-10	1.56401
	ENSMUSG00000068794	Col28a1	4.53e-05	1.56418
	ENSMUSG00000021950	Anxa8	2.41e-06	1.56558
	ENSMUSG00000113918	Gm6566	0.00752	1.56584
	ENSMUSG00000055027	Smyd1	9.41e-12	1.56601
	ENSMUSG00000047746	Fbxo40	6.4e-08	1.56618
	ENSMUSG00000016349	Eef1a2	2.02e-12	1.56622
	ENSMUSG00000034308	Sdr42e1	0.00145	1.56655
	ENSMUSG00000029204	Rhoh	1.15e-21	1.56695
	ENSMUSG00000021061	Sptb	7.5e-20	1.56726
	ENSMUSG00000020698	Cct6b	0.0131	1.56791
	ENSMUSG00000045102	Poln	7.37e-20	1.56793
	ENSMUSG00000020077	Srgn	3.93e-19	1.56881
	ENSMUSG00000090582	Gm17024	1.32e-06	1.57077
	ENSMUSG00000017830	Dhx58	5.45e-13	1.57167
	ENSMUSG00000044716	Dok7	1.96e-05	1.57206
	ENSMUSG00000070604	Vsig10l	5.39e-07	1.57294
	ENSMUSG00000053338	Tarm1	1.01e-19	1.57397
	ENSMUSG00000005800	Mmp8	2.88e-22	1.57404
	ENSMUSG00000113778	Gm40847	0.028	1.57456
	ENSMUSG00000037572	Wdhd1	2.94e-07	1.57459
	ENSMUSG00000032561	Acpp	2.04e-16	1.57535
	ENSMUSG00000053914	Kdm4d	6.99e-07	1.57607
	ENSMUSG00000002769	Gnmt	0.0411	1.57695
	ENSMUSG00000021579	Lrrc14b	0.0153	1.57764
	ENSMUSG00000031452	1700029H14Rik	4.92e-11	1.57849
	ENSMUSG00000112707	D830005E20Rik	1.67e-07	1.57894
	ENSMUSG00000024517	Grp	0.0113	1.57923
	ENSMUSG00000030577	Cd22	1.23e-05	1.58017
	ENSMUSG00000051351	Zfp46	5.74e-27	1.58049
	ENSMUSG00000000204	Slfn4	1.72e-07	1.58057
	ENSMUSG00000062007	Hsh2d	6.7e-05	1.58082
	ENSMUSG00000070000	Fcho1	0.000123	1.58098
	ENSMUSG00000105572	Gm43300	8.23e-05	1.58197
	ENSMUSG00000027360	Hdc	5.77e-25	1.58211
	ENSMUSG00000024803	Ankrd1	1.68e-14	1.58212
	ENSMUSG00000031872	Bean1	2.56e-09	1.58291
	ENSMUSG00000108313	Gm45052	0.0346	1.58349
	ENSMUSG00000024210	Ip6k3	2.1e-09	1.58369
	ENSMUSG00000037849	Ifi206	0.00084	1.58472
	ENSMUSG00000050663	Trhde	0.049	1.58568
	ENSMUSG00000039891	Txlnb	2.06e-14	1.58583
	ENSMUSG00000024593	Megf10	6.07e-05	1.58592
	ENSMUSG00000059901	Adamts14	1.44e-19	1.58636
	ENSMUSG00000053024	Cntn2	0.0357	1.58794
	ENSMUSG00000071561	BC100530	2.3e-07	1.58828
	ENSMUSG00000114138	Gm36423	0.0166	1.58973
	ENSMUSG00000043789	Vwce	0.00378	1.5899
	ENSMUSG00000042851	Zc3h6	1.02e-14	1.59011
	ENSMUSG00000116604	AC087898.2	0.0316	1.59046
	ENSMUSG00000010476	Ebf3	5.07e-07	1.59056
	ENSMUSG00000004609	Cd33	3.48e-28	1.592
	ENSMUSG00000098875	Gm27211	1.13e-06	1.59261
	ENSMUSG00000029205	Chrna9	0.0274	1.59295
	ENSMUSG00000050840	Cdh20	0.0145	1.59339
	ENSMUSG00000006457	Actn3	7.83e-07	1.59497
	ENSMUSG00000104348	Gm37691	0.000106	1.59526
	ENSMUSG00000024076	Vit	0.00111	1.59527
	ENSMUSG00000024972	Lgals12	0.00452	1.59552
	ENSMUSG00000040055	Gjb6	0.00271	1.59554
	ENSMUSG00000049336	Tenm2	1.62e-10	1.596
	ENSMUSG00000104213	Ighd	3.47e-05	1.59624
	ENSMUSG00000022383	Ppara	2.03e-15	1.59778
	ENSMUSG00000054169	Ceacam10	2.78e-06	1.59852
	ENSMUSG00000109232	Gm44577	0.0135	1.59874
	ENSMUSG00000035692	Isg15	6.47e-15	1.60153
	ENSMUSG00000032523	Hhatl	0.00308	1.60182
	ENSMUSG00000040747	Cd53	9.31e-18	1.60219
	ENSMUSG00000053469	Tg	4.33e-17	1.6025
	ENSMUSG00000059974	Ntm	1.81e-26	1.60273
	ENSMUSG00000018425	Dhx40	3.14e-21	1.60404
	ENSMUSG00000075122	Cd80	1.39e-21	1.60542
	ENSMUSG00000002831	Plin4	3.11e-26	1.6062
	ENSMUSG00000095079	Igha	1.4e-05	1.60719
	ENSMUSG00000078902	Gm14443	0.0156	1.60725
	ENSMUSG00000115855	Gm34643	0.0133	1.60811
	ENSMUSG00000073492	Gm10521	0.0101	1.60834
	ENSMUSG00000058818	Pirb	1.25e-16	1.60839
	ENSMUSG00000071562	Stfa1	0.012	1.60857
	ENSMUSG00000058755	Osm	9.87e-06	1.60866
	ENSMUSG00000025479	Cyp2e1	1.75e-15	1.60881
	ENSMUSG00000116975	AC097366.1	0.047	1.60964
	ENSMUSG00000061126	Cyp4f39	0.0124	1.61149
	ENSMUSG00000086756	Gm14051	0.00426	1.61242
	ENSMUSG00000054383	Pnma1	0.0158	1.61244
	ENSMUSG00000084788	Gm11342	1.75e-08	1.6151
	ENSMUSG00000102776	Gm38162	0.000133	1.61554
	ENSMUSG00000104453	Gm37829	0.00314	1.61616
	ENSMUSG00000049709	Nlrp10	0.00169	1.61622
	ENSMUSG00000047798	Cd300lf	2.12e-26	1.61654
	ENSMUSG00000093938	Evi2b	9.87e-15	1.61906
	ENSMUSG00000031303	Map3k15	8.44e-11	1.61943
	ENSMUSG00000110195	Pde2a	3.98e-16	1.62202
	ENSMUSG00000109819	B930018H19Rik	0.00025	1.62203
	ENSMUSG00000028860	Sytl1	0.000285	1.62334
	ENSMUSG00000034570	Inpp5j	0.00235	1.62362
	ENSMUSG00000026220	Slc16a14	0.0353	1.62552
	ENSMUSG00000116290	Gm49518	0.0189	1.62658
	ENSMUSG00000096957	E230013L22Rik	7.49e-09	1.62681
	ENSMUSG00000003153	Slc2a3	1.5e-16	1.62762
	ENSMUSG00000074419	Gm15448	4.65e-11	1.62794
	ENSMUSG00000067577	A430093F15Rik	6.34e-09	1.62823
	ENSMUSG00000079597	Gm5483	5.4e-13	1.62889
	ENSMUSG00000018507	Trpv2	5.02e-19	1.62929
	ENSMUSG00000032023	Jhy	7.5e-07	1.63008
	ENSMUSG00000042567	Nek10	7.69e-11	1.63014
	ENSMUSG00000022876	Samsn1	1.31e-21	1.6304
	ENSMUSG00000113998	Gm40909	5.76e-07	1.63085
	ENSMUSG00000022454	Nell2	0.0166	1.63106
	ENSMUSG00000107480	Gm44165	0.00295	1.63157
	ENSMUSG00000115355	4930445E18Rik	0.000526	1.63171
	ENSMUSG00000040287	Stac3	6.79e-06	1.63224
	ENSMUSG00000116747	AC144408.2	0.0216	1.63341
	ENSMUSG00000056071	S100a9	5.19e-11	1.63419
	ENSMUSG00000066800	Rnasel	7.15e-19	1.63539
	ENSMUSG00000000386	Mx1	3.52e-19	1.63843
	ENSMUSG00000030669	Calca	6.86e-06	1.64064
	ENSMUSG00000099364	5730419F03Rik	0.0251	1.64223
	ENSMUSG00000041754	Trem3	2.37e-12	1.64293
	ENSMUSG00000048416	Mlf1	3.35e-12	1.64339
	ENSMUSG00000056054	S100a8	5.09e-08	1.64422
	ENSMUSG00000011148	Adssl1	5.36e-13	1.64501
	ENSMUSG00000052726	Kcnt2	2.51e-19	1.64506
	ENSMUSG00000029228	Lnx1	2.29e-25	1.64525
	ENSMUSG00000116031	D030024E09Rik	2.72e-05	1.64568
	ENSMUSG00000099092	Mir7062	0.039	1.64684
	ENSMUSG00000109096	Gm44888	0.0116	1.648
	ENSMUSG00000038132	Rbm24	2.05e-13	1.64809
	ENSMUSG00000000673	Haao	0.00261	1.64845
	ENSMUSG00000026073	Il1r2	8.7e-09	1.64854
	ENSMUSG00000037731	Themis2	6.62e-24	1.64989
	ENSMUSG00000091438	Gm17088	0.0147	1.65031
	ENSMUSG00000064346	mt-Tw	0.000831	1.65172
	ENSMUSG00000034855	Cxcl10	1.23e-06	1.65243
	ENSMUSG00000031312	Itgb1bp2	3.28e-08	1.65255
	ENSMUSG00000059657	Stfa2l1	1.02e-14	1.65276
	ENSMUSG00000024379	Tslp	1.96e-07	1.65292
	ENSMUSG00000032648	Pygm	1.27e-25	1.65393
	ENSMUSG00000064360	mt-Nd3	6.22e-34	1.65396
	ENSMUSG00000005686	Ampd3	5.07e-44	1.65433
	ENSMUSG00000036067	Slc2a6	2.22e-21	1.65518
	ENSMUSG00000110125	Gm33148	0.0423	1.65532
	ENSMUSG00000021071	Trim9	0.000406	1.65568
	ENSMUSG00000012819	Cdh23	5.33e-08	1.65585
	ENSMUSG00000029602	Rasal1	0.0109	1.6569
	ENSMUSG00000038204	Asb10	0.0379	1.65736
	ENSMUSG00000034755	Pcdh11x	2.75e-05	1.65877
	ENSMUSG00000038067	Csf3	2.3e-17	1.65922
	ENSMUSG00000029059	Fam213b	0.0203	1.65942
	ENSMUSG00000032033	Barx2	2.86e-06	1.6597
	ENSMUSG00000034686	Prr7	4.58e-13	1.66037
	ENSMUSG00000101939	Gm28438	1.42e-34	1.66149
	ENSMUSG00000100510	AV026068	0.000671	1.66215
	ENSMUSG00000046610	Oacyl	7.18e-05	1.66278
	ENSMUSG00000028834	Trim63	7.79e-07	1.66321
	ENSMUSG00000003863	Ppfia3	0.0309	1.66444
	ENSMUSG00000031626	Sorbs2	1.22e-22	1.66592
	ENSMUSG00000047501	Cldn4	0.00288	1.66654
	ENSMUSG00000087579	Hectd2os	4.33e-09	1.66696
	ENSMUSG00000022821	Hgd	0.000949	1.66741
	ENSMUSG00000020067	Mypn	2.91e-16	1.66811
	ENSMUSG00000074071	Fam169b	1.03e-40	1.669
	ENSMUSG00000093806	Asmt	0.0389	1.66936
	ENSMUSG00000031258	Xkrx	0.0229	1.66962
	ENSMUSG00000040435	Ppp1r15a	1.1e-25	1.66981
	ENSMUSG00000097643	A130051J06Rik	0.0309	1.66988
	ENSMUSG00000079644	Gm1110	0.0201	1.67036
	ENSMUSG00000042717	Ppp1r3a	8.51e-16	1.67079
	ENSMUSG00000075042	4930431P03Rik	0.00643	1.67091
	ENSMUSG00000054717	Hmgb2	8.73e-07	1.67098
	ENSMUSG00000082179	Gm11407	0.016	1.67134
	ENSMUSG00000056133	Unc93a2	0.0134	1.6726
	ENSMUSG00000101640	Gm28376	0.0221	1.67387
	ENSMUSG00000030156	Cd69	2.53e-09	1.67498
	ENSMUSG00000113185	Gm47127	3.62e-10	1.67536
	ENSMUSG00000038239	Hrc	1.25e-12	1.67644
	ENSMUSG00000078486	Perm1	3.53e-12	1.67716
	ENSMUSG00000059741	Myl3	2.68e-08	1.67744
	ENSMUSG00000027843	Ptpn22	1.42e-17	1.67753
	ENSMUSG00000098670	Gm27818	0.00652	1.67878
	ENSMUSG00000003476	Crhr2	1.34e-06	1.67904
	ENSMUSG00000091712	Sec14l5	0.00018	1.67915
	ENSMUSG00000103308	Gm37800	3.21e-05	1.68019
	ENSMUSG00000026358	Rgs1	3.15e-07	1.6802
	ENSMUSG00000109864	Eid3	9.84e-08	1.68279
	ENSMUSG00000073771	Btbd19	4.74e-06	1.68304
	ENSMUSG00000090439	Gm17455	0.0254	1.68343
	ENSMUSG00000035653	Lrfn5	0.0204	1.68468
	ENSMUSG00000086335	Gm12107	0.0407	1.68483
	ENSMUSG00000111809	Gm49334	0.0168	1.68712
	ENSMUSG00000006724	Cyp27b1	0.0249	1.68856
	ENSMUSG00000097028	Ptgs2os	0.004	1.68881
	ENSMUSG00000027966	Col11a1	6.48e-06	1.68911
	ENSMUSG00000042251	Pm20d1	0.000934	1.68927
	ENSMUSG00000104554	Gm4610	0.00285	1.68939
	ENSMUSG00000028544	Slc5a9	0.00363	1.69042
	ENSMUSG00000027861	Casq2	1.46e-13	1.6908
	ENSMUSG00000087684	1200007C13Rik	9.26e-19	1.69271
	ENSMUSG00000046223	Plaur	3.12e-25	1.69343
	ENSMUSG00000086727	4931428L18Rik	0.0468	1.69403
	ENSMUSG00000018470	Kcnab3	0.0444	1.69511
	ENSMUSG00000020722	Cacng1	0.00342	1.69544
	ENSMUSG00000050966	Lin28a	0.037	1.69623
	ENSMUSG00000031245	Hmgn5	1.1e-06	1.69627
	ENSMUSG00000084760	Gm15472	0.0494	1.69926
	ENSMUSG00000029379	Cxcl3	3.14e-19	1.69975
	ENSMUSG00000106741	4930513D17Rik	0.000278	1.70016
	ENSMUSG00000033676	Gabrb3	0.00953	1.70052
	ENSMUSG00000111827	Gm8131	0.0203	1.70136
	ENSMUSG00000026989	Dapl1	0.0187	1.70282
	ENSMUSG00000021298	Gpr132	1.17e-13	1.70567
	ENSMUSG00000005373	Mlxipl	2.58e-12	1.70575
	ENSMUSG00000022651	Retnlg	1.15e-21	1.70579
	ENSMUSG00000036557	Stpg4	0.00722	1.70634
	ENSMUSG00000060600	Eno3	1.4e-17	1.70718
	ENSMUSG00000092134	Gm17089	0.00208	1.70829
	ENSMUSG00000115610	Gm31251	8.64e-13	1.70842
	ENSMUSG00000027824	Vmn2r1	0.0339	1.71058
	ENSMUSG00000057580	Gm10012	0.00595	1.71124
	ENSMUSG00000090785	Gm17116	0.0394	1.71297
	ENSMUSG00000109005	Gm45221	9.18e-13	1.71352
	ENSMUSG00000097652	Mhrt	5.45e-09	1.71373
	ENSMUSG00000039376	Synpo2l	2.08e-14	1.71471
	ENSMUSG00000030935	Acsm3	0.0485	1.71485
	ENSMUSG00000085792	Gm15414	0.0412	1.71502
	ENSMUSG00000032845	Alpk2	8.22e-25	1.71506
	ENSMUSG00000024215	Spdef	3.57e-05	1.71567
	ENSMUSG00000040490	Lrfn2	0.00664	1.71778
	ENSMUSG00000067049	Unc93a	0.000395	1.71945
	ENSMUSG00000020836	Coro6	4.06e-14	1.71958
	ENSMUSG00000025236	Adpgk	9.28e-08	1.72066
	ENSMUSG00000069670	Nkain2	2.61e-27	1.72094
	ENSMUSG00000054204	Alkal2	0.00931	1.72103
	ENSMUSG00000050439	Enthd1	0.00161	1.72231
	ENSMUSG00000058966	Fam57b	0.000121	1.72285
	ENSMUSG00000039521	Foxp3	0.000373	1.72297
	ENSMUSG00000042451	Mybph	4.32e-14	1.72574
	ENSMUSG00000025746	Il6	5.63e-08	1.72601
	ENSMUSG00000087382	Ctcflos	0.00389	1.72929
	ENSMUSG00000024521	Pmaip1	5.17e-21	1.73125
	ENSMUSG00000113321	Gm8075	0.00152	1.73254
	ENSMUSG00000028125	Abca4	1.4e-15	1.7333
	ENSMUSG00000109510	Gm42417	2.03e-18	1.73359
	ENSMUSG00000056643	Chst13	0.0389	1.73757
	ENSMUSG00000109002	Gm38405	0.00368	1.73802
	ENSMUSG00000066366	Serpina1a	0.000481	1.73909
	ENSMUSG00000030144	Clec4d	1.24e-21	1.7393
	ENSMUSG00000074899	Sptbn5	8.93e-15	1.74164
	ENSMUSG00000019933	Mrln	0.000647	1.74233
	ENSMUSG00000117297	CT571247.2	0.00212	1.74275
	ENSMUSG00000029838	Ptn	0.000358	1.74531
	ENSMUSG00000110626	Gm45805	0.00393	1.74687
	ENSMUSG00000114638	Gm31834	0.0132	1.74899
	ENSMUSG00000004902	Slc25a18	9.4e-11	1.74899
	ENSMUSG00000021886	Gpr65	1.38e-16	1.75188
	ENSMUSG00000111334	AC162938.1	0.00219	1.75192
	ENSMUSG00000090141	Gm614	1.79e-07	1.75259
	ENSMUSG00000028116	Myoz2	1.41e-18	1.754
	ENSMUSG00000024912	Fosl1	4.81e-11	1.75752
	ENSMUSG00000047281	Sfn	1.96e-12	1.75843
	ENSMUSG00000048489	Depp1	5.7e-10	1.75859
	ENSMUSG00000052769	Gm9889	0.00349	1.75875
	ENSMUSG00000038242	Aox4	0.000363	1.75969
	ENSMUSG00000047940	Stpg2	0.000176	1.7615
	ENSMUSG00000067242	Lgi1	0.00215	1.76182
	ENSMUSG00000079015	Serpina1c	9.81e-05	1.7624
	ENSMUSG00000028573	Fggy	9.93e-05	1.76362
	ENSMUSG00000106547	B230303O12Rik	1.91e-10	1.76374
	ENSMUSG00000110010	Gm45629	0.00172	1.76419
	ENSMUSG00000106478	Gm36551	0.00269	1.76627
	ENSMUSG00000034919	Ttc22	0.00121	1.76789
	ENSMUSG00000028773	Fabp3	1.25e-09	1.76904
	ENSMUSG00000026564	Dusp27	4.71e-11	1.77095
	ENSMUSG00000079429	Mroh2a	0.0495	1.77199
	ENSMUSG00000030510	Cers3	8.43e-08	1.77369
	ENSMUSG00000094334	Fabp5l2	0.0194	1.77376
	ENSMUSG00000030235	Slco1c1	6.91e-16	1.77585
	ENSMUSG00000037989	Wnk2	2.7e-20	1.77742
	ENSMUSG00000027674	Pex5l	4.64e-10	1.77764
	ENSMUSG00000004668	Abca13	5.69e-29	1.77852
	ENSMUSG00000062713	Sim2	1.19e-09	1.77931
	ENSMUSG00000116961	AC117662.4	3.9e-05	1.7808
	ENSMUSG00000026669	Mcm10	2.7e-08	1.78081
	ENSMUSG00000049598	Vsig8	0.0366	1.78169
	ENSMUSG00000051747	Ttn	1.2e-50	1.78719
	ENSMUSG00000085417	Gm13919	0.00258	1.78917
	ENSMUSG00000033544	Angptl1	0.00201	1.78971
	ENSMUSG00000020000	Moxd1	0.00338	1.78974
	ENSMUSG00000001249	Hpn	8.32e-15	1.79272
	ENSMUSG00000034648	Lrrn1	0.000421	1.79291
	ENSMUSG00000090173	Fbxw10	4.07e-06	1.79336
	ENSMUSG00000110580	D830024N08Rik	3.86e-07	1.79383
	ENSMUSG00000027559	Car3	1.14e-58	1.79417
	ENSMUSG00000049173	Myoz3	0.000368	1.79451
	ENSMUSG00000097579	Gm26799	1.22e-05	1.79859
	ENSMUSG00000108322	5430431A17Rik	0.000926	1.79877
	ENSMUSG00000041954	Tnfrsf18	0.000191	1.79884
	ENSMUSG00000086236	5830418P13Rik	0.0397	1.7991
	ENSMUSG00000107667	C530044C16Rik	0.00255	1.79989
	ENSMUSG00000032484	Ngp	7.22e-33	1.80251
	ENSMUSG00000097543	Gm805	0.00314	1.80427
	ENSMUSG00000042045	Sln	1.59e-14	1.80505
	ENSMUSG00000031382	Asb11	5.07e-07	1.8078
	ENSMUSG00000039653	Baat	0.0172	1.80797
	ENSMUSG00000109921	Gm33326	0.0427	1.80859
	ENSMUSG00000046818	Ddit4l	0.00137	1.80912
	ENSMUSG00000044083	Efcab8	1.54e-22	1.80916
	ENSMUSG00000101639	Gm8597	0.0268	1.81038
	ENSMUSG00000000223	Drp2	8.23e-07	1.8109
	ENSMUSG00000085584	Rtl9	0.0499	1.81451
	ENSMUSG00000006345	Ggt1	2.21e-08	1.81712
	ENSMUSG00000086448	9330162012Rik	0.0373	1.818
	ENSMUSG00000067889	Sptbn2	4.24e-09	1.81825
	ENSMUSG00000038763	Alpk3	1.96e-32	1.81872
	ENSMUSG00000085194	Platr32	0.00224	1.81971
	ENSMUSG00000030470	Csrp3	2.08e-18	1.81985
	ENSMUSG00000043008	Klhl6	2.15e-21	1.82065
	ENSMUSG00000019987	Arg1	0.0022	1.82215
	ENSMUSG00000039264	Gimap3	3.51e-14	1.82422
	ENSMUSG00000060470	Adgrg3	1.14e-17	1.82482
	ENSMUSG00000025488	Cox8b	1.08e-07	1.8257
	ENSMUSG00000097071	4930544I03Rik	5.59e-06	1.83001
	ENSMUSG00000028680	Plk3	8.61e-23	1.83077
	ENSMUSG00000020007	Il20ra	0.0106	1.83143
	ENSMUSG00000074340	Ovgp1	2.09e-12	1.83267
	ENSMUSG00000112148	Lilrb4a	1.06e-12	1.83269
	ENSMUSG00000034145	Tmem63c	0.00744	1.83349
	ENSMUSG00000031837	Necab2	0.044	1.83353
	ENSMUSG00000040694	Apobec2	1.11e-11	1.8345
	ENSMUSG00000021255	Esrrb	6.95e-05	1.83507
	ENSMUSG00000092008	Cyp2c69	0.0142	1.83538
	ENSMUSG00000103485	Gm38001	0.0257	1.83643
	ENSMUSG00000029660	Tex26	9.36e-09	1.83763
	ENSMUSG00000086405	9330198N18Rik	1.69e-08	1.83767
	ENSMUSG00000037509	Arhgef4	1.46e-11	1.84023
	ENSMUSG00000041737	Tmem45b	8.44e-08	1.84072
	ENSMUSG00000027359	Slc27a2	0.00504	1.84124
	ENSMUSG00000047419	Cmya5	5.22e-34	1.84313
	ENSMUSG00000033182	Kbtbd12	1.3e-10	1.84338
	ENSMUSG00000044938	Klhl31	4.21e-15	1.8435
	ENSMUSG00000109675	Nxpe1-ps	0.0249	1.84355
	ENSMUSG00000000049	Apoh	0.00936	1.84395
	ENSMUSG00000105107	Gm43412	3.93e-05	1.8458
	ENSMUSG00000023341	Mx2	2.68e-43	1.84649
	ENSMUSG00000053641	Dennd4a	7.82e-42	1.84688
	ENSMUSG00000029158	Yipf7	0.000509	1.84907
	ENSMUSG00000032278	Paqr5	1.41e-08	1.85027
	ENSMUSG00000031098	Syt8	0.00962	1.85168
	ENSMUSG00000090118	Gm16163	8.91e-07	1.85303
	ENSMUSG00000024526	Cidea	0.000258	1.85375
	ENSMUSG00000115919	Gm31583	0.0247	1.85383
	ENSMUSG00000114372	2310067P03Rik	0.00235	1.85464
	ENSMUSG00000081700	Atp5k-ps2	8.27e-05	1.85501
	ENSMUSG00000066491	Cox6c2	5.55e-11	1.85612
	ENSMUSG00000031461	Myom2	1.24e-37	1.85764
	ENSMUSG00000104956	4930429D17Rik	0.0129	1.85936
	ENSMUSG00000041616	Nppa	8.4e-06	1.85982
	ENSMUSG00000030834	Abcc6	0.0185	1.86125
	ENSMUSG00000044367	Slc16a13	1.02e-23	1.86368
	ENSMUSG00000026100	Mstn	0.0103	1.8639
	ENSMUSG00000058975	Kcnc1	1.48e-05	1.86409
	ENSMUSG00000044086	Lmod3	5.83e-05	1.86409
	ENSMUSG00000032262	Elovl4	1.84e-06	1.8653
	ENSMUSG00000022824	Muc13	2.46e-06	1.87101
	ENSMUSG00000105986	Gm43065	0.00182	1.87111
	ENSMUSG00000091119	Ccdc152	3.3e-05	1.87189
	ENSMUSG00000109198	D7Bwg0826e	0.00688	1.87281
	ENSMUSG00000087187	Gm13431	0.000285	1.8732
	ENSMUSG00000106245	Gm43824	0.00254	1.87464
	ENSMUSG00000110411	Gm45457	0.00224	1.87632
	ENSMUSG00000025069	Gsto2	0.000714	1.87874
	ENSMUSG00000090066	1110002E22Rik	4.8e-18	1.88156
	ENSMUSG00000110498	A630001O12Rik	2.05e-05	1.88195
	ENSMUSG00000032174	Icam5	0.0016	1.88431
	ENSMUSG00000040350	Trim7	3.16e-10	1.8867
	ENSMUSG00000063001	Gm9701	0.02	1.88699
	ENSMUSG00000028017	Egf	2.98e-15	1.88728
	ENSMUSG00000070498	Tmem132b	7.38e-17	1.88742
	ENSMUSG00000028427	Aqp7	0.00669	1.88813
	ENSMUSG00000038508	Gdf15	0.00653	1.88885
	ENSMUSG00000027513	Pck1	9.43e-13	1.89091
	ENSMUSG00000059900	Tmem40	0.00042	1.89352
	ENSMUSG00000115518	Gm10791	1.65e-05	1.89565
	ENSMUSG00000090293	Gm17034	0.0296	1.89785
	ENSMUSG00000025004	Cyp2c40	0.0194	1.89827
	ENSMUSG00000112895	Gm47567	5.03e-05	1.89964
	ENSMUSG00000031958	Ldhd	4.49e-07	1.89995
	ENSMUSG00000022582	Ly6g	4.01e-07	1.90228
	ENSMUSG00000062077	Trim54	1.1e-15	1.90234
	ENSMUSG00000024617	Camk2a	4.89e-09	1.90398
	ENSMUSG00000007122	Casq1	2.89e-15	1.90401
	ENSMUSG00000069733	Ube2u	0.00119	1.90404
	ENSMUSG00000024430	Cabyr	0.00101	1.90443
	ENSMUSG00000056569	Mpz	1.14e-16	1.90558
	ENSMUSG00000032942	Ucp3	9.12e-10	1.90939
	ENSMUSG00000044165	Bcl2l15	4.24e-09	1.9115
	ENSMUSG00000079588	Tmem182	5.78e-17	1.91235
	ENSMUSG00000007877	Tcap	1.05e-20	1.91275
	ENSMUSG00000025473	Adam8	9.12e-15	1.91318
	ENSMUSG00000031376	Atp2b3	0.00011	1.91527
	ENSMUSG00000099760	Gm28800	0.0104	1.91809
	ENSMUSG00000085249	Gm12847	0.000644	1.921
	ENSMUSG00000105826	Gm42141	0.00575	1.92173
	ENSMUSG00000112082	Gm35035	0.00126	1.92233
	ENSMUSG00000033213	AA467197	2.17e-05	1.92652
	ENSMUSG00000046764	A530053G22Rik	0.00514	1.92738
	ENSMUSG00000074623	Gm826	0.00194	1.93127
	ENSMUSG00000030399	Ckm	2.68e-12	1.93183
	ENSMUSG00000101930	Gm5441	1.33e-10	1.93268
	ENSMUSG00000027456	Sdcbp2	5.13e-14	1.93312
	ENSMUSG00000086765	Gm11827	2.95e-06	1.93331
	ENSMUSG00000027505	Fam209	0.000882	1.93523
	ENSMUSG00000054905	Stfa3	0.00084	1.93588
	ENSMUSG00000062515	Fabp4	8.09e-25	1.93628
	ENSMUSG00000024223	Armc12	0.0396	1.94095
	ENSMUSG00000026068	Il18rap	6.22e-34	1.94193
	ENSMUSG00000026489	Coq8a	2.76e-39	1.94642
	ENSMUSG00000105542	Gm34248	0.0205	1.94748
	ENSMUSG00000022468	Endou	3.09e-13	1.95126
	ENSMUSG00000062372	Otof	0.00414	1.95307
	ENSMUSG00000060962	Dmkn	4.46e-16	1.95434
	ENSMUSG00000075307	Klhl41	3.8e-19	1.95453
	ENSMUSG00000013936	Myl2	0.000834	1.95715
	ENSMUSG00000074218	Cox7a1	4.66e-09	1.95749
	ENSMUSG00000103965	Gm30173	8.23e-05	1.95786
	ENSMUSG00000015879	Fam184b	0.000958	1.95807
	ENSMUSG00000030236	Slco1b2	0.00611	1.95823
	ENSMUSG00000116641	AC165271.1	0.0393	1.96035
	ENSMUSG00000029683	Lmod2	2.29e-19	1.96214
	ENSMUSG00000058427	Cxcl2	7.52e-16	1.965
	ENSMUSG00000097468	Mdrl	0.0118	1.9652
	ENSMUSG00000085739	Gm15862	0.045	1.96647
	ENSMUSG00000099906	Gm28653	0.0168	1.96657
	ENSMUSG00000097622	A330033J07Rik	0.00921	1.96768
	ENSMUSG00000025929	Il17a	0.00698	1.96826
	ENSMUSG00000101969	Gm20125	7.68e-08	1.97017
	ENSMUSG00000109881	Gm45507	0.0361	1.97247
	ENSMUSG00000025892	Gria4	0.000174	1.97311
	ENSMUSG00000028786	Tmem54	0.0269	1.97349
	ENSMUSG00000037188	Grhl3	3.13e-06	1.97613
	ENSMUSG00000028736	Pax7	0.0268	1.97802
	ENSMUSG00000117029	CT030155.1	0.00335	1.98008
	ENSMUSG00000072720	Myo18b	5.67e-49	1.9804
	ENSMUSG00000001027	Scn4a	1.63e-15	1.98211
	ENSMUSG00000020848	Doc2b	7.17e-17	1.98311
	ENSMUSG00000071540	3425401B19Rik	1.11e-21	1.98357
	ENSMUSG00000059108	Ifitm6	1.39e-27	1.98615
	ENSMUSG00000026166	Ccl20	1.87e-24	1.98809
	ENSMUSG00000032021	Crtam	1.62e-20	1.98835
	ENSMUSG00000048939	Atp13a5	0.00898	1.98877
	ENSMUSG00000027961	Lrrc39	1.97e-07	1.98963
	ENSMUSG00000050211	Pla2g4e	2.57e-15	1.99062
	ENSMUSG00000050612	Txndc2	0.00964	1.99141
	ENSMUSG00000097476	Gm26583	0.0267	1.99212
	ENSMUSG00000018893	Mb	2.96e-16	1.99548
	ENSMUSG00000001497	Pax9	5.45e-07	1.99584
	ENSMUSG00000022871	Fetub	5.14e-07	1.99653
	ENSMUSG00000040536	Necab1	0.000695	1.9986
	ENSMUSG00000109831	Gm36431	0.0075	1.99936
	ENSMUSG00000102762	4930403P22Rik	0.0246	2.00155
	ENSMUSG00000041782	Lad1	3.08e-13	2.00295
	ENSMUSG00000043873	Chil5	7.4e-06	2.00396
	ENSMUSG00000085806	Gm12023	2.03e-05	2.00579
	ENSMUSG00000035686	Thrsp	3.08e-18	2.00853
	ENSMUSG00000067653	Ankrd23	7.18e-23	2.01268
	ENSMUSG00000021622	Ckmt2	2.18e-22	2.01692
	ENSMUSG00000046480	Scn4b	3.61e-12	2.0186
	ENSMUSG00000114656	2810403G07Rik	0.026	2.01893
	ENSMUSG00000022525	Hrasls	0.0148	2.01922
	ENSMUSG00000070644	Etnk2	0.00841	2.02049
	ENSMUSG00000042306	S100a14	4.36e-12	2.02135
	ENSMUSG00000098132	Rassf10	0.0104	2.02145
	ENSMUSG00000062593	Gm49339	1.64e-14	2.02404
	ENSMUSG00000111299	4930540M03Rik	0.0134	2.02414
	ENSMUSG00000021340	Gpld1	6.91e-16	2.02894
	ENSMUSG00000046352	Gjb2	1.21e-11	2.03065
	ENSMUSG00000103620	Gm37359	4.58e-06	2.03163
	ENSMUSG00000085743	8430419K02Rik	1.91e-27	2.03236
	ENSMUSG00000089854	Gm16133	2.61e-06	2.0352
	ENSMUSG00000006204	5430419D17Rik	0.032	2.03525
	ENSMUSG00000021509	Slc25a48	0.00404	2.03561
	ENSMUSG00000061462	Obscn	5.68e-58	2.03897
	ENSMUSG00000059994	Fcrl1	1.3e-09	2.03988
	ENSMUSG00000076275	Mir675	1.77e-07	2.04145
	ENSMUSG00000069372	Ctxn3	3.18e-08	2.04391
	ENSMUSG00000037129	Tmprss13	8.77e-06	2.0504
	ENSMUSG00000021223	Papln	2.43e-05	2.05203
	ENSMUSG00000085779	Atcayos	9.38e-24	2.05238
	ENSMUSG00000031231	Cox7b	6.58e-27	2.05276
	ENSMUSG00000049100	Pcdh10	0.00851	2.05295
	ENSMUSG00000085996	A830012C17Rik	0.0013	2.05767
	ENSMUSG00000034282	Evpl	8.05e-15	2.06252
	ENSMUSG00000027887	Sypl2	3.8e-11	2.06645
	ENSMUSG00000032503	Arpp21	1.46e-07	2.06652
	ENSMUSG00000047976	Kcna1	7.38e-12	2.07059
	ENSMUSG00000032066	Bco2	0.000278	2.07326
	ENSMUSG00000044359	P2ry4	0.00191	2.07637
	ENSMUSG00000093577	Gm20632	0.00614	2.07701
	ENSMUSG00000013483	Card14	1.31e-07	2.07841
	ENSMUSG00000000157	Itgb2l	9.04e-27	2.07932
	ENSMUSG00000043029	Trpv3	0.0144	2.08138
	ENSMUSG00000039238	Zfp750	0.000147	2.08228
	ENSMUSG00000110752	D730003K21Rik	0.0464	2.08277
	ENSMUSG00000028778	Hcrtr1	0.0359	2.08509
	ENSMUSG00000058207	Serpina3k	1.26e-09	2.08545
	ENSMUSG00000067081	Asb18	2.65e-08	2.09038
	ENSMUSG00000086628	Gm16157	0.0173	2.09075
	ENSMUSG00000024105	Themis3	0.000535	2.09331
	ENSMUSG00000061259	Tmprss11d	0.00109	2.09887
	ENSMUSG00000090698	Apold1	9.53e-29	2.09911
	ENSMUSG00000019102	Aldh3a1	7.05e-13	2.10284
	ENSMUSG00000083832	Gm13771	1.13e-07	2.10488
	ENSMUSG00000102630	Gm37289	0.00155	2.10539
	ENSMUSG00000110278	Gm5608	5.85e-19	2.10807
	ENSMUSG00000034768	Asb16	0.0107	2.11132
	ENSMUSG00000039956	Mrap	4.45e-10	2.11203
	ENSMUSG00000103923	Gm37896	0.0086	2.11783
	ENSMUSG00000097335	Gm26563	0.0021	2.11868
	ENSMUSG00000078907	Fam186b	0.0397	2.12072
	ENSMUSG00000059742	Kcnh7	0.00052	2.12112
	ENSMUSG00000069581	Tspear	0.00461	2.12407
	ENSMUSG00000111582	Gm47347	0.0371	2.12521
	ENSMUSG00000110101	Gm6249	0.0205	2.12537
	ENSMUSG00000114838	Gm48703	0.0207	2.1257
	ENSMUSG00000110622	Iqcn	0.00556	2.12638
	ENSMUSG00000032013	Trim29	7.42e-11	2.12655
	ENSMUSG00000019787	Trdn	6.78e-61	2.12746
	ENSMUSG00000103502	9330121J05Rik	0.048	2.12777
	ENSMUSG00000059201	Lep	5.78e-05	2.12803
	ENSMUSG00000072573	Gm10369	0.0396	2.1299
	ENSMUSG00000035923	Myf6	0.0265	2.13076
	ENSMUSG00000028989	Angptl7	5.47e-12	2.13113
	ENSMUSG00000055775	Myh8	4.26e-21	2.1386
	ENSMUSG00000108436	Gm44851	0.000351	2.13881
	ENSMUSG00000100551	Gm19503	1.04e-09	2.13883
	ENSMUSG00000038670	Mybpc2	7.68e-24	2.14893
	ENSMUSG00000079243	Xirp1	5.72e-30	2.15015
	ENSMUSG00000104340	Gm10522	0.0243	2.15195
	ENSMUSG00000031448	Adprhl1	2.72e-17	2.15371
	ENSMUSG00000021359	Tfap2a	0.000333	2.15408
	ENSMUSG00000021702	Thbs4	2.51e-18	2.16041
	ENSMUSG00000082884	Gm13339	7.91e-11	2.16094
	ENSMUSG00000072845	Tmprss11a	0.0118	2.16595
	ENSMUSG00000025370	Cdh9	0.0148	2.1684
	ENSMUSG00000028356	Ambp	0.0068	2.16969
	ENSMUSG00000019851	Perp	7.61e-19	2.17131
	ENSMUSG00000108985	A930030B08Rik	0.000586	2.17174
	ENSMUSG00000089948	Far2os1	0.0302	2.17401
	ENSMUSG00000024973	Hrasls5	0.00629	2.17433
	ENSMUSG00000038751	Ptk6	0.00029	2.17516
	ENSMUSG00000055489	Ano5	2.65e-19	2.17604
	ENSMUSG00000036960	Clca2	0.000846	2.17934
	ENSMUSG00000064371	mt-Tt	0.03	2.18097
	ENSMUSG00000111514	E230014E18Rik	6.75e-12	2.18289
	ENSMUSG00000086777	Far2os2	0.000784	2.18586
	ENSMUSG00000020892	Aloxe3	1.75e-06	2.18731
	ENSMUSG00000032726	Bmp8a	0.00254	2.1889
	ENSMUSG00000117092	AC166110.1	0.00283	2.19022
	ENSMUSG00000023176	Cpn2	0.0207	2.19211
	ENSMUSG00000027196	Alkbh3os1	0.0346	2.19394
	ENSMUSG00000032292	Nr2e3	0.00412	2.19692
	ENSMUSG00000042918	Mamstr	1.2e-37	2.1976
	ENSMUSG00000046056	Sbsn	2.83e-10	2.1981
	ENSMUSG00000027902	Chil6	0.0173	2.20001
	ENSMUSG00000091238	Gm17103	0.000714	2.20011
	ENSMUSG00000096351	Samd11	9.26e-09	2.20062
	ENSMUSG00000109157	Gm44829	6.38e-08	2.202
	ENSMUSG00000042250	Pglyrp4	0.00318	2.20318
	ENSMUSG00000102759	Gm10463	0.00403	2.20577
	ENSMUSG00000007653	Gabrb2	0.00116	2.20849
	ENSMUSG00000047216	Cdh19	1.6e-26	2.20978
	ENSMUSG00000096887	Gm20594	7.85e-12	2.2118
	ENSMUSG00000045027	Prss22	4.56e-13	2.22126
	ENSMUSG00000041872	Il17f	3.11e-11	2.22291
	ENSMUSG00000104314	Gm37907	0.0445	2.22601
	ENSMUSG00000025754	Agbl1	1.47e-44	2.22643
	ENSMUSG00000019853	Hebp2	0.00126	2.23059
	ENSMUSG00000111818	Gm17749	3.92e-13	2.23128
	ENSMUSG00000047686	Rtl3	0.0327	2.23708
	ENSMUSG00000017607	Tns4	2.61e-07	2.23726
	ENSMUSG00000028435	Aqp3	1.87e-10	2.24072
	ENSMUSG00000034683	Ppp1r1c	0.000489	2.24207
	ENSMUSG00000031936	Hephl1	0.00437	2.25341
	ENSMUSG00000087477	Gm13822	0.000234	2.26088
	ENSMUSG00000046961	Gpr156	1.14e-11	2.26147
	ENSMUSG00000068890	Lce1a2	0.00561	2.26277
	ENSMUSG00000112023	Lilr4b	2.8e-15	2.26424
	ENSMUSG00000038020	Rapgefl1	7.31e-12	2.26891
	ENSMUSG00000042662	Dusp15	0.028	2.28218
	ENSMUSG00000036123	Slc9a3	7.66e-05	2.28239
	ENSMUSG00000070385	Ampd1	2.67e-16	2.2836
	ENSMUSG00000111765	Gm10635	0.00306	2.28743
	ENSMUSG00000042895	Abra	4.53e-15	2.29493
	ENSMUSG00000040340	Tex45	0.000295	2.29784
	ENSMUSG00000027022	Xirp2	1e-64	2.30343
	ENSMUSG00000032281	Acsbg1	1.63e-15	2.30747
	ENSMUSG00000106746	2900064F13Rik	0.0381	2.30749
	ENSMUSG00000085564	Gm12198	0.0319	2.30924
	ENSMUSG00000000031	H19	9.37e-41	2.31606
	ENSMUSG00000017697	Ada	2.19e-32	2.31634
	ENSMUSG00000108964	Gm18600	0.0202	2.31674
	ENSMUSG00000040258	Nxph4	0.0161	2.32201
	ENSMUSG00000034634	Ly6d	7.55e-08	2.32215
	ENSMUSG00000085434	Gm11725	1.18e-05	2.32389
	ENSMUSG00000041827	Oasl1	1.27e-48	2.33338
	ENSMUSG00000046049	Rp1l1	8.88e-06	2.33565
	ENSMUSG00000029361	Nos1	2.34e-29	2.3363
	ENSMUSG00000022860	Chodl	0.00302	2.33852
	ENSMUSG00000025329	Padi1	0.00346	2.33945
	ENSMUSG00000004885	Crabp2	2.14e-05	2.34247
	ENSMUSG00000097076	Platr7	0.00734	2.34265
	ENSMUSG00000073602	Serpinb3b	7.91e-06	2.34351
	ENSMUSG00000049134	Nrap	7.61e-59	2.34543
	ENSMUSG00000048764	Tmprss11f	1.67e-05	2.34834
	ENSMUSG00000056966	Gjc3	0.00367	2.35148
	ENSMUSG00000068697	Myoz1	3.99e-14	2.35149
	ENSMUSG00000009070	Rsph14	5.67e-15	2.35247
	ENSMUSG00000022622	Acr	2.57e-18	2.35377
	ENSMUSG00000114457	Gm36346	0.0155	2.3573
	ENSMUSG00000037469	Acp7	0.000667	2.35791
	ENSMUSG00000096084	Gm21850	1.15e-11	2.35821
	ENSMUSG00000031972	Acta1	3.59e-28	2.3593
	ENSMUSG00000026983	Il1f5	0.000552	2.35957
	ENSMUSG00000059832	Kprp	5.63e-13	2.36051
	ENSMUSG00000043286	Pnpla1	0.000103	2.36651
	ENSMUSG00000033508	Asprv1	8.12e-12	2.36952
	ENSMUSG00000085511	Gm11738	0.00172	2.37094
	ENSMUSG00000044737	Klk14	4.19e-12	2.37226
	ENSMUSG00000111556	Gm19299	0.000649	2.3756
	ENSMUSG00000024771	Lipk	0.00383	2.37619
	ENSMUSG00000027376	Prom2	7.96e-09	2.37633
	ENSMUSG00000021123	Rdh12	6.55e-37	2.37853
	ENSMUSG00000043165	Lor	6.9e-19	2.38081
	ENSMUSG00000097069	Gm16998	0.0357	2.38403
	ENSMUSG00000060180	Myh13	2.82e-11	2.3846
	ENSMUSG00000026621	2020-03-01	0.0107	2.385
	ENSMUSG00000024331	Dsc2	7.84e-15	2.38565
	ENSMUSG00000095438	Mir133a-1hg	5.55e-12	2.38678
	ENSMUSG00000069873	4930438A08Rik	2.56e-06	2.38717
	ENSMUSG00000041476	Smpx	1.2e-12	2.38832
	ENSMUSG00000097281	Gm26685	0.0414	2.39049
	ENSMUSG00000022510	Trp63	1.37e-22	2.39472
	ENSMUSG00000034730	Adgrb1	0.00215	2.3991
	ENSMUSG00000108448	Gm21269	0.0177	2.40232
	ENSMUSG00000081619	Gm13351	0.0466	2.40236
	ENSMUSG00000097850	4631405K08Rik	0.00302	2.40663
	ENSMUSG00000109372	Gm19410	0.0296	2.40734
	ENSMUSG00000092222	Gm20506	0.0138	2.40775
	ENSMUSG00000064179	Tnnt1	6.04e-08	2.41389
	ENSMUSG00000050808	Muc15	0.00442	2.42309
	ENSMUSG00000030672	Mylpf	4e-11	2.42566
	ENSMUSG00000037942	Crp	0.00322	2.42704
	ENSMUSG00000075296	Aldh3b2	7.7e-05	2.42977
	ENSMUSG00000044499	Hs3st5	1.87e-15	2.43
	ENSMUSG00000038357	Camp	4.41e-10	2.4378
	ENSMUSG00000081163	Defa-ps12	0.00411	2.43929
	ENSMUSG00000097413	A830052D11Rik	6.08e-05	2.44011
	ENSMUSG00000040283	Btnl9	2.24e-05	2.44754
	ENSMUSG00000074695	Il22	0.000253	2.45183
	ENSMUSG00000026592	Tex35	3.15e-12	2.45619
	ENSMUSG00000109311	AI314278	2.12e-05	2.45867
	ENSMUSG00000042092	Lce1c	0.00191	2.46598
	ENSMUSG00000061816	Myl1	1.65e-32	2.469
	ENSMUSG00000027868	Tbx15	3.6e-32	2.47329
	ENSMUSG00000067001	Serpinb7	0.00267	2.47612
	ENSMUSG00000043461	Sptssb	4.59e-07	2.47705
	ENSMUSG00000067616	Klk11	2.13e-06	2.48434
	ENSMUSG00000032807	Alox12b	2.99e-08	2.48719
	ENSMUSG00000050830	Vwc2	9.16e-07	2.48915
	ENSMUSG00000057280	Musk	7.35e-26	2.49191
	ENSMUSG00000052581	Lrrtm4	1.35e-14	2.49684
	ENSMUSG00000026984	Il1f6	0.000608	2.49812
	ENSMUSG00000075394	Hoxc4	0.0349	2.49915
	ENSMUSG00000042761	Mrap2	0.000301	2.50263
	ENSMUSG00000027077	Smtnl1	6.53e-14	2.50307
	ENSMUSG00000023153	Tmem52	0.00152	2.50388
	ENSMUSG00000028865	Cd164l2	1.88e-06	2.50575
	ENSMUSG00000100147	1700047M11Rik	1.89e-21	2.50646
	ENSMUSG00000045019	Acer1	0.00556	2.51065
	ENSMUSG00000050359	Sprr1a	6e-11	2.51113
	ENSMUSG00000113178	Mylf-ps	7.37e-25	2.51304
	ENSMUSG00000028186	Uox	0.00538	2.5211
	ENSMUSG00000021506	Pitx1	4.13e-05	2.52493
	ENSMUSG00000100410	2310020H05Rik	0.000552	2.52509
	ENSMUSG00000099798	Gm29168	0.0195	2.53076
	ENSMUSG00000023473	Celsr3	5.94e-19	2.53482
	ENSMUSG00000042124	Lce1f	0.00244	2.54144
	ENSMUSG00000027470	Mylk2	2.72e-26	2.54918
	ENSMUSG00000044322	Dsc1	5.79e-06	2.5542
	ENSMUSG00000037139	Myom3	1.14e-36	2.55497
	ENSMUSG00000026327	Serpinb11	1.65e-06	2.55714
	ENSMUSG00000096960	A230028O05Rik	1.73e-18	2.56777
	ENSMUSG00000057609	Lce1a1	0.000162	2.57286
	ENSMUSG00000025064	Col17a1	5.34e-16	2.57705
	ENSMUSG00000024365	Cyp21a1	0.016	2.58165
	ENSMUSG00000025317	Car5a	0.0301	2.58969
	ENSMUSG00000026418	Tnni1	3.68e-06	2.58989
	ENSMUSG00000061928	Dsg1b	2.34e-12	2.59344
	ENSMUSG00000114493	Gm47071	2.06e-15	2.5951
	ENSMUSG00000081689	Gm9166	0.0174	2.59856
	ENSMUSG00000028148	Them5	1.44e-11	2.59946
	ENSMUSG00000048455	Sprr1b	0.00031	2.60314
	ENSMUSG00000054582	Pabpc1l	3.75e-22	2.60506
	ENSMUSG00000047586	Nccrp1	0.00196	2.60817
	ENSMUSG00000103382	Gm37755	0.0015	2.61091
	ENSMUSG00000021768	Dusp13	4.51e-06	2.6172
	ENSMUSG00000021565	Slc6a19	1.45e-08	2.62026
	ENSMUSG00000069441	Dsg1a	1.77e-16	2.62714
	ENSMUSG00000029862	Clcn1	1.98e-18	2.63159
	ENSMUSG00000066897	Olfr872	0.00798	2.63416
	ENSMUSG00000038354	Ankrd35	3.43e-07	2.63499
	ENSMUSG00000016942	Tmprss6	0.0291	2.63595
	ENSMUSG00000074199	Krtdap	1.84e-07	2.63948
	ENSMUSG00000026450	Chit1	2.83e-05	2.64539
	ENSMUSG00000034774	Dsg1c	0.00169	2.64804
	ENSMUSG00000055561	Spink5	2.81e-21	2.64951
	ENSMUSG00000049593	Lce1h	0.0112	2.65178
	ENSMUSG00000087410	2310065F04Rik	0.0184	2.65284
	ENSMUSG00000031710	Ucp1	8.66e-12	2.6539
	ENSMUSG00000074001	Klhl40	2.22e-08	2.65921
	ENSMUSG00000031343	Gabra3	8.6e-12	2.6601
	ENSMUSG00000040154	Wfdc5	1.24e-05	2.66395
	ENSMUSG00000112041	9530020I12Rik	3.4e-05	2.66907
	ENSMUSG00000116482	Gm34152	0.0336	2.67471
	ENSMUSG00000059956	Serpinb12	2.21e-09	2.67661
	ENSMUSG00000060621	Nkpd1	0.000588	2.6801
	ENSMUSG00000063651	Cnfn	1.68e-15	2.69383
	ENSMUSG00000086980	Gm13791	0.000489	2.70246
	ENSMUSG00000040127	Sdr9c7	0.0073	2.70979
	ENSMUSG00000059230	Defb4	4.63e-11	2.71322
	ENSMUSG00000053675	Tgm5	0.0241	2.71792
	ENSMUSG00000112471	Gm5779	8.23e-05	2.71973
	ENSMUSG00000057003	Myh4	8.95e-42	2.71992
	ENSMUSG00000097768	2310043M15Rik	6.6e-05	2.72526
	ENSMUSG00000100781	Gm29481	0.000364	2.72607
	ENSMUSG00000026950	Neb	4.9e-43	2.72672
	ENSMUSG00000030592	Ryr1	3.7e-30	2.72765
	ENSMUSG00000034362	Csta1	0.000408	2.7285
	ENSMUSG00000111821	Gm48545	1.08e-07	2.72945
	ENSMUSG00000050296	Abca12	2.65e-14	2.7397
	ENSMUSG00000002500	Rpl3l	1.16e-12	2.7459
	ENSMUSG00000084228	Gm8080	0.011	2.75149
	ENSMUSG00000041991	Hrnr	4.02e-11	2.75258
	ENSMUSG00000091376	Aadacl2	0.00173	2.75907
	ENSMUSG00000028011	Tdo2	0.00806	2.76096
	ENSMUSG00000084929	Foxo6os	9.14e-05	2.7652
	ENSMUSG00000090356	Teddm3	5.8e-06	2.76783
	ENSMUSG00000074489	Bglap3	9.79e-06	2.77031
	ENSMUSG00000061762	Tac1	0.00992	2.7737
	ENSMUSG00000031844	Hsd17b2	7.25e-08	2.7763
	ENSMUSG00000027401	Tgm3	2.87e-13	2.77707
	ENSMUSG00000041984	Rptn	1.46e-19	2.77826
	ENSMUSG00000048806	Ifnb1	0.000977	2.78112
	ENSMUSG00000058260	Serpina9	0.00493	2.79048
	ENSMUSG00000045539	Sprr3	1.26e-16	2.80285
	ENSMUSG00000030484	Lypd5	2.3e-12	2.80382
	ENSMUSG00000028396	2310002L09Rik	8.35e-07	2.81099
	ENSMUSG00000061723	Tnnt3	7.78e-31	2.81114
	ENSMUSG00000108371	Gm38832	0.00421	2.81758
	ENSMUSG00000074113	Gm10629	0.00939	2.82631
	ENSMUSG00000066510	Ankdd1a	1.97e-24	2.82871
	ENSMUSG00000031097	Tnni2	5.06e-35	2.82918
	ENSMUSG00000039518	Cdsn	2.66e-13	2.83102
	ENSMUSG00000043468	Adam30	0.000293	2.838
	ENSMUSG00000106056	4930500L23Rik	0.00477	2.84099
	ENSMUSG00000045776	Lrtm1	1.5e-19	2.85071
	ENSMUSG00000043460	Elfn2	0.00264	2.85098
	ENSMUSG00000057454	Lypd3	1.13e-07	2.85515
	ENSMUSG00000018862	Otop3	4e-07	2.86151
	ENSMUSG00000068885	Lce3f	3.57e-09	2.86327
	ENSMUSG00000032401	Lctl	0.00517	2.8654
	ENSMUSG00000032373	Car12	2.44e-33	2.86619
	ENSMUSG00000046748	Tmem45a2	3.29e-15	2.87577
	ENSMUSG00000116659	AC158985.1	0.00103	2.87965
	ENSMUSG00000111555	Gm47326	0.0482	2.88251
	ENSMUSG00000079025	Gsdmc	9.1e-07	2.88508
	ENSMUSG00000056328	Myh1	2.08e-87	2.887
	ENSMUSG00000027913	Crct1	2.2e-14	2.89417
	ENSMUSG00000020216	Jsrp1	0.000118	2.89604
	ENSMUSG00000071019	Sdr16c6	3.06e-05	2.89793
	ENSMUSG00000025172	Ankrd2	3.28e-18	2.90344
	ENSMUSG00000074433	Lce3e	9.33e-07	2.91329
	ENSMUSG00000036731	Cysrt1	8.18e-07	2.91505
	ENSMUSG00000010064	Slc38a3	5.21e-18	2.91809
	ENSMUSG00000030730	Atp2a1	5.75e-78	2.93267
	ENSMUSG00000085479	9430073C21Rik	0.000571	2.93455
	ENSMUSG00000059668	Krt4	4.18e-14	2.93728
	ENSMUSG00000114163	Gm32296	0.000599	2.94102
	ENSMUSG00000038295	Atg9b	6.02e-09	2.94283
	ENSMUSG00000099449	Gm28401	0.000109	2.95011
	ENSMUSG00000026413	Pkp1	5.96e-19	2.95609
	ENSMUSG00000028386	Slc46a2	0.00803	2.96045
	ENSMUSG00000039070	Cpa4	3.59e-11	2.96783
	ENSMUSG00000037977	6430571L13Rik	1.15e-12	2.98616
	ENSMUSG00000110426	Gm45757	0.0283	2.99086
	ENSMUSG00000032454	Rbp2	0.000949	2.99176
	ENSMUSG00000073601	Serpinb3c	2.89e-05	2.99263
	ENSMUSG00000029154	Cwh43	0.000321	2.99575
	ENSMUSG00000054325	Lce3a	3.84e-11	2.99665
	ENSMUSG00000105160	A530030E21Rik	0.00794	3.00639
	ENSMUSG00000074183	Gsta1	0.00118	3.01113
	ENSMUSG00000068889	Lce1e	0.00336	3.01602
	ENSMUSG00000020061	Mybpc1	4.58e-66	3.02058
	ENSMUSG00000027048	Abcb11	0.0216	3.04028
	ENSMUSG00000039269	2300002M23Rik	1.76e-06	3.04574
	ENSMUSG00000117222	AC060761.1	8.51e-16	3.04826
	ENSMUSG00000025129	Ppp1r27	0.000654	3.05015
	ENSMUSG00000020908	Myh3	0.00029	3.05393
	ENSMUSG00000097364	Gm26719	2.09e-05	3.07251
	ENSMUSG00000054422	Fabp1	0.000544	3.07801
	ENSMUSG00000044041	Krt13	2.04e-15	3.07999
	ENSMUSG00000063821	Dupd1	0.0116	3.08069
	ENSMUSG00000043430	Psapl1	2.65e-14	3.08222
	ENSMUSG00000044594	Serpinb3a	5.68e-13	3.0876
	ENSMUSG00000085532	B430319H21Rik	1.32e-14	3.09774
	ENSMUSG00000042031	Lce3b	1.13e-11	3.1122
	ENSMUSG00000005355	Casp14	0.000213	3.1136
	ENSMUSG00000087038	2900079G21Rik	0.0045	3.1195
	ENSMUSG00000114922	Ppifos	2.43e-06	3.12094
	ENSMUSG00000031372	Trex2	0.000104	3.12428
	ENSMUSG00000086584	Gm12002	6.34e-13	3.12765
	ENSMUSG00000071858	Gm94	2.6e-09	3.12796
	ENSMUSG00000092586	Ly6g6c	8.86e-11	3.13345
	ENSMUSG00000101133	Gm29050	0.00024	3.13695
	ENSMUSG00000048399	Tprg	1.51e-09	3.1692
	ENSMUSG00000045475	Lce3c	3.14e-12	3.17188
	ENSMUSG00000110735	Gm47173	0.00851	3.18463
	ENSMUSG00000054146	Krt15	8.74e-19	3.18484
	ENSMUSG00000103243	Lce1d	2.93e-06	3.18747
	ENSMUSG00000026407	Cacna1s	1.08e-45	3.18982
	ENSMUSG00000024471	Myot	5.42e-54	3.19635
	ENSMUSG00000030713	Klk7	0.000182	3.19746
	ENSMUSG00000097214	Gm19791	0.0277	3.2236
	ENSMUSG00000068893	Sprr2a2	2.58e-13	3.22949
	ENSMUSG00000050108	Bpifc	5.73e-05	3.24072
	ENSMUSG00000028236	Sdr16c5	0.000103	3.24386
	ENSMUSG00000078664	Sprr2a1	4.79e-06	3.25398
	ENSMUSG00000033268	Duox1	2.09e-12	3.25704
	ENSMUSG00000063130	Calml3	1.6e-17	3.25814
	ENSMUSG00000050463	Krt78	7.67e-32	3.27136
	ENSMUSG00000096269	Rpl31-ps21	0.00293	3.27469
	ENSMUSG00000074652	Myh7b	5.39e-06	3.28996
	ENSMUSG00000061527	Krt5	7.51e-19	3.29212
	ENSMUSG00000030155	Clec2e	0.00829	3.3149
	ENSMUSG00000047884	Klk9	0.000129	3.32301
	ENSMUSG00000114091	Gm40655	1.54e-09	3.32851
	ENSMUSG00000053522	Lgals7	1.35e-10	3.32997
	ENSMUSG00000017204	Gsdma	4.28e-12	3.33584
	ENSMUSG00000087090	Nctc1	2.38e-59	3.33784
	ENSMUSG00000096001	2610528A11Rik	0.000477	3.3566
	ENSMUSG00000062826	Ces2f	1.27e-20	3.36497
	ENSMUSG00000031344	Gabrq	0.00936	3.3741
	ENSMUSG00000085257	Gm13264	0.0259	3.38071
	ENSMUSG00000082141	Gm11212	0.00111	3.4151
	ENSMUSG00000067006	Serpinb5	3.69e-13	3.43779
	ENSMUSG00000074156	Ces1h	2.13e-11	3.44476
	ENSMUSG00000046676	Lce1l	0.0108	3.44978
	ENSMUSG00000021364	Elovl2	0.00125	3.46413
	ENSMUSG00000074445	Sprr2a3	8.74e-06	3.46897
	ENSMUSG00000078964	Ces1b	2.78e-06	3.47268
	ENSMUSG00000045545	Krt14	4.41e-27	3.47288
	ENSMUSG00000059898	Dsc3	2.86e-17	3.47392
	ENSMUSG00000033765	Calm4	5.17e-10	3.47615
	ENSMUSG00000105961	Gm40123	0.00889	3.493
	ENSMUSG00000048721	Fndc9	0.00116	3.49339
	ENSMUSG00000017300	Tnnc2	2.61e-56	3.49352
	ENSMUSG00000101840	Gm28294	0.0122	3.49408
	ENSMUSG00000046095	Krt32	6.38e-05	3.51143
	ENSMUSG00000043795	Prr33	3.14e-07	3.51307
	ENSMUSG00000074647	Fam83c	0.00013	3.5239
	ENSMUSG00000091172	Gm17120	0.00731	3.52901
	ENSMUSG00000110207	Gm33586	0.021	3.53027
	ENSMUSG00000051965	Nanos2	0.000322	3.53611
	ENSMUSG00000051431	Gpr87	7.37e-05	3.54961
	ENSMUSG00000025229	Pitx3	0.00686	3.55393
	ENSMUSG00000005716	Pvalb	2.81e-11	3.63113
	ENSMUSG00000031757	Mt4	1.87e-13	3.69995
	ENSMUSG00000058354	Krt6a	8.73e-08	3.70163
	ENSMUSG00000026985	Il1f8	4.85e-06	3.74763
	ENSMUSG00000055301	Adh7	9.72e-31	3.76213
	ENSMUSG00000097770	Gm26776	2.69e-05	3.76751
	ENSMUSG00000115270	5430430K15Rik	0.0103	3.81318
	ENSMUSG00000075217	4833423E24Rik	7.79e-13	3.82832
	ENSMUSG00000043472	Lce3d	9.57e-05	3.8526
	ENSMUSG00000030244	Gys2	0.00313	3.86689
	ENSMUSG00000056078	Lipm	5.55e-12	3.87865
	ENSMUSG00000047428	Dlk2	0.000606	3.94288
	ENSMUSG00000013766	Ly6g6e	0.00675	3.95354
	ENSMUSG00000017950	Hnf4a	0.000261	4.02923
	ENSMUSG00000025194	Abcc2	0.000191	4.03213
	ENSMUSG00000030046	Bmp10	0.00057	4.17375
	ENSMUSG00000056632	Dsg3	2e-33	4.17668
	ENSMUSG00000030237	Slco1a4	0.00496	4.1929
	ENSMUSG00000028001	Fga	1.73e-08	4.26087
	ENSMUSG00000109685	Gm45912	0.00262	4.2732
	ENSMUSG00000111709	Gm3776	0.000146	4.28446
	ENSMUSG00000043681	Fam25c	7.65e-12	4.28719
	ENSMUSG00000079451	Tmprss11g	6.62e-12	4.35544
	ENSMUSG00000097189	Gm26594	0.0121	4.4599
	ENSMUSG00000025431	Crisp1	1.13e-13	4.60062
	ENSMUSG00000023041	Krt6b	7.88e-05	4.61997
	ENSMUSG00000011632	Pinlyp	0.00113	4.65804
	ENSMUSG00000022875	Kng1	9.9e-06	4.66757
	ENSMUSG00000035031	C8a	0.00265	4.90558
	ENSMUSG00000044748	Defb1	2.48e-08	5.13494
	ENSMUSG00000102098	2310016D03Rik	3.16e-06	5.28288
	ENSMUSG00000035861	Tmprss11b	1.93e-05	5.43475
	ENSMUSG00000027761	Aadac	2.12e-05	5.48373
	ENSMUSG00000029019	Nppb	2.05e-26	5.50084
	ENSMUSG00000033196	Myh2	1.31e-45	5.50998
	ENSMUSG00000027261	Hao1	4.23e-11	5.54385
	ENSMUSG00000070719	Pla2g4d	3.51e-07	5.70143
	ENSMUSG00000025003	Cyp2c39	0.000158	6.08558
	ENSMUSG00000004872	Pax3	1.87e-06	6.16296
	ENSMUSG00000016327	Atp1b4	4.64e-12	6.44171
	ENSMUSG00000027249	F2	0.000525	6.44469
	ENSMUSG00000033860	Fgg	1.3e-15	6.79552
	ENSMUSG00000056656	Apol8	2.35e-27	6.857
	ENSMUSG00000073375	Lrrc30	0.000239	7.13116
	ENSMUSG00000024512	Dynap	2.79e-05	7.65352
	ENSMUSG00000001670	Tat	1.65e-05	8.10406
	ENSMUSG00000029671	Wnt16	5.12e-05	8.12217
	ENSMUSG00000019932	Kera	9.32e-11	9.19721
	ENSMUSG00000115207	Gm49132	6.77e-08	9.32171
	ENSMUSG00000030131	Mug2	3.68e-08	10.0117
	ENSMUSG00000020609	Apob	1.7e-16	10.0745
	ENSMUSG00000003053	Cyp2c29	1.58e-09	11.5575
	ENSMUSG00000022868	Ahsg	1.79e-19	12.6844
	ENSMUSG00000035540	Gc	2.58e-14	14.1221
	ENSMUSG00000030359	Pzp	3.6e-20	14.3713
	ENSMUSG00000059481	Plg	3.52e-08	19.5621
	ENSMUSG00000057400	Ces1c	8.8e-07	19.9068
	ENSMUSG00000028307	Aldob	1.46e-10	20.8402
	ENSMUSG00000005681	Apoa2	3.99e-05	38.1153
	ENSMUSG00000059908	Mug1	1.99e-19	49.759
	ENSMUSG00000029630	Cyp3a25	3.05e-06	60.8591
	ENSMUSG00000056035	Cyp3a11	2.89e-12	61.1161
	ENSMUSG00000025991	Cps1	1.52e-07	68.002
	ENSMUSG00000061808	Ttr	9.12e-07	72.7942
	ENSMUSG00000033831	Fgb	2.27e-10	80.3419
	ENSMUSG00000032083	Apoa1	1.86e-13	85.9223
	ENSMUSG00000029368	Alb	8.71e-39	89.9986

[truncated: 2 more sheets: Supplementary Data 11, Supplementary Data 12]
