# Supplementary material for: In vivo dual RNA-seq reveals that neutrophil recruitment underlies differential tissue tropism of Streptococcus pneumoniae
Source: Commun Biol. 2020 Jun 5;3:293. doi: 10.1038/s42003-020-1018-x (PMC7275033; doi:10.1038/s42003-020-1018-x)
Supplement: Supplementary file 4 — Supplementary Data 13 [file 42003_2020_1018_MOESM4_ESM.xlsx]

## Sheet: Figure 2a
																9-47 ear1	9-47 ear2	9-47 ear3	9-47 M1	9-47 M2	9-47 M3	4559 Blood1	4559 Blood2	4559 Blood3	4559M1	4559M2	4559M3
locus_tag	9-47_tag	4559_tag	D39V_tag	P1	P2	P3	Q1	Q2	Q3	R1	R2	R3	S1	S2	S3	cP1	cP2	cP3	cQ1	cQ2	cQ3	cR1	cR2	cR3	cS1	cS2	cS3	padj	log2FC	padj2	log2FC3	padj4	log2FC5	padj6	log2FC7	padj8	log2FC9	padj10	log2FC11	FC_I	FC_II	FC_III	FC_IV	FC_V	FC_VI	FC_I12	FC_II13	FC_III14	FC_IV15
AUS_0003	Sp947_chr_00003	Sp4559_chr_00003	SPV_0003	121.402	131.325	149.146	120.873	235.519	53.8957	0	0	0	259.061	114.38	64.315	0.200494	0.31588	0.523102	0.194344	1.52745	-0.584472	-1.21117	-1.21117	-1.21117	1.8012	0.118839	-0.463316	0.971897	0.145783	0.100254	3.61143	NA	0	0.0967227	3.46565	0.945557	-0.193819	NA	0	1.1	12.2	-	11	-1.1	-		yes		yes
AUS_0048	Sp947_chr_00050	Sp4559_chr_00105	SPV_0051	66.874	99.4677	205.392	66.5827	97.3013	89.065	275.796	297.599	262.152	338.92	330.781	416.276	-1.17218	-0.909254	-0.054789	-1.17453	-0.92673	-0.993171	0.513144	0.689023	0.403083	1.02235	0.956691	1.64636	0.629735	0.604675	0.0183766	-1.37148	0.000838119	-1.67698	0.00115135	-1.97616	7.03e-05	-2.28165	NA	0	1.5	-2.6	-3.2	-3.9	-4.9	-
AUS_0086	Sp947_chr_00088	Sp4559_chr_00143	SPV_0088	280.008	130.796	242.363	228.099	302.471	339.022	341.187	339.839	260.982	101.849	161.884	171.939	0.455433	-1.31865	0.00784084	-0.161743	0.722509	1.15708	1.18282	1.1668	0.229214	-1.66282	-0.949017	-0.829472	0.73055	-0.310327	0.208683	-0.713614	0.60954	0.408332	0.490162	-0.403287	0.186363	0.718659	0.0350153	1.12195	-1.2	-1.6	1.3	-1.3	1.6	2.2
AUS_0103	Sp947_chr_00105	Sp4559_chr_00160	SPV_0106	1356.29	1533.84	1615.75	245.524	378.732	474.395	480.249	365.799	495.737	438.515	348.501	413.693	1.34366	1.69586	1.85834	-0.859702	-0.595464	-0.405703	-0.39409	-0.621119	-0.363368	-0.476875	-0.655432	-0.526114	2.35e-06	2.11125	9.82e-05	1.6385	9.16e-07	1.89536	0.525898	-0.47275	0.838926	-0.215888	0.90393	0.256862	4.3	3.1	3.7	-1.4	-1.2	1.2			yes
AUS_0106	Sp947_chr_00108	Sp4559_chr_00163	SPV_0109	88.0052	214.197	126.137	29.2073	78.251	19.5347	10.0818	13.0545	0	0	0	23.3112	0.57591	2.49563	1.15599	-0.318571	0.427521	-0.465717	-0.609523	-0.564299	-0.762895	-0.762895	-0.762895	-0.408266	0.151062	1.77238	0.00962527	3.99043	NA	0	0.251839	2.21805	0.185706	2.24793	NA	0	3.4	15.9	-	4.7	4.8	-		yes
AUS_0107	Sp947_chr_00109	Sp4559_chr_00164	.	140.913	320.105	242.363	56.1197	68.3426	87.5806	19.3714	25.0833	0	30.0696	26.5525	14.9303	0.547775	2.33373	1.55889	-0.297335	-0.175513	0.0162257	-0.663594	-0.606665	-0.856663	-0.556968	-0.592023	-0.707858	0.137562	1.90027	0.0164445	3.7548	NA	0	0.37555	1.85452	0.452303	1.44715	NA	0	3.7	13.5	-	3.6	2.7	-		yes
AUS_0113	Sp947_chr_00115	Sp4559_chr_00170	SPV_2101	0	52.0496	0	0	0	0	198.439	85.6505	58.0375	154.015	170.001	76.4721	-0.907019	-0.194114	-0.907019	-0.907019	-0.907019	-0.907019	1.81092	0.266104	-0.1121	1.20247	1.42142	0.140392	0.764469	1.39088	0.364457	-2.41356	NA	0	0.0602245	-3.80444	0.0497776	-3.91542	NA	0	2.6	-5.3	-	-14	-15.1	-
AUS_0115	Sp947_chr_00117	Sp4559_chr_00172	.	91.1791	49.3159	61.0998	0	0	0	79.7646	88.5295	109.979	194.568	89.8098	79.0426	0.377783	-0.378741	-0.16579	-1.26995	-1.26995	-1.26995	0.171507	0.3299	0.717515	2.24616	0.353038	0.15846	0.00936276	4.45016	0.810663	-0.543499	NA	0	0.00132231	-4.99366	0.000619484	-5.21473	NA	0	21.9	-1.5	-	-31.9	-37.1	-
AUS_0116	Sp947_chr_00118	Sp4559_chr_00173	SPV_0120	24.2059	91.6457	89.2132	0	0	0	66.552	75.4039	131.386	116.22	131.133	109	-0.885878	0.431292	0.383784	-1.35865	-1.35865	-1.35865	-0.0588134	0.114073	1.20745	0.911256	1.20253	0.770243	0.00212516	4.9118	0.820364	-0.436562	0.455317	-0.800616	0.00035417	-5.34836	0.000101416	-5.71241	NA	0	30.1	-1.4	-1.7	-40.7	-52.4	-
AUS_0118	Sp947_chr_00120	Sp4559_chr_00175	SPV_0122	144.19	106.347	96.623	0	0	0	27.0299	70	94.8653	83.9152	98.7999	104.165	1.52474	0.759095	0.562352	-1.39254	-1.39254	-1.39254	-0.845664	0.0237139	0.526791	0.305248	0.606395	0.714937	0.000300453	5.51643	0.534019	0.831946	0.895215	0.218264	0.00286045	-4.68449	0.000382922	-5.29817	NA	0	45.8	1.8	1.2	-25.7	-39.3	-
AUS_0237	Sp947_chr_00239	Sp4559_chr_00294	SPV_0229	60.9354	57.6766	37.4305	121.34	29.5535	67.6298	31.4131	0	0	16.2539	7.17634	8.07041	0.685423	0.594175	0.0272697	2.37679	-0.193291	0.87287	-0.141223	-1.02081	-1.02081	-0.565692	-0.819868	-0.794834	0.964645	-0.152747	0.370889	1.9414	NA	0	0.22709	2.09415	0.110282	2.60088	NA	0	-1.1	3.8	-	4.3	6.1	-
AUS_0261	Sp947_chr_00263	Sp4559_chr_00318	SPV_0250	56.0981	55.6265	61.2607	124.119	108.83	118.988	128.531	116.501	214.271	79.8057	105.706	75.9486	-1.0815	-1.09219	-0.964467	0.46045	0.113858	0.344124	0.560445	0.287748	2.50406	-0.544079	0.0430554	-0.631513	0.0514687	-0.83515	6.02e-06	-1.49747	0.122518	-0.66124	0.0655481	-0.662318	0.783835	0.17391	0.032774	0.836229	-1.8	-2.8	-1.6	-1.6	1.1	1.8
AUS_0277	Sp947_chr_00279	Sp4559_chr_00334	SPV_0265	208.883	194.574	256.619	531.487	484.026	535.787	789.669	433.794	601.883	198.106	196.801	159.842	-0.838809	-0.907893	-0.60834	0.718711	0.489574	0.739473	1.96521	0.247056	1.05858	-0.890841	-0.897142	-1.07558	0.00432244	-1.07074	5.38e-07	-1.6269	0.831883	0.193648	0.128314	-0.55616	0.000178966	1.26438	2.23e-08	1.82054	-2.1	-3.1	1.1	-1.5	2.4	3.5
AUS_0279	Sp947_chr_00281	Sp4559_chr_00336	SPV_0267	283.614	257.167	215.206	215.936	424.793	414.758	702.367	553.106	477.92	694.208	740.718	883.821	-0.903665	-1.02023	-1.20519	-1.20197	-0.281392	-0.325624	0.942063	0.284171	-0.0472271	0.906101	1.1111	1.74186	0.480681	-0.353893	5.57e-07	-1.31872	1.01e-11	-1.65161	0.000318455	-0.964828	1.26e-07	-1.29772	0.545401	-0.332888	-1.3	-2.5	-3.1	-2	-2.5	-1.3
AUS_0280	Sp947_chr_00282	Sp4559_chr_00337	SPV_0268	33.437	45.2126	82.1568	99.8741	121.627	103.909	293.033	230.639	151.242	267.569	279.588	327.707	-1.30905	-1.1959	-0.840896	-0.670648	-0.461622	-0.631873	1.18546	0.585903	-0.177044	0.940766	1.05627	1.51864	0.417456	-0.964744	0.0005772	-2.35243	5.34e-05	-2.57859	0.0314978	-1.38768	0.00669543	-1.61385	NA	0	-2	-5.1	-6	-2.6	-3.1	-
AUS_0298	Sp947_chr_00300	Sp4559_chr_00355	SPV_0289	56.3653	86.3776	46.1643	168.359	191.359	200.184	12.9143	0	0	120.279	26.5525	79.6281	-0.357491	0.0554331	-0.497841	1.18338	1.49982	1.62124	-0.955312	-1.13299	-1.13299	0.521859	-0.76767	-0.0374299	0.300298	-1.30075	0.0959011	3.28832	NA	0	0.00390703	4.58906	0.283123	1.14801	NA	0	-2.5	9.8	-	24.1	2.2	-		yes		yes
AUS_0299	Sp947_chr_00301	Sp4559_chr_00356	SPV_0290	47.2523	57.5039	72.5636	246.994	171.88	188.796	4.05987	42.0559	0	37.8121	22.2596	0	-0.328178	-0.20363	-0.0206672	2.09851	1.18594	1.39146	-0.852929	-0.39131	-0.902253	-0.442868	-0.631818	-0.902253	0.0756366	-1.54962	0.177702	1.94835	0.13469	1.72401	0.000647143	3.49797	0.000116717	3.27363	NA	0	-2.9	3.9	3.3	11.3	9.7	-				yes
AUS_0300	Sp947_chr_00302	Sp4559_chr_00357	SPV_0291	92.1862	24.9303	22.6507	220.283	152.014	114.591	31.6822	41.0242	22.2387	39.3434	17.3708	9.76746	0.402332	-0.618283	-0.652876	2.34621	1.31023	0.742333	-0.515822	-0.374057	-0.659129	-0.399562	-0.733	-0.84838	0.217873	-1.65185	0.888875	0.541626	NA	0	0.0727286	2.19348	0.0164467	2.75356	NA	0	-3.1	1.5	-	4.6	6.7	-
AUS_0303	Sp947_chr_00305	Sp4559_chr_00360	SPV_0294	49.6923	67.1925	6.10485	118.742	187.985	110.303	0	0	5.9938	0	37.4544	26.3254	-0.01869	0.272354	-0.743587	1.12967	2.28124	0.989318	-0.845116	-0.845116	-0.745434	-0.845116	-0.222217	-0.407301	0.147468	-1.55017	0.00782602	4.55704	NA	0	5.14e-05	6.10722	0.00963602	2.30157	NA	0	-2.9	23.5	-	68.9	4.9	-		yes		yes
AUS_0304	Sp947_chr_00306	Sp4559_chr_00361	SPV_0295	96.2334	32.531	44.3346	383.257	256.701	138.847	0	0	14.5094	0	51.0002	25.4907	0.0780095	-0.45492	-0.356172	2.47922	1.42047	0.434514	-0.727072	-0.727072	-0.605687	-0.727072	-0.300408	-0.513818	0.127294	-1.92411	0.0634871	3.70385	NA	0	0.000351187	5.62796	0.00886244	2.90957	NA	0	-3.8	13	-	49.5	7.5	-		yes		yes
AUS_0305	Sp947_chr_00307	Sp4559_chr_00362	SPV_0296	45.5258	49.247	18.6433	271.965	110.4	80.8436	0	27.0128	0	0	42.8924	20.0984	-0.131991	-0.0830052	-0.48588	2.84891	0.722023	0.332941	-0.731304	-0.375701	-0.731304	-0.731304	-0.166658	-0.466723	0.202441	-1.68193	0.407703	2.03534	NA	0	0.0137707	3.71727	0.0253351	2.44041	NA	0	-3.2	4.1	-	13.2	5.4	-				yes
AUS_0306	Sp947_chr_00308	Sp4559_chr_00363	SPV_0297	79.4895	113.346	142.044	359.742	140.19	166.82	29.8022	6.43163	26.1488	23.1305	37.4458	26.7979	-0.164571	0.173946	0.460881	2.63753	0.442343	0.708606	-0.66137	-0.895041	-0.697899	-0.728077	-0.584945	-0.691408	0.562439	-0.675969	0.0392441	2.28218	0.0673183	1.64369	0.00203335	2.95815	0.00224296	2.31966	NA	0	-1.6	4.9	3.1	7.8	5	-				yes
AUS_0307	Sp947_chr_00309	Sp4559_chr_00364	SPV_0298	181.174	76.2155	98.9235	40.0855	39.0529	196.609	0	17.9167	24.281	150.348	113.796	106.645	1.43887	-0.166263	0.181011	-0.7188	-0.734591	1.67492	-1.33183	-1.05783	-0.960498	0.967449	0.408461	0.299092	0.904748	0.399959	0.04664	3.97553	NA	0	0.074092	3.57557	0.794341	-0.595558	NA	0	1.3	15.7	-	11.9	-1.5	-		yes		yes
AUS_0308	Sp947_chr_00310	Sp4559_chr_00365	SPV_2141	18.6699	11.7809	15.291	12.3924	36.2194	13.814	0	5.53891	0	13.28	11.7266	9.89071	0.666158	-0.063869	0.308096	0.000923318	2.5259	0.151572	-1.31231	-0.725344	-1.31231	0.094983	-0.0696241	-0.264179	0.962137	-0.217082	0.236232	2.8406	NA	0	0.133513	3.05768	0.778708	0.6272	NA	0	-1.2	7.2	-	8.3	1.5	-				yes
AUS_0539	Sp947_chr_00544	Sp4559_chr_00598	SPV_0511	587.057	723.652	721.217	924.325	834.3	945.507	192.373	206.569	222.31	167.516	147.922	188.049	0.300601	0.716794	0.709377	1.32823	1.05393	1.39277	-0.901968	-0.858716	-0.810754	-0.977707	-1.03741	-0.915144	0.702106	-0.212527	6.48e-07	1.61497	4.34e-11	1.97316	7.79e-09	1.8275	1.52e-13	2.18569	0.770486	0.358195	-1.2	3.1	3.9	3.5	4.5	1.3			yes
AUS_0593	Sp947_chr_00599	Sp4559_chr_00654	.	0	25.1063	0	46.2162	90.0514	82.4288	95.7175	20.6569	83.9837	49.5264	54.6668	24.591	-1.38873	-0.658483	-1.38873	-0.0444782	1.23051	1.0088	1.39532	-0.787899	1.05403	0.0518031	0.201317	-0.67347	0.28703	-2.48542	0.234337	-2.60107	NA	0	0.961966	-0.11565	0.778839	0.624739	NA	0	-5.6	-6.1	-	-1.1	1.5	-
AUS_0658	Sp947_chr_00664	Sp4559_chr_00719	SPV_0626	0	16.1669	20.9838	102.036	49.7037	56.8705	5.87012	19.0025	10.301	9.11201	16.0924	9.04865	-0.89543	-0.344278	-0.180065	2.58311	0.799035	1.04336	-0.69531	-0.247608	-0.544254	-0.58479	-0.346819	-0.58695	0.116306	-2.12161	0.960658	0.309095	NA	0	0.0598722	2.43071	0.0457471	2.28068	NA	0	-4.4	1.2	-	5.4	4.9	-
AUS_0662	Sp947_chr_00668	Sp4559_chr_00723	SPV_0630	44.1668	7.96282	0	205.214	42.8416	13.0717	10.1194	45.8613	0	15.708	13.8707	0	0.192373	-0.44471	-0.584832	3.02632	0.169053	-0.354808	-0.40676	0.222192	-0.584832	-0.308417	-0.340749	-0.584832	0.359548	-1.98985	0.942343	-0.461162	NA	0	0.407564	1.52868	0.112479	2.84487	NA	0	-4	-1.4	-	2.9	7.2	-
AUS_0669	Sp947_chr_00675	Sp4559_chr_00730	SPV_0636	453.207	508.275	556.779	3211.72	2993.22	2964.72	3403.74	3185.42	3046.77	3441.75	3554.08	3700.29	-1.67416	-1.63091	-1.59282	0.49218	0.320589	0.298208	0.642981	0.471526	0.362645	0.672835	0.761051	0.875868	2.48e-78	-2.40279	7.84e-110	-2.7898	2.07e-119	-2.8636	0.000647143	-0.387016	1.89e-05	-0.460808	0.878569	-0.073792	-5.3	-6.9	-7.3	-1.3	-1.4	-1.1
AUS_0670	Sp947_chr_00676	Sp4559_chr_00731	SPV_0637	34.0135	36.7937	83.5733	67.7307	131.972	211.401	327.31	333.003	164.106	108.873	496.714	378.405	-1.0795	-1.06118	-0.752909	-0.857311	-0.433965	0.08947	0.8533	0.890818	-0.222203	-0.586187	1.96966	1.19001	0.375088	-1.46614	0.011775	-2.6899	0.00324891	-2.90999	0.222567	-1.22376	0.121703	-1.44385	NA	0	-2.8	-6.5	-7.5	-2.3	-2.7	-
AUS_0695	Sp947_chr_00701	Sp4559_chr_00756	SPV_0661	206.233	308.217	260.031	237.756	136.873	149.381	212.632	173.893	163.655	81.0681	112.492	140.883	0.372393	1.93481	1.1966	0.855333	-0.690227	-0.498604	0.47043	-0.123074	-0.279927	-1.54518	-1.06376	-0.628801	0.0219442	0.8523	0.469213	0.383661	0.000224066	1.14858	0.288696	-0.468639	0.601926	0.29628	0.0837822	0.764918	1.8	1.3	2.2	-1.4	1.2	1.7
AUS_0716	Sp947_chr_00722	Sp4559_chr_00778	SPV_0684	66.1268	11.922	27.0796	175.57	235.19	332.708	45.4524	58.8548	79.761	94.0726	72.6855	23.3546	-0.367793	-0.925115	-0.769268	0.757478	1.37048	2.37314	-0.580362	-0.442563	-0.227609	-0.0804608	-0.300358	-0.807568	0.00936276	-2.83505	0.676766	-1.02655	NA	0	0.0620496	1.80851	0.0355944	1.87715	NA	0	-7.1	-2	-	3.5	3.7	-
AUS_0802	Sp947_chr_00808	Sp4559_chr_00864	SPV_0768	138.628	207.636	157.208	127.407	237.906	170.427	139.265	142.365	25.7247	227.554	175.82	225.972	-0.444945	0.734584	-0.127361	-0.636746	1.25199	0.0985856	-0.434065	-0.381072	-2.37477	1.07504	0.190772	1.04799	0.962675	0.0841709	0.561508	0.541832	0.736694	-0.309543	0.526707	0.457661	0.59741	-0.393714	0.324821	-0.851375	1.1	1.5	-1.2	1.4	-1.3	-1.8
AUS_0832	Sp947_chr_00839	Sp4559_chr_00895	.	336.104	414.951	233.386	0	14.1748	0	261.155	221.105	185.075	163.712	223.729	154.832	1.17071	1.77766	0.380018	-1.41653	-1.30742	-1.41653	0.593776	0.285481	0.00813155	-0.156313	0.30568	-0.224669	3.09e-05	5.93738	0.598561	0.473745	0.110893	0.862978	0.000124767	-5.46364	0.000417251	-5.07441	NA	0	61.3	1.4	1.8	-44.1	-33.7	-	yes
AUS_0834	Sp947_chr_00841	Sp4559_chr_00897	.	676.936	523.048	506.902	0	0	0	279.176	229.521	272.169	240.754	273.334	283.48	1.87778	1.16102	1.08582	-1.27516	-1.27516	-1.27516	0.0251486	-0.206129	-0.00748628	-0.15381	-0.00206071	0.0451946	4.53e-09	7.8316	0.00968541	0.984307	0.00275711	1.02058	4.39e-07	-6.84729	4.68e-07	-6.81102	0.989151	0.0362734	227.8	2	2	-115.1	-112.3	1	yes
AUS_0835	Sp947_chr_00842	Sp4559_chr_00898	.	552.687	784.694	749.721	0	0	6.81561	292.832	358.682	203.696	401.318	336.297	278.563	0.834242	1.70513	1.57385	-1.24038	-1.24038	-1.2148	-0.141177	0.106005	-0.475769	0.266049	0.0219769	-0.19474	2.22e-09	7.92767	2.08e-05	1.16257	4.98e-05	1.04129	4.67e-07	-6.7651	2.63e-07	-6.88638	0.927593	-0.121275	243.5	2.2	2.1	-108.8	-118.3	-1.1	yes
AUS_0836	Sp947_chr_00843	Sp4559_chr_00899	.	606.019	746.215	491.061	0	25.0143	0	265.882	286.901	326.603	206.36	242.964	129.786	1.38299	1.97271	0.899439	-1.16615	-1.06093	-1.16615	-0.04775	0.0406641	0.207666	-0.298121	-0.144153	-0.62022	2.17e-05	6.0439	0.0648654	1.06759	0.000633893	1.651	0.000638915	-4.97631	0.00350841	-4.39291	NA	0	66	2.1	3.1	-31.5	-21	-	yes
AUS_0837	Sp947_chr_00844	Sp4559_chr_00900	.	596.361	561.588	739.19	0	5.16489	0	192.145	255.911	250.478	312.464	326.083	249.644	1.27252	1.12773	1.86724	-1.21066	-1.18915	-1.21066	-0.410588	-0.145075	-0.167699	0.0904063	0.147112	-0.171172	3.08e-10	8.29453	1.14e-08	1.33932	1.59e-06	1.05449	1.77e-07	-6.95521	4.59e-08	-7.24004	0.664443	-0.284828	314	2.5	2.1	-124.1	-151.2	-1.2	yes
AUS_0838	Sp947_chr_00845	Sp4559_chr_00901	.	837.1	819.008	1028.4	21.2345	0	0	274.864	336.93	340.853	324.264	449.598	386.976	1.28858	1.23504	1.85461	-1.12546	-1.18829	-1.18829	-0.375	-0.191356	-0.179751	-0.228833	0.142011	-0.0432771	4.36e-09	7.78824	4.49e-07	1.3755	6.36e-06	1.1332	2.21e-06	-6.41274	6.99e-07	-6.65504	0.826434	-0.242302	221.1	2.6	2.2	-85.2	-100.8	-1.2	yes
AUS_0839	Sp947_chr_00846	Sp4559_chr_00902	.	119.563	319.746	310.094	0	0	0	91.313	70.9428	80.1191	85.0454	90.7433	84.454	0.143163	2.02519	1.93444	-0.980906	-0.980906	-0.980906	-0.122426	-0.313937	-0.227666	-0.181351	-0.127783	-0.186911	3.42e-06	6.6175	0.0293083	1.51292	0.0135718	1.51301	0.000662349	-5.10457	0.000601747	-5.10449	NA	0	98.2	2.9	2.9	-34.4	-34.4	-	yes
AUS_0841	Sp947_chr_00848	Sp4559_chr_00904	.	237.685	229.794	226.302	0	0	0	57.1806	103.129	89.591	104.61	152.557	111.752	1.45466	1.3652	1.3256	-1.24017	-1.24017	-1.24017	-0.591865	-0.070913	-0.224402	-0.0541231	0.48949	0.0268565	1.19e-08	7.66382	0.0005946	1.3994	0.0303497	0.861497	6.15e-06	-6.26441	5.25e-07	-6.80232	0.60036	-0.537908	202.8	2.6	1.8	-76.9	-111.6	-1.5	yes
AUS_0844	Sp947_chr_00851	Sp4559_chr_00907	.	176.141	187.363	115.411	0	0	0	48.4285	73.1598	56.6557	131.555	44.2541	68.4304	1.55221	1.72463	0.619107	-1.15414	-1.15414	-1.15414	-0.410053	-0.0300651	-0.283645	0.867152	-0.474191	-0.10273	2.5e-05	6.17923	0.105983	1.36135	0.151441	1.11699	0.00183484	-4.81788	0.000765602	-5.06225	NA	0	72.5	2.6	2.2	-28.2	-33.4	-	yes
AUS_0846	Sp947_chr_00853	Sp4559_chr_00909	.	236.601	250.533	257.92	0	6.46484	0	77.8783	139.399	116.565	113.777	124.016	98.8626	1.27767	1.42839	1.50831	-1.28202	-1.21208	-1.28202	-0.439484	0.226083	-0.0209466	-0.051111	0.0596623	-0.212464	1.29e-06	6.65164	0.00955212	1.09111	0.00293449	1.11894	7.65e-05	-5.56053	8.31e-05	-5.53271	0.997476	0.0278254	100.5	2.1	2.2	-47.2	-46.3	1	yes
AUS_0847	Sp947_chr_00854	Sp4559_chr_00910	.	269.016	332.577	257.051	17.006	0	7.58273	58.7012	49.4066	56.6557	150.348	104.601	115.37	1.34794	1.916	1.24101	-0.90433	-1.05632	-0.988548	-0.531691	-0.614759	-0.549972	0.287378	-0.121478	-0.025227	1.32e-06	5.66874	2.52e-06	2.28099	0.00275992	1.23867	0.0103354	-3.38775	0.00026105	-4.43007	0.208427	-1.04232	50.9	4.9	2.4	-10.5	-21.6	-2.1	yes
AUS_0848	Sp947_chr_00855	Sp4559_chr_00911	.	309.456	350.442	297.013	0	0	0	66.4705	103.284	23.3288	165.088	91.1114	122.955	1.43	1.75198	1.33225	-1.00108	-1.00108	-1.00108	-0.47889	-0.189681	-0.81781	0.295848	-0.285311	-0.0351476	8.34e-06	6.42541	0.00426005	2.13582	0.0410209	1.36368	0.00749727	-4.28959	0.000710287	-5.06173	NA	0	85.9	4.4	2.6	-19.6	-33.4	-	yes
AUS_1074	Sp947_chr_01081	Sp4559_chr_01137	.	221.725	316.723	237.473	260.383	110.294	292.777	54.7088	40.4803	82.2895	18.1978	48.2076	48.1899	0.691104	1.53892	0.831653	1.03611	-0.303383	1.32521	-0.799456	-0.92644	-0.553309	-1.1253	-0.857477	-0.857635	0.604199	0.46192	0.000323609	2.10362	2.01e-06	2.59693	0.00859781	1.6417	0.000258164	2.13501	NA	0	1.4	4.3	6	3.1	4.4	-			yes
AUS_1108	Sp947_chr_01115	Sp4559_chr_01171	SPV_1041	594.538	877.001	863.209	1183.9	681.553	1007.78	965.916	1010.21	1043.08	461.342	432.842	859.002	-0.992213	0.189538	0.131838	1.4735	-0.628162	0.73667	0.561538	0.746835	0.884391	-1.54947	-1.66871	0.114235	0.972544	-0.0497885	0.608625	-0.464466	0.68871	0.36018	0.525464	-0.414678	0.594072	0.409968	0.29383	0.824646	-1	-1.4	1.3	-1.3	1.3	1.8
AUS_1309	Sp947_chr_01318	Sp4559_chr_01373	SPV_1226	377.15	462.897	427.699	433.277	323.622	412.144	39.8823	51.6422	69.9864	108.339	68.3335	99.9011	0.772858	1.25456	1.05682	1.08816	0.472159	0.969442	-1.12179	-1.05573	-0.952675	-0.737223	-0.96196	-0.784625	0.664754	0.336717	2.64e-07	2.93521	3.42e-07	2.22082	8.47e-06	2.5985	4.34e-05	1.8841	0.666304	-0.714396	1.3	7.6	4.7	6.1	3.7	-1.6		yes	yes
AUS_1420	Sp947_chr_01431	Sp4559_chr_01487	SPV_1340	2633.13	2366.19	2464.19	1890.22	2049.71	1707.64	2269.45	2079.08	2718.05	1532.42	1388.17	1666.07	1.30306	0.692209	0.916464	-0.396953	-0.0320087	-0.814771	0.470844	0.0352192	1.49738	-1.21573	-1.54581	-0.909897	0.00176967	0.594082	0.976312	-0.0217737	7.58e-05	0.669891	0.000732753	-0.615856	0.848729	0.0758093	0.000267334	0.691665	1.5	-1	1.6	-1.5	1.1	1.6
AUS_1421	Sp947_chr_01432	Sp4559_chr_01488	SPV_1341	2002.23	2165.89	2025.72	1114.02	1485.18	1307.17	2206.03	1886.87	2699.18	471.24	1428.68	1747.06	0.492415	0.769705	0.532212	-1.01251	-0.383646	-0.685243	0.837717	0.296953	1.67328	-2.10159	-0.479367	0.0600804	0.0728089	0.81816	0.813069	-0.219327	0.149281	0.622886	0.00692549	-1.03749	0.792884	-0.195274	0.0677594	0.842212	1.8	-1.2	1.5	-2.1	-1.1	1.8
AUS_1433	Sp947_chr_01445	Sp4559_chr_01501	.	140.913	252.098	93.2164	539.613	799.082	731.442	134.11	164.007	130.744	80.9567	107.231	22.9696	-0.469321	-0.0533758	-0.647756	1.02223	1.99292	1.73987	-0.494773	-0.382928	-0.507365	-0.69362	-0.595327	-0.910552	0.000992714	-1.77797	0.91558	0.235944	0.098464	1.30664	0.000220239	2.01391	4.16e-08	3.08461	NA	0	-3.4	1.2	2.5	4	8.5	-
AUS_1434	Sp947_chr_01446	Sp4559_chr_01502	.	131.519	272.682	269.292	567.433	552.816	437.903	218.466	29.2639	66.0983	93.55	72.2817	58.0622	-0.511224	0.215805	0.198343	1.73385	1.65857	1.06674	-0.0634214	-1.03786	-0.848158	-0.706774	-0.816311	-0.889546	0.188126	-0.973101	0.364457	0.924594	0.0243693	1.62998	0.002664	1.8977	2.12e-05	2.60308	NA	0	-2	1.9	3.1	3.7	6.1	-
AUS_1435	Sp947_chr_01447	Sp4559_chr_01503	.	227.629	357.627	279.649	884.965	946.282	587.079	67.0548	77.1795	65.3719	104.087	86.8061	103.363	-0.274468	0.131164	-0.11215	1.77662	1.96794	0.847122	-0.775508	-0.743916	-0.780759	-0.659956	-0.713878	-0.662214	0.0105837	-1.26604	0.00448199	2.05842	0.00668161	1.59953	7.75e-08	3.32446	7.53e-09	2.86557	NA	0	-2.4	4.2	3	10	7.3	-				yes
AUS_1436	Sp947_chr_01448	Sp4559_chr_01504	SPV_1357	1341.37	1431.4	1291.61	2731.22	2320.93	2607.3	299.026	328.043	357.113	296.552	341.563	291.289	0.212012	0.30516	0.160529	1.64995	1.22546	1.52175	-0.866404	-0.836383	-0.806307	-0.868964	-0.822395	-0.874409	1.03e-07	-0.706946	8.69e-35	1.9582	1.19e-45	2.08805	2.32e-67	2.66514	3.21e-85	2.79499	0.892083	0.129851	-1.6	3.9	4.3	6.3	6.9	1.1			yes
AUS_1528	Sp947_chr_01541	Sp4559_chr_01598	SPV_1444	231.376	238.762	190.748	193.994	174.231	248.686	295.055	325.155	315.803	155.917	225.163	209.669	-0.0428128	0.0924753	-0.787014	-0.72756	-1.08957	0.274259	1.12364	1.67499	1.50369	-1.42505	-0.156614	-0.440435	0.627033	0.285406	0.0870518	-0.585117	0.869265	0.113247	0.00416794	-0.870523	0.76167	-0.172159	0.0529901	0.698364	1.2	-1.5	1.1	-1.8	-1.1	1.6
AUS_1579	Sp947_chr_01592	Sp4559_chr_01649	SPV_1498	32.165	17.397	13.1719	341.598	410.798	390.305	383.217	591.64	750.072	920.882	924.285	769.639	-1.28516	-1.32931	-1.34194	-0.360199	-0.153344	-0.214604	-0.235792	0.38723	0.860817	1.37141	1.38158	0.919308	7.65e-10	-4.05445	8.87e-15	-4.88473	1.85e-18	-5.44229	0.00929367	-0.830286	4.91e-07	-1.38784	0.160168	-0.557555	-16.6	-29.5	-43.5	-1.8	-2.6	-1.5
AUS_1580	Sp947_chr_01595	Sp4559_chr_01651	SPV_1500	14.1927	23.0292	8.71808	423.926	302.871	327.64	546.301	726.334	873.068	1090.29	936.022	740.606	-1.28951	-1.26611	-1.30401	-0.204349	-0.524959	-0.45936	0.119758	0.596568	0.985186	1.5605	1.15192	0.634365	1.12e-06	-4.28002	9.79e-12	-5.63182	4.01e-13	-5.92526	4.13e-05	-1.3518	1.02e-07	-1.64523	0.694785	-0.293436	-19.4	-49.6	-60.8	-2.6	-3.1	-1.2
AUS_1581	Sp947_chr_01596	Sp4559_chr_01652	SPV_1501	13.3748	28.9361	8.21568	346.23	363.258	362.198	583.769	755.902	790.49	899.031	1045.9	697.927	-1.33279	-1.28939	-1.34718	-0.404497	-0.357007	-0.359965	0.257971	0.73803	0.834494	1.1372	1.54679	0.576345	1.7e-07	-4.11484	2.7e-13	-5.4017	1.62e-14	-5.64414	4.53e-05	-1.28686	2.53e-07	-1.52929	0.793592	-0.242431	-17.3	-42.3	-50	-2.4	-2.9	-1.2
AUS_1582	Sp947_chr_01597	Sp4559_chr_01653	SPV_1502	8.84657	9.56966	21.7366	598.946	549.192	541.978	1091.49	1070.82	1184.43	1401.68	1431.51	1241.96	-1.38222	-1.38089	-1.35858	-0.30022	-0.391447	-0.404674	0.602896	0.565006	0.773321	1.17165	1.22636	0.878795	1.24e-13	-5.34051	1.55e-21	-6.63942	7.96e-23	-6.84849	1.57e-11	-1.29891	1.6e-16	-1.50798	0.634303	-0.209071	-40.5	-99.7	-115.2	-2.5	-2.8	-1.2
AUS_1583	Sp947_chr_01598	Sp4559_chr_01654	SPV_1503	26.1296	14.1327	32.101	676.41	456.221	278.402	763.31	976.756	977.029	1156.98	1206.29	761.345	-1.32523	-1.35244	-1.31169	0.149657	-0.34975	-0.753059	0.346755	0.830867	0.831487	1.23964	1.35147	0.342297	7.36e-05	-4.15439	2.11e-08	-5.49334	4.44e-09	-5.63313	0.00108362	-1.33895	0.000155898	-1.47874	0.930002	-0.139797	-17.8	-45	-49.6	-2.5	-2.8	-1.1
AUS_1584	Sp947_chr_01599	Sp4559_chr_01655	.	123.299	0	0	1227.62	837.197	1094.76	3220.5	2524.01	2825.7	2631.09	2497.59	1698.32	-1.22281	-1.32799	-1.32799	-0.280716	-0.613784	-0.39406	1.4194	0.825234	1.0826	0.916584	0.802694	0.120837	0.00279934	-4.54578	3.26e-06	-6.33211	1.54e-05	-5.90093	0.000633939	-1.78633	0.0153922	-1.35515	NA	0	-23.4	-80.6	-59.8	-3.4	-2.6	-
AUS_1588	Sp947_chr_01604	Sp4559_chr_01660	.	145.058	78.4572	0	519.933	365.834	257.59	259.235	103.284	279.946	154.77	95.667	184.433	-0.411539	-0.879056	-1.4298	2.21998	1.13825	0.378406	0.389953	-0.704776	0.535336	-0.34336	-0.758248	-0.135137	0.138455	-2.23578	0.301578	-1.81862	NA	0	0.774486	0.417164	0.458197	1.03671	NA	0	-4.7	-3.5	-	1.3	2.1	-
AUS_1611	Sp947_chr_01629	Sp4559_chr_01686	SPV_1532	494.723	584.712	420.195	36.4865	59.2443	48.8065	29.387	16.3081	29.468	65.1664	94.9477	90.5985	1.59834	2.03348	1.23797	-0.617398	-0.507356	-0.557826	-0.651727	-0.714968	-0.651335	-0.47872	-0.334717	-0.355747	3.15e-18	3.52047	2.8e-19	4.2213	4.32e-17	2.51426	0.422445	0.700835	0.0741012	-1.00621	0.0103098	-1.70704	11.5	18.7	5.7	1.6	-2	-3.3		yes	yes
AUS_1612	Sp947_chr_01630	Sp4559_chr_01687	SPV_1534	227.785	213.403	294.833	194.394	126.258	86.6777	33.5505	28.9622	39.2501	69.4391	45.9878	73.2661	1.19672	1.0378	1.93759	0.827752	0.0748493	-0.362506	-0.949558	-1.00026	-0.886578	-0.552991	-0.812127	-0.510704	0.0304681	1.12766	1e-06	2.74463	1.32e-05	1.94207	0.0133576	1.61697	0.213855	0.81441	0.607301	-0.802563	2.2	6.7	3.8	3.1	1.8	-1.7			yes
AUS_1644	Sp947_chr_01662	Sp4559_chr_01720	.	263.038	184.95	258.52	209.514	127.573	46.7096	36.1599	0	0	0	37.1734	0	1.57411	0.833934	1.53129	1.06677	0.290077	-0.4764	-0.576397	-0.919146	-0.919146	-0.919146	-0.566791	-0.919146	0.562439	1.29335	0.0818695	3.62288	NA	0	0.338787	2.32952	0.377005	2.11512	NA	0	2.5	12.3	-	5	4.3	-		yes
AUS_1645	Sp947_chr_01663	Sp4559_chr_01721	.	131.519	177.836	282.756	261.892	95.6796	262.742	22.6	0	0	0	15.4889	34.8373	0.216388	0.627041	1.55727	1.37228	-0.101365	1.37982	-0.749295	-0.949668	-0.949668	-0.949668	-0.812342	-0.640798	0.962675	0.21677	0.0423705	4.12149	NA	0	0.0488588	3.90472	0.0976226	3.50649	NA	0	1.2	17.4	-	15	11.4	-		yes		yes
AUS_1653	Sp947_chr_01671	Sp4559_chr_01729	.	311.183	276.281	281.314	374.131	279.066	349.28	48.4285	52.257	70.8196	87.7031	55.3176	68.4304	0.928161	0.6655	0.703373	1.40189	0.686454	1.21486	-1.04925	-1.02044	-0.880742	-0.753682	-0.997405	-0.898723	0.994959	0.00762277	2.36e-05	2.2742	5.13e-06	2.0705	2.3e-05	2.26658	7.43e-06	2.06288	0.944121	-0.203699	1	4.8	4.2	4.8	4.2	-1.2			yes
AUS_1654	Sp947_chr_01672	Sp4559_chr_01730	.	292.332	339.099	336.552	373.434	444.068	367.3	55.6048	55.6369	35.4824	102.007	109.13	74.0252	0.496853	0.798841	0.782395	1.02056	1.47667	0.980946	-1.03179	-1.03158	-1.16173	-0.732154	-0.686158	-0.912843	0.855256	-0.100708	3.63e-19	2.56675	3.78e-14	1.73868	1.61e-20	2.66746	1.09e-15	1.83939	0.0751305	-0.82807	-1.1	5.9	3.3	6.4	3.6	-1.8
AUS_1655	Sp947_chr_01673	Sp4559_chr_01731	.	386.724	357.438	306.712	428.905	389.366	421.604	63.9304	43.5691	153.519	88.7912	73.7934	62.2403	0.958365	0.777683	0.464736	1.21859	0.974663	1.17355	-1.03308	-1.1587	-0.480375	-0.879703	-0.972231	-1.04351	0.994959	-0.0105325	1.82e-06	2.00898	2.68e-09	2.27987	1.46e-06	2.01951	3.78e-09	2.2904	0.90393	0.270892	-1	4	4.9	4.1	4.9	1.2			yes
AUS_1656	Sp947_chr_01674	Sp4559_chr_01732	.	235.657	280.411	223.338	670.372	391.862	280.975	60.1637	83.8965	81.2129	64.6548	63.4359	78.4731	0.142282	0.386076	0.0751742	2.51036	0.993198	0.389151	-0.813703	-0.68442	-0.699039	-0.789238	-0.795878	-0.713964	0.41991	-0.555205	0.00386001	1.70639	0.00029714	1.8663	2.18e-05	2.26159	5.67e-07	2.4215	0.954705	0.159909	-1.5	3.3	3.6	4.8	5.4	1.1			yes
AUS_1683	Sp947_chr_01703	Sp4559_chr_01762	SPV_1587	0	4.31991	9.81225	15.9044	7.74734	0	16.4696	28.4346	38.535	0	3.76249	16.925	-0.975978	-0.61946	-0.166183	0.336594	-0.336598	-0.975978	0.383242	1.3707	2.20428	-0.975978	-0.665463	0.420825	0.962675	-0.335666	0.220868	-2.73404	NA	0	0.230495	-2.39837	0.888561	-0.519308	NA	0	-1.3	-6.7	-	-5.3	-1.4	-
AUS_1692	Sp947_chr_01712	Sp4559_chr_01771	.	17.4583	33.0492	32.172	69.5288	50.8033	38.7525	0	15.5384	10.5289	0	12.3363	0	-0.267976	0.441477	0.401561	2.10145	1.24936	0.700999	-1.0624	-0.35534	-0.58329	-1.0624	-0.501046	-1.0624	0.752009	-0.680107	0.445578	1.70433	NA	0	0.11895	2.38444	0.0355944	3.1059	NA	0	-1.6	3.3	-	5.2	8.6	-
AUS_1702	Sp947_chr_01722	Sp4559_chr_01781	.	125.922	136.215	309.399	585.078	325.718	260.878	57.702	37.3582	50.6285	313.492	197.731	155.656	-0.554492	-0.488937	0.614097	2.36994	0.718034	0.305062	-0.988998	-1.11857	-1.03405	0.640165	-0.0971319	-0.365115	0.680063	-0.868482	0.258269	2.70971	NA	0	0.0494023	3.57819	0.760817	0.564484	NA	0	-1.8	6.5	-	11.9	1.5	-				yes
AUS_1732	Sp947_chr_01752	Sp4559_chr_01811	SPV_1628	122.028	38.5006	124.929	60.7481	39.4555	81.2603	223.67	271.521	159.454	358.046	258.681	312.458	-0.440651	-1.19383	-0.41449	-0.993221	-1.18522	-0.808259	0.475871	0.907352	-0.103178	1.68756	0.791575	1.27649	0.680063	0.701802	0.0729073	-1.4264	0.00557583	-1.82095	0.00874548	-2.1282	0.000853001	-2.52276	NA	0	1.6	-2.7	-3.5	-4.4	-5.7	-
AUS_1733	Sp947_chr_01753	Sp4559_chr_01812	SPV_1629	140.578	114.052	103.623	177.29	127.27	120.657	367.182	358.674	299.562	524.969	516.543	496.493	-0.818294	-0.975214	-1.03691	-0.601123	-0.897022	-0.936138	0.522192	0.471861	0.122179	1.45558	1.40574	1.28714	0.994959	-0.0104807	2.63e-06	-1.6556	1.84e-11	-2.15019	6.97e-06	-1.64512	2.01e-10	-2.13971	0.337819	-0.494591	-1	-3.2	-4.4	-3.1	-4.4	-1.4
AUS_1779	Sp947_chr_01799	Sp4559_chr_01858	SPV_1675	28.3854	46.0583	17.4362	28.2617	55.0674	37.8046	43.8992	101.055	162.63	0	0	7.51884	-0.335242	0.0439544	-0.570172	-0.337895	0.237257	-0.133141	-0.00237184	1.22399	2.54516	-0.944289	-0.944289	-0.782962	0.964645	-0.158446	0.202811	-1.69656	NA	0	0.211327	-1.53811	0.0752467	3.45685	NA	0	-1.1	-3.2	-	-2.9	11	-
AUS_1780	Sp947_chr_01800	Sp4559_chr_01859	SPV_1676	0	14.7684	0	13.593	52.9714	48.4875	60.9964	78.9822	24.7011	29.1332	3.2157	0	-1.00465	-0.459916	-1.00465	-0.503271	0.949193	0.783805	1.24519	1.90859	-0.093552	0.0699259	-0.886036	-1.00465	0.387982	-2.26683	0.130087	-3.09751	NA	0	0.649026	-0.830684	0.253774	2.40254	NA	0	-4.8	-8.6	-	-1.8	5.3	-
AUS_1781	Sp947_chr_01801	Sp4559_chr_01860	SPV_1677	9.39421	30.4862	0	65.473	27.337	50.046	64.5713	154.681	101.98	20.0464	28.7652	9.95351	-0.838702	-0.366975	-1.04881	0.415513	-0.437407	0.0704854	0.395347	2.41066	1.232	-0.600463	-0.405466	-0.826193	0.406222	-1.31683	0.00456271	-2.763	NA	0	0.113039	-1.44617	0.417884	1.10094	NA	0	-2.5	-6.8	-	-2.7	2.1	-
AUS_1897	Sp947_chr_01917	Sp4559_chr_01976	SPV_1798	680.611	661.551	739.206	962.453	621.917	604.306	223.74	263.375	190.363	452.548	557.602	559.139	0.603937	0.520248	0.861224	1.84148	0.346222	0.268892	-1.40214	-1.2281	-1.54869	-0.397462	0.0638185	0.0705663	0.808114	0.186173	0.000130004	1.48525	0.581928	0.31251	0.00119131	1.29907	0.857622	0.126337	0.0113753	-1.17274	1.1	2.8	1.2	2.5	1.1	-2.3
AUS_1898	Sp947_chr_01918	Sp4559_chr_01977	SPV_1799	506.671	629.715	569.486	944.528	559.438	737.017	170.426	215.881	266.56	408.323	363.101	445.46	0.0981665	0.648351	0.379038	2.05602	0.334111	1.12814	-1.40534	-1.20209	-0.975479	-0.341595	-0.5438	-0.175535	0.81053	-0.148727	1.2e-05	1.35145	0.188222	0.458441	6.21e-07	1.50017	0.0451043	0.607168	0.0259243	-0.893005	-1.1	2.6	1.4	2.8	1.5	-1.9
AUS_1899	Sp947_chr_01919	Sp4559_chr_01978	SPV_1800	360.875	438.084	472.903	415.195	435.615	348.898	104.732	78.5129	212.804	282.361	306.001	297.392	0.37607	0.979804	1.25206	0.800818	0.960491	0.282417	-1.62683	-1.83185	-0.781764	-0.237866	-0.053016	-0.120337	0.73055	0.279957	0.000643049	1.58882	0.408059	0.4793	0.00759116	1.30886	0.794341	0.199344	0.0751305	-1.10952	1.2	3	1.4	2.5	1.1	-2.2
AUS_1900	Sp947_chr_01920	Sp4559_chr_01979	SPV_1801	474.806	535.317	542.235	585.928	421.639	552.203	133.301	101.184	104.861	371.029	456.792	333.021	0.503126	0.839735	0.878216	1.12127	0.207375	0.933666	-1.39657	-1.57523	-1.55477	-0.0741565	0.402923	-0.285583	0.734502	0.227434	1.07e-07	2.13785	0.426955	0.385153	3.68e-06	1.91041	0.799467	0.157719	0.000175327	-1.75269	1.2	4.4	1.3	3.8	1.1	-3.4
AUS_1931	Sp947_chr_01951	Sp4559_chr_02010	SPV_1830	25.1845	31.7835	72.1931	183.882	236.145	175.161	40.3914	29.8865	20.2514	53.7415	37.5689	66.7097	-0.757254	-0.667844	-0.120338	1.39292	2.10104	1.27477	-0.551216	-0.693546	-0.824092	-0.370338	-0.589458	-0.194633	0.000608812	-2.13391	0.942343	0.230643	0.755312	-0.43877	0.000240551	2.36455	0.00212313	1.69514	NA	0	-4.4	1.2	-1.4	5.1	3.2	-
AUS_1934	Sp947_chr_01954	Sp4559_chr_02013	SPV_1833	95.7662	93.2345	117.652	533.955	260.1	306.107	0	17.0469	92.4092	40.8713	171.431	81.1743	-0.363889	-0.380625	-0.219212	2.53282	0.722462	1.0266	-0.996965	-0.884274	-0.386081	-0.726779	0.136303	-0.460351	0.130088	-1.86811	0.518773	1.73115	NA	0	0.0142893	3.59926	0.185032	1.44733	NA	0	-3.7	3.3	-	12.1	2.7	-				yes
AUS_1935	Sp947_chr_01955	Sp4559_chr_02014	SPV_1834	584.694	504.54	515.432	773.233	735.997	1010.55	1392.81	869.972	1039.03	385.735	391.078	309.752	-0.384372	-0.631422	-0.597851	0.19674	0.081972	0.92818	2.1064	0.494908	1.01597	-0.997601	-0.981132	-1.23179	0.0549689	-0.473599	3.36e-10	-1.16326	0.0204476	0.530255	0.000384016	-0.689658	2.78e-07	1.00385	1.15e-20	1.69351	-1.4	-2.2	1.4	-1.6	2	3.2
AUS_1944	Sp947_chr_01964	Sp4559_chr_02023	SPV_1844	106.637	120.16	240.179	0	0	0	12.2162	7.90916	0	9.48141	4.1862	9.41548	0.852629	1.03244	2.62835	-0.565329	-0.565329	-0.565329	-0.40289	-0.460161	-0.565329	-0.439254	-0.509665	-0.440131	0.00136026	5.46634	0.0099217	4.60573	NA	0	0.804088	-0.860615	0.948865	-0.297044	NA	0	44.2	24.3	-	-1.8	-1.2	-		yes
AUS_1947	Sp947_chr_01967	Sp4559_chr_02026	SPV_1847	56.8292	90.0159	89.7639	16.1662	0	7.20828	0	14.4513	0	0	11.4733	8.6018	0.943187	1.91267	1.90531	-0.244696	-0.716956	-0.506382	-0.716956	-0.294792	-0.716956	-0.716956	-0.381789	-0.465673	0.0117177	3.83705	0.0109181	3.91586	NA	0	0.98719	0.0788101	0.867188	-0.557988	NA	0	14.3	15.1	-	1.1	-1.5	-		yes
AUS_1963	Sp947_chr_01984	Sp4559_chr_02043	SPV_1865	547.685	634.77	535.532	556.428	617.987	615.297	491.693	387.975	323.563	214.661	273.799	284.225	0.598445	1.17292	0.518273	0.656118	1.06222	1.04447	0.229077	-0.455135	-0.880046	-1.59845	-1.20833	-1.13955	0.837204	0.135405	0.38564	0.386059	6.59e-05	1.10019	0.545974	0.250654	0.000901312	0.964784	0.0751305	0.714129	1.1	1.3	2.1	1.2	2	1.6
AUS_2009	Sp947_chr_02030	Sp4559_chr_02089	SPV_1911	239.748	303.804	286.122	122.762	192.688	133.804	56.4999	286.542	165.246	358.121	364.635	217.733	0.128591	0.790762	0.607985	-1.08075	-0.35789	-0.966606	-1.76573	0.612326	-0.641575	1.35227	1.41961	-0.0989884	0.0844342	1.11605	0.431243	0.640679	0.877896	-0.167834	0.553248	-0.475371	0.0196395	-1.28388	0.379896	-0.808513	2.2	1.6	-1.1	-1.4	-2.4	-1.8
AUS_2010	Sp947_chr_02031	Sp4559_chr_02090	SPV_1912	275.61	353.057	276.222	187.753	175.882	180.313	124.632	225.935	306.19	526.219	423.668	357.338	-0.0754365	0.589073	-0.0701811	-0.829252	-0.931113	-0.893092	-1.37084	-0.501653	0.186951	2.07482	1.19492	0.625806	0.0701016	1.01904	0.605573	0.440742	0.38833	-0.497543	0.380361	-0.578294	0.000546346	-1.51658	0.0837822	-0.938285	2	1.4	-1.4	-1.5	-2.9	-1.9
AUS_2011	Sp947_chr_02032	Sp4559_chr_02091	SPV_1913	440.143	391.098	328.3	203.462	190.597	230.292	199.888	342.772	180.124	620.56	507.247	308.123	0.794323	0.445217	-0.00178403	-0.890389	-0.981963	-0.699414	-0.915827	0.101232	-1.05651	2.07855	1.27197	-0.145407	0.0273867	1.14763	0.38564	0.579456	0.678615	-0.297184	0.385514	-0.568175	0.00101421	-1.44481	0.125795	-0.876639	2.2	1.5	-1.2	-1.5	-2.7	-1.8
AUS_2012	Sp947_chr_02033	Sp4559_chr_02092	SPV_1914	518.197	393.37	547.27	307.753	238.097	250.23	199.963	347.93	307.037	746.891	753.747	573.13	0.448059	-0.200559	0.59913	-0.64544	-1.00739	-0.94434	-1.20554	-0.436674	-0.649162	1.63639	1.67202	0.733499	0.0311042	1.03556	0.26429	0.623938	0.171141	-0.586239	0.515712	-0.411623	2.38e-05	-1.6218	0.00523575	-1.21018	2	1.5	-1.5	-1.3	-3.1	-2.3
AUS_2032	Sp947_chr_02053	Sp4559_chr_02112	SPV_1935	256.325	240.141	168.698	455.728	324.112	329.189	503.387	444.051	491.366	307.673	241.498	220.663	-0.658921	-0.800018	-1.42289	1.07957	-0.0679222	-0.0236567	1.49507	0.977757	1.39027	-0.211244	-0.788185	-0.969833	0.354962	-0.463125	6.34e-05	-1.19673	0.766464	-0.201943	0.0200306	-0.733602	0.602492	0.261182	0.00222281	0.994784	-1.4	-2.3	-1.2	-1.7	1.2	2
AUS_2033	Sp947_chr_02054	Sp4559_chr_02113	SPV_1936	224.659	277.197	172.5	335.52	238.348	405.177	492.213	443.645	516.554	187.266	251.351	271.508	-0.786147	-0.343632	-1.22547	0.14761	-0.670847	0.734315	1.4674	1.05832	1.67242	-1.10109	-0.561326	-0.391549	0.712321	-0.305407	0.00254887	-1.17056	0.940417	-0.0864204	0.0314978	-0.865156	0.76167	0.218987	0.00979647	1.08414	-1.2	-2.3	-1.1	-1.8	1.2	2.1
AUS_2056	Sp947_chr_02077	Sp4559_chr_02136	SPV_1962	681.08	593.846	843.941	0	0	0	403.571	376.25	488.655	438.515	522.752	398.14	1.04675	0.726933	1.64381	-1.45018	-1.45018	-1.45018	0.0293592	-0.0708016	0.341289	0.157471	0.466292	0.00945085	4.46e-10	8.26182	0.0768966	0.624793	0.0820116	0.5745	8.2e-09	-7.63703	6.25e-09	-7.68732	0.964254	-0.050293	306.9	1.5	1.5	-199.1	-206.1	-1	yes
AUS_2057	Sp947_chr_02078	Sp4559_chr_02137	SPV_2438	1118.89	684.802	1266.07	0	57.1222	0	1011.94	733.782	674.794	691.153	901.595	779.939	1.07179	0.057911	1.41555	-1.54154	-1.40812	-1.54154	0.821982	0.172309	0.0345361	0.0727435	0.564259	0.280116	0.000151778	5.50555	0.941585	0.15593	0.771364	0.294855	0.0001924	-5.34962	0.000289346	-5.21069	NA	0	45.4	1.1	1.2	-40.8	-37	-
AUS_2069	Sp947_chr_02090	Sp4559_chr_02149	SPV_1972	157.084	154.93	181.63	257.599	233.037	213.311	215.943	287.842	200.617	167.601	165.409	122.379	-0.827591	-0.872868	-0.311536	1.2856	0.769222	0.354511	0.409855	1.92141	0.0876326	-0.606472	-0.652564	-1.5572	0.694182	-0.316688	0.213852	-0.64899	0.944348	0.0792845	0.542562	-0.332302	0.508185	0.395972	0.212509	0.728274	-1.2	-1.6	1.1	-1.3	1.3	1.7
AUS_2072	Sp947_chr_02093	Sp4559_chr_02152	.	784.302	564.738	555.661	229.954	37.3384	196.522	119.063	188.431	185.72	205.354	201.734	114.708	2.22264	1.25117	1.211	-0.230106	-1.08235	-0.378027	-0.720749	-0.413827	-0.425822	-0.338952	-0.354967	-0.740019	6.29e-05	2.29774	0.00119889	1.85764	0.000631013	1.86323	0.636828	-0.440107	0.677708	-0.434516	0.997502	0.00559058	4.9	3.6	3.6	-1.4	-1.4	1			yes
AUS_2075	Sp947_chr_02096	Sp4559_chr_02155	SPV_1978	219.198	232.881	269.292	15.5888	0	27.8034	40.3571	41.8056	56.6557	100.232	47.9419	37.3257	1.36568	1.51116	1.89831	-0.799238	-0.964989	-0.669365	-0.535885	-0.520483	-0.362587	0.100749	-0.455237	-0.568117	2.92e-07	4.21839	2.73e-05	2.25993	1.64e-05	2.0465	0.0613858	-1.95846	0.0268366	-2.17189	NA	0	18.6	4.8	4.1	-3.9	-4.5	-			yes
AUS_2076	Sp947_chr_02097	Sp4559_chr_02156	SPV_1979	231.047	197.062	174.676	17.6954	43.0989	47.3409	33.5945	7.90916	42.8745	75.8513	50.2344	32.9542	1.99212	1.54529	1.25097	-0.812956	-0.478959	-0.423188	-0.603919	-0.941622	-0.481909	-0.0483415	-0.385144	-0.612338	0.000126313	2.54391	5.39e-05	2.69948	0.000273964	1.97642	0.917556	0.155574	0.641695	-0.567485	NA	0	5.8	6.5	3.9	1.1	-1.5	-			yes
[truncated: 12 more columns]

## Sheet: Figure 2b
	9-47 ear1	9-47 ear2	9-47 ear3	9-47 M1	9-47 M2	9-47 M3	4559 Blood1	4559 Blood2	4559 Blood3	4559M1	4559M2	4559M3
Genes	P1	P2	P3	Q1	Q2	Q3	R1	R2	R3	S1	S2	S3
ENSMUSG00000096349	2683.29	3542.39	3439.01	1637.35	1632.63	2734.52	300.437	667.752	347.426	1355.38	1172.77	1285.37
ENSMUSG00000094668	35.5447	38.2516	58.1529	6.34446	17.4771	9.84922	11.2105	10.7908	9.53307	39.9778	32.4361	43.7051
ENSMUSG00000064899	48.7762	62.4855	81.924	13.8766	24.2385	33.8521	11.1146	21.3971	9.63692	29.2767	53.6307	81.2533
ENSMUSG00000097554	1.14668	1.23671	0.661982	1.08979	0.612427	0.797624	0.379808	0.304353	0.133371	1.26409	2.96652	1.76919
ENSMUSG00000109641	0.978379	0.568483	0.970615	0.638206	0.339275	0.234373	0.371077	0.204106	0.0689445	0.116362	0.0906343	0.732735
ENSMUSG00000105361	13.7348	10.4515	11.1429	6.23386	9.86483	8.74461	4.49764	2.76448	2.18475	20.3398	32.8799	21.2719
ENSMUSG00000080538	107.451	119.966	163.252	61.5953	51.9396	49.1402	38.1073	47.3794	24.7806	94.1036	116.733	109.736
ENSMUSG00000093843	207.831	202.899	336.628	82.374	103.097	105.896	86.9596	80.3267	58.6737	205.86	198.117	298.628
ENSMUSG00000095676	221.756	250.527	327.626	70.3659	108.542	76.8875	87.959	79.6859	77.3861	231.405	238.848	265.409
ENSMUSG00000065870	60.8671	66.8062	93.6711	19.3838	25.9941	21.0109	23.8393	21.6871	22.4936	59.2032	53.3433	73.2256
ENSMUSG00000106147	61.1529	67.1198	94.1109	19.4748	26.1161	21.1095	23.9513	21.7889	22.5992	59.4811	53.5938	73.5694
ENSMUSG00000095738	97.2651	91.9132	133.698	31.9069	42.7176	38.3421	45.7042	26.562	25.7954	91.01	91.2438	119.466
ENSMUSG00000095892	96.204	99.4795	133.698	27.2927	50.0764	43.4255	42.2548	33.2025	25.7954	94.7958	102.056	121.055
ENSMUSG00000104896	120.567	129.012	169.138	37.7643	57	48.0141	50.8032	47.261	35.6325	137.204	110.655	137.764
ENSMUSG00000098641	120.842	129.612	169.925	37.94	57.2651	48.2374	51.0395	47.4808	35.7982	137.842	111.17	138.404
ENSMUSG00000105115	121.228	129.915	169.568	37.7643	57.4347	48.4645	50.8032	48.1525	36.8371	138.22	111.183	137.473
ENSMUSG00000098925	121.792	130.519	170.357	37.94	57.7018	48.6899	51.0395	48.3765	37.0084	138.863	111.7	138.113
ENSMUSG00000098943	120.282	128.939	169.568	37.343	57.764	47.6728	50.8032	49.1867	35.6325	136.533	112.155	139.897
ENSMUSG00000105025	120.842	129.539	170.357	37.5167	58.0327	47.8945	51.0395	49.4155	35.7982	137.168	112.676	140.548
ENSMUSG00000088675	98.8028	55.8671	70.3021	14.3222	22.08	16.7572	32.5792	30.6234	16.312	64.5765	39.5157	41.015
ENSMUSG00000106222	135.75	76.7586	96.5915	19.678	30.3368	23.0236	44.7621	42.0751	22.4119	88.7249	54.2927	56.3526
ENSMUSG00000065254	25.4979	17.3866	21.8136	4.58541	5.19882	3.58218	4.8302	12.2504	6.07936	18.0722	8.77334	11.5725
ENSMUSG00000064682	35.7834	38.3547	49.4806	8.51904	12.4393	14.1091	16.5707	16.636	11.9881	43.5471	40.3241	58.9843
ENSMUSG00000047061	0.48629	0.693549	0.528819	0.211475	0.562107	0.378599	0.237136	0.266302	0.308412	1.21456	1.5767	1.45679
ENSMUSG00000023467	0.0455405	0.067519	0.0555038	0.0494787	0.0592505	0.0412718	0.0205066	0.0365723	0.030409	0.0786675	0.106274	0.118324
ENSMUSG00000046242	0.265862	0.242995	0.293737	0.517375	0.333594	0.329332	0.154708	0.1581	0.111783	0.0848982	0.174429	0.221763
ENSMUSG00000090208	0.282021	0.29402	0.152918	0.484119	0.120102	0.160008	0.120637	0.0696723	0.251034	0.370725	0.673767	0.333495
ENSMUSG00000057596	4.92857	4.32902	5.06835	4.0564	2.18074	2.35952	2.65319	2.89859	2.70175	2.6332	2.31785	2.47387
ENSMUSG00000085465	0.123174	0.166486	0.165878	0.354475	0.252931	0.199604	0.0726669	0.102029	0.107222	0.24818	0.398227	0.260467
ENSMUSG00000097815	0.753527	0.883926	0.632899	0.750634	0.609661	0.643	0.481528	0.354984	0.549221	1.51207	2.43318	1.80248
ENSMUSG00000112246	0.232411	0.203531	0.259038	0.398958	0.402404	0.449792	0.178948	0.0765551	0.232734	0.218222	0.266291	0.265669
ENSMUSG00000085297	0.25839	0.221044	0.259515	0.361589	0.31957	0.166378	0.199596	0.159815	0.15868	0.45911	0.668373	0.458894
ENSMUSG00000085261	0.119019	0.0917524	0.0803559	0.12365	0.101732	0.0999532	0.0624817	0.0811696	0.068049	0.0191417	0.0149095	0.0148661
ENSMUSG00000026304	0.138784	0.143798	0.134424	0.626747	0.419564	0.421969	0.364415	0.334069	0.383671	0.2095	0.138455	0.207879
ENSMUSG00000020641	77.7208	78.3573	88.7452	55.3648	35.928	43.1173	61.7958	65.4699	76.5765	37.3167	49.7139	44.3955
ENSMUSG00000003545	6.02349	8.23278	4.92229	3.20156	3.26856	3.92801	5.27628	4.86934	6.11936	2.80588	2.7745	3.93474
ENSMUSG00000035852	4.45586	4.58969	5.21919	4.42186	3.2191	3.8011	3.81094	3.72908	4.90162	2.56502	2.83185	2.70384
ENSMUSG00000045932	29.4043	29.2437	34.2217	24.1742	15.8605	18.4703	25.426	25.8702	31.3463	13.8962	15.871	15.3893
ENSMUSG00000060183	4.77448	4.86126	5.02665	5.86812	2.84922	3.05162	4.30968	4.56967	5.07957	2.40195	2.75355	2.93195
ENSMUSG00000000386	27.858	28.6674	30.6092	17.6273	11.8329	15.3894	26.0631	27.5843	29.7676	13.8955	16.8791	15.5994
ENSMUSG00000015437	8.00038	5.29911	5.35072	3.51824	2.84705	4.56517	6.25381	5.17582	6.61324	2.75832	3.73065	4.06629
ENSMUSG00000005681	0	0.073545	0.318752	0	0.214584	0	2.41404	3.19505	6.08303	0.662368	1.46177	0.556127
ENSMUSG00000102608	0.21435	0.107584	0.122618	0.266888	0.218017	0.238296	0.0950074	0.109917	0.11097	0.1528	0.136197	0.245472
ENSMUSG00000059434	0.598219	0.643032	0.688642	0.501521	0.466881	0.484624	0.682394	0.611078	0.619918	0.314676	0.324015	0.411086
ENSMUSG00000094392	135.632	112.701	144.203	129.048	79.1897	76.9622	112.05	137.634	152.579	80.7261	50.8637	69.1336
ENSMUSG00000048003	0.878345	0.819315	0.658101	0.833386	0.576867	0.659921	0.739823	0.849556	0.865128	0.479207	0.45366	0.454492
ENSMUSG00000061171	0.0982469	0.0904634	0.0499865	0.317289	0.197004	0.252044	0.177223	0.138226	0.220707	0.0852378	0.0718285	0.0968156
ENSMUSG00000071679	0.0173758	0.0174028	0.0184469	0.0899715	0.0773595	0.150309	0.0280963	0.025312	0.0357909	0.0184117	0.0189239	0.024487
ENSMUSG00000085982	0.138926	0.129891	0.123772	0.337494	0.251986	0.238132	0.175758	0.152807	0.191717	0.0528916	0.0872413	0.075755
ENSMUSG00000096269	9.54364	14.0805	7.57181	3.57782	1.1412	3.54755	10.1637	10.2981	9.04427	7.04519	8.58793	11.3374
ENSMUSG00000108289	1.28939	1.12209	1.07841	1.71806	1.37703	1.69625	1.27448	1.34089	1.619	0.748181	0.619357	0.664593
ENSMUSG00000030114	0.180308	0.158738	0.252262	0.377462	0.289471	0.770877	0.134657	0.285249	0.190589	0.160835	0.141513	0.105029
ENSMUSG00000063594	0.438247	0.480792	0.540246	1.75922	1.20798	0.847941	0.71236	0.369219	0.641405	0.120282	0.374751	0.201979
ENSMUSG00000108617	0.418421	0.357032	0.700021	1.95957	1.26495	1.23365	1.15099	1.05755	1.56499	0.401942	0.447246	0.482103
ENSMUSG00000020081	0.181628	0.0791505	0.0935583	0.454164	0.350399	0.261056	0.28047	0.220239	0.287977	0.12961	0.0841274	0.110317
ENSMUSG00000031551	0.79351	0.743866	0.645675	2.70926	2.02232	4.56896	0.720751	1.27146	1.35414	0.392281	0.735085	0.634808
ENSMUSG00000057400	0.00995503	0.00948944	0.0131855	0.00696649	0.00912633	0.00703547	0.116124	0.16304	0.353417	0.00340226	0.0229668	0.0149112
ENSMUSG00000115574	16.5246	21.897	20.3245	44.1823	42.1934	53.5082	25.4711	33.1299	27.1038	9.81988	13.9355	10.4468
ENSMUSG00000097312	0.500644	0.443115	0.443648	0.562024	0.415788	0.466736	0.527934	0.625441	0.718839	0.248835	0.226555	0.293946
ENSMUSG00000032502	0.102914	0.139724	0.120296	0.428922	0.250819	0.271153	0.171567	0.162575	0.31471	0.0769548	0.0742153	0.0980472
ENSMUSG00000086468	0.142632	0.208638	0.219785	0.739548	0.272668	0.639462	0.178342	0.102999	0.139167	0.195735	0.182949	0.230076
ENSMUSG00000009900	0.216658	0.199744	0.310898	0.759262	0.66419	0.755737	0.394554	0.399123	0.636483	0.190792	0.165475	0.135462
ENSMUSG00000085235	0.185711	0.172283	0.11072	0.479517	0.261623	0.268779	0.264764	0.217926	0.223538	0.075925	0.097488	0.0927229
ENSMUSG00000001494	0.729083	0.877215	0.432742	2.52473	1.99764	2.10231	0.570607	0.929495	1.31297	0.915297	0.625372	0.404467
ENSMUSG00000032484	75.9735	70.7368	70.1854	74.5668	67.9983	64.457	142.176	143.812	140.535	144.68	146.485	173.293
ENSMUSG00000021071	0.155447	0.160024	0.115191	0.108417	0.149333	0.135533	0.23907	0.291471	0.234698	0.264707	0.282517	0.32623
ENSMUSG00000115307	0.294039	0.263404	0.298764	1.13022	0.571302	0.766239	0.424249	0.346927	0.511258	0.18639	0.241272	0.205273
ENSMUSG00000089874	0.178607	0.0943444	0.211946	0.258905	0.389968	0.356548	0.0645158	0.155252	0.167815	0.354039	0.147072	0.118901
ENSMUSG00000068428	0.0188639	0.0195166	0.0234153	0.0531815	0.0566892	0.0401679	0.0374511	0.0263834	0.0475084	0.0167001	0.0117522	0.0174678
ENSMUSG00000092591	0.0988982	0.0787238	0.108046	0.375906	0.271217	0.585325	0.170819	0.113124	0.261748	0.0595841	0.13615	0.102802
ENSMUSG00000020848	1.31669	1.08387	1.11805	1.34502	1.29274	1.27227	3.16967	2.55692	3.23949	2.11946	2.30376	2.59946
ENSMUSG00000042567	0.272387	0.296261	0.264686	0.361018	0.336572	0.436267	0.715586	0.70017	0.715998	0.504419	0.536424	0.674947
ENSMUSG00000027831	0.105009	0.110524	0.118511	0.404996	0.328217	0.288848	0.277069	0.270291	0.336455	0.148877	0.128167	0.154795
ENSMUSG00000069830	0.152897	0.118153	0.0957265	0.353571	0.321204	0.427688	0.345876	0.299859	0.330471	0.21665	0.158894	0.231899
ENSMUSG00000027261	0.0740968	0.129428	0.0623529	0.02535	0.0441223	0.0425132	0.303107	0.188629	0.249343	0.119709	0.159023	0.202246
ENSMUSG00000096960	2.6393	2.91941	1.97423	3.1535	2.32585	1.98752	7.62451	7.03244	6.76732	5.22132	4.86573	6.24306
ENSMUSG00000026592	1.28988	1.02201	1.01879	1.20601	1.16296	1.31322	3.69013	3.12817	3.68126	2.07103	1.876	2.64691
ENSMUSG00000050830	0.029014	0.0540335	0.0442311	0.0492484	0.0561596	0.0362765	0.12673	0.109414	0.175601	0.0866611	0.0924914	0.0744413
ENSMUSG00000097364	0.0283695	0.0285956	0.0295283	0.0250015	0.0204584	0.0359088	0.0917386	0.0918366	0.112949	0.0648952	0.107465	0.118396
ENSMUSG00000048455	1.80178	1.32916	1.56464	2.43169	1.86724	1.56276	7.47335	4.61751	4.85981	0.886724	0.978448	0.279187
ENSMUSG00000029019	10.0686	6.1896	7.45179	4.71828	4.61523	6.23782	36.2598	29.7417	33.9467	14.2461	14.795	25.4823
ENSMUSG00000031710	1.18507	0.794515	1.13914	1.71785	1.31715	1.60141	5.43316	4.04118	4.49667	1.49076	2.27304	2.43502
ENSMUSG00000013936	0.304702	0.210275	0.202523	0.587732	0.420378	0.518009	1.31011	0.876596	1.22597	0.894292	1.45231	1.6931
ENSMUSG00000058354	0.51997	0.517316	0.664719	0.760633	0.590363	0.65632	3.24478	2.49585	2.62267	0.241143	0.362949	0.429662
ENSMUSG00000115207	0.415811	0.282396	0.271985	0.129161	0.137326	0.177872	2.06147	1.39412	1.38135	0.582849	0.619065	0.611703
ENSMUSG00000056656	1.95195	1.59957	1.86709	1.59887	1.46813	1.7775	16.1233	9.96404	12.0404	4.44827	5.14084	7.60975
ENSMUSG00000030359	0.0454627	0.0275699	0.0392754	0.0391317	0.0263743	0.0448541	0.463418	0.372261	1.00843	0.0681815	0.0900433	0.0905249
ENSMUSG00000028307	0.0363282	0.0359802	0.0311884	0.0592431	0.0209961	0.0217563	0.590507	0.568401	1.05599	0.0972144	0.143027	0.122433
ENSMUSG00000020609	0.0879412	0.074656	0.0934751	0.116096	0.174769	0.188094	1.30183	1.45458	3.07418	0.1793	0.340413	0.206994
ENSMUSG00000085154	0.0163231	0.00776778	0.0112222	0.405018	0.336168	0.454022	0.22525	0.278634	0.238342	0.34105	0.19526	0.212925
ENSMUSG00000022868	0.210831	0.107388	0.120668	0.327445	0.174072	0.234488	2.3989	2.23841	6.01703	0.45672	0.725429	0.541362
ENSMUSG00000035540	0.0210026	0.0120038	0.0131897	0.0252529	0.0211764	0.0288437	0.270735	0.312921	0.702094	0.0203386	0.0571544	0.0518227
ENSMUSG00000019932	0.0541885	0.071559	0.062029	0.157101	0.146153	0.17308	1.73228	1.95005	1.3365	0.322241	0.133863	0.189389
ENSMUSG00000003053	0.00632374	0.00773052	0.00432025	0.0236153	0.00598697	0.0195009	0.122566	0.125673	0.381155	0.0114965	0.0286026	0.0193651
ENSMUSG00000059481	0.00754574	0.0071745	0.00691002	0.0131258	0.0104666	0.0072304	0.137373	0.108618	0.456228	0.0215386	0.0265626	0.0180839
ENSMUSG00000056035	0.0048193	0.00817159	0.0110332	0.0104789	0.0148737	0	0.500022	0.465017	0.986524	0.0386893	0.0892893	0.0505303
ENSMUSG00000032083	0.13045	0.206721	0.0746627	0.141823	0.226183	0	6.67939	7.96015	23.1654	1.04726	1.3293	0.48849
ENSMUSG00000061808	0	0.0214922	0	0	0	0.0324894	0.507048	0.70027	2.09304	0.0241956	0.0879477	0.0203147
ENSMUSG00000059908	0.00365461	0.00418908	0.00370928	0.00619824	0.0106173	0.0104181	0.367676	0.357305	1.08587	0.011388	0.0321174	0.0264581
ENSMUSG00000029630	0	0.00300758	0	0.00412677	0.00144792	0.00681976	0.185101	0.118663	0.461413	0.00677178	0	0.00568562
ENSMUSG00000029368	0.121074	0.0447058	0.075351	0.123536	0.211149	0.168953	12.0502	12.4369	30.2205	1.02336	2.02533	1.57523
ENSMUSG00000025991	0.00181947	0.000261295	0.000221289	0.000618154	0.0067169	0.000340514	0.116451	0.13814	0.364209	0.0101435	0.0301284	0.0187364
ENSMUSG00000033831	0.0126587	0	0	0.0275245	0	0.0606482	1.7352	2.00041	4.65641	0.248414	0.668417	0.22753

## Sheet: Figure 3a
Column1	PC1	PC2	group	con	name	strain
P1	-2.21568	8.06764	P	P	P1	9-47
P2	-3.33617	8.76372	P	P	P2	9-47
P3	-2.20877	7.67523	P	P	P3	9-47
Q1	-8.22999	-3.78201	Q	Q	Q1	9-47M
Q2	-9.38545	-5.07891	Q	Q	Q2	9-47M
Q3	-10.0909	-4.85126	Q	Q	Q3	9-47M
R1	5.8924	-2.75969	R	R	R1	4559
R2	6.29677	-1.63937	R	R	R2	4559
R3	6.02983	-1.93601	R	R	R3	4559
S1	5.51794	-1.26556	S	S	S1	4559M
S2	6.26464	-1.23344	S	S	S2	4559M
S3	5.46539	-1.96033	S	S	S3	4559M

## Sheet: Figure 3b
Column1	Row.names	baseMean	log2FoldChange	lfcSE	stat	pvalue	padj	log2FC	Chr	Start	End	Strand	Length	sig	col
1	Sp947_chr_00001	26.9858	0.365402	0.327699	1.11505	0.264827	0.680577	0.365402	Sp947_chr	64	1362	+	1299	no	#NAME?
2	Sp947_chr_00002	26.0458	0.033002	0.330212	0.0999418	0.920391	0.984479	0.033002	Sp947_chr	1521	2657	+	1137	no	#NAME?
3	Sp947_chr_00003	2.15924	0.162283	1.12144	0.144709	0.88494	0.983076	0.162283	Sp947_chr	2722	2916	+	195	no	#NAME?
4	Sp947_chr_00004	15.1441	0.470657	0.442631	1.06332	0.287638	0.696718	0.470657	Sp947_chr	3000	4115	+	1116	no	#NAME?
5	Sp947_chr_00005	4.74121	1.19493	0.790979	1.51069	0.130866	0.494087	1.19493	Sp947_chr	4186	4755	+	570	no	#NAME?
6	Sp947_chr_00006	22.9162	-0.0631198	0.352348	-0.179141	0.857827	0.983058	-0.0631198	Sp947_chr	4756	8265	+	3510	no	#NAME?
7	Sp947_chr_00007	3.03552	0.614423	0.979162	0.627499	0.530332	0.859545	0.614423	Sp947_chr	8323	8589	+	267	no	#NAME?
8	Sp947_chr_00008	3.47712	0.648879	0.903293	0.718348	0.472543	0.8422	0.648879	Sp947_chr	8582	8950	+	369	no	#NAME?
9	Sp947_chr_00009	1.3542	-1.09562	1.46204	-0.749378	0.453629	0.824391	-1.09562	Sp947_chr	8955	9077	+	123	no	#NAME?
10	Sp947_chr_00010	14.2865	0.381951	0.442037	0.864069	0.38755	0.78258	0.381951	Sp947_chr	9070	10338	+	1269	no	#NAME?
11	Sp947_chr_00011	15.4472	0.0613209	0.440138	0.139322	0.889196	0.983076	0.0613209	Sp947_chr	10335	11612	+	1278	no	#NAME?
12	Sp947_chr_00012	16.8132	0.782547	0.412752	1.89593	0.0579699	0.302097	0.782547	Sp947_chr	11616	12158	+	543	no	#NAME?
13	Sp947_chr_00013	99.4772	0.29321	0.178149	1.64588	0.0997893	0.436234	0.29321	Sp947_chr	12174	14132	+	1959	no	#NAME?
14	Sp947_chr_00014	5.26946	0.35272	0.717465	0.491619	0.622989	0.900024	0.35272	Sp947_chr	14254	14733	+	480	no	#NAME?
15	Sp947_chr_00015	1.70346	1.47399	1.33473	1.10434	0.269445	0.683776	1.47399	Sp947_chr	14827	14898	+	72	no	#NAME?
16	Sp947_chr_00017	4.1666	1.11974	0.845718	1.32401	0.185499	0.575443	1.11974	Sp947_chr	16746	16820	+	75	no	#NAME?
17	Sp947_chr_00020	3.46872	0.796101	0.932056	0.854134	0.393031	0.78258	0.796101	Sp947_chr	20043	20116	+	74	no	#NAME?
18	Sp947_chr_00021	5.07489	0.00760749	0.736609	0.0103277	0.99176	0.994507	0.00760749	Sp947_chr	20224	20553	+	330	no	#NAME?
19	Sp947_chr_00022	6.33567	-0.555073	0.660958	-0.839801	0.40102	0.788377	-0.555073	Sp947_chr	20732	21070	+	339	no	#NAME?
20	Sp947_chr_00023	4.15772	1.36686	0.868433	1.57394	0.115501	0.46859	1.36686	Sp947_chr	22154	22390	+	237	no	#NAME?
21	Sp947_chr_00024	80.1767	0.213021	0.20267	1.05107	0.293226	0.704503	0.213021	Sp947_chr	22579	23907	+	1329	no	#NAME?
22	Sp947_chr_00025	2.337	0.544309	1.12742	0.482789	0.629245	0.900024	0.544309	Sp947_chr	23954	24051	+	98	no	#NAME?
23	Sp947_chr_00026	1.07979	0.217799	1.76247	0.123576	0.901651	NA	0	Sp947_chr	24108	24575	+	468	no	#NAME?
24	Sp947_chr_00027	0	NA	NA	NA	NA	NA	0	Sp947_chr	24608	24704	+	97	no	#NAME?
25	Sp947_chr_00028	0.65869	0.364767	2.12562	0.171605	0.863748	NA	0	Sp947_chr	24761	25204	+	444	no	#NAME?
26	Sp947_chr_00029	1.88172	1.02511	1.22605	0.836112	0.403092	0.789121	1.02511	Sp947_chr	25164	25721	+	558	no	#NAME?
27	Sp947_chr_00030	4.98204	1.02609	0.773961	1.32577	0.184916	0.575443	1.02609	Sp947_chr	25834	27096	+	1263	no	#NAME?
28	Sp947_chr_00031	5.52239	-1.78702	0.767738	-2.32764	0.0199314	0.143475	-1.78702	Sp947_chr	27169	27666	+	498	no	#NAME?
29	Sp947_chr_00032	2.04941	0.00819569	1.17944	0.0069488	0.994456	0.995532	0.00819569	Sp947_chr	27687	28031	+	345	no	#NAME?
30	Sp947_chr_00033	1.18528	-1.87373	1.65983	-1.12887	0.258953	0.674641	-1.87373	Sp947_chr	28028	28564	+	537	no	#NAME?
31	Sp947_chr_00034	0.996506	0.415473	1.65428	0.251149	0.801699	NA	0	Sp947_chr	28540	29379	+	840	no	#NAME?
32	Sp947_chr_00035	0.517114	-1.54325	2.21911	-0.695436	0.486782	NA	0	Sp947_chr	29385	29945	+	561	no	#NAME?
33	Sp947_chr_00036	24.6983	0.966521	0.355384	2.71965	0.00653502	0.0610595	0.966521	Sp947_chr	30090	31058	+	969	no	#NAME?
34	Sp947_chr_00037	4.24121	0.926432	0.813737	1.13849	0.254916	0.669913	0.926432	Sp947_chr	31176	31529	+	354	no	#NAME?
35	Sp947_chr_00038	38.5613	0.274663	0.277479	0.989852	0.322246	0.725526	0.274663	Sp947_chr	32675	35344	+	2670	no	#NAME?
36	Sp947_chr_00039	3.53962	-0.244501	0.871093	-0.280683	0.778954	0.961448	-0.244501	Sp947_chr	35429	35866	+	438	no	#NAME?
37	Sp947_chr_00040	0.533789	-0.179265	2.21547	-0.0809153	0.935509	NA	0	Sp947_chr	35853	36392	+	540	no	#NAME?
38	Sp947_chr_00041	8.72824	-0.481881	0.580344	-0.830338	0.406348	0.79054	-0.481881	Sp947_chr	36411	37421	-	1011	no	#NAME?
39	Sp947_chr_00042	26.6493	-0.213203	0.327409	-0.651182	0.514929	0.856828	-0.213203	Sp947_chr	37570	38739	+	1170	no	#NAME?
40	Sp947_chr_00043	19.1019	-0.215735	0.385941	-0.558983	0.576174	0.883628	-0.215735	Sp947_chr	38736	39506	+	771	no	#NAME?
41	Sp947_chr_00044	24.5129	-0.69153	0.341623	-2.02425	0.0429442	0.247498	-0.69153	Sp947_chr	39503	40495	+	993	no	#NAME?
42	Sp947_chr_00045	7.12297	-0.62111	0.634786	-0.978455	0.32785	0.731631	-0.62111	Sp947_chr	40501	40734	+	234	no	#NAME?
43	Sp947_chr_00046	6.18666	0.0306975	0.687271	0.0446658	0.964374	0.993232	0.0306975	Sp947_chr	41273	41503	+	231	no	#NAME?
44	Sp947_chr_00047	2.04478	1.20076	1.26384	0.950089	0.342067	0.741012	1.20076	Sp947_chr	41506	41631	+	126	no	#NAME?
45	Sp947_chr_00048	51.9236	-0.113783	0.245587	-0.463312	0.64314	0.906867	-0.113783	Sp947_chr	42218	44371	+	2154	no	#NAME?
46	Sp947_chr_00049	39.6623	-0.113821	0.28106	-0.404973	0.685498	0.919762	-0.113821	Sp947_chr	44384	45733	+	1350	no	#NAME?
47	Sp947_chr_00050	6.13367	0.672567	0.696268	0.96596	0.334064	0.735737	0.672567	Sp947_chr	45903	46610	+	708	no	#NAME?
48	Sp947_chr_00051	91.8885	0.937813	0.188665	4.97078	6.66841e-07	2.16431e-05	0.937813	Sp947_chr	46812	50537	+	3726	no	#NAME?
49	Sp947_chr_00052	50.5309	1.28347	0.25977	4.94079	7.78066e-07	2.48176e-05	1.28347	Sp947_chr	50630	52072	+	1443	yes	#NAME?
50	Sp947_chr_00053	39.7299	1.26603	0.285024	4.44184	8.91913e-06	0.000206255	1.26603	Sp947_chr	52109	53131	+	1023	yes	#NAME?
51	Sp947_chr_00054	19.3521	1.03248	0.412193	2.50484	0.0122507	0.0998405	1.03248	Sp947_chr	53128	53673	+	546	no	#NAME?
52	Sp947_chr_00055	17.2172	1.65688	0.463595	3.57398	0.000351594	0.0052882	1.65688	Sp947_chr	53757	54266	+	510	yes	#NAME?
53	Sp947_chr_00056	65.766	1.08541	0.22667	4.7885	1.68031e-06	4.93425e-05	1.08541	Sp947_chr	54291	55838	+	1548	yes	#NAME?
54	Sp947_chr_00057	12.1077	0.198634	0.494646	0.401568	0.688002	0.919835	0.198634	Sp947_chr	55960	57222	+	1263	no	#NAME?
55	Sp947_chr_00058	5.36325	-0.04416	0.737839	-0.0598504	0.952275	0.993222	-0.04416	Sp947_chr	57625	58113	+	489	no	#NAME?
56	Sp947_chr_00059	25.3977	0.479128	0.351439	1.36333	0.172779	0.568756	0.479128	Sp947_chr	58100	59191	+	1092	no	#NAME?
57	Sp947_chr_00060	7.15365	-0.330881	0.637466	-0.519056	0.603722	0.894007	-0.330881	Sp947_chr	59201	59428	+	228	no	#NAME?
58	Sp947_chr_00061	58.254	-0.0111541	0.225187	-0.0495327	0.960495	0.993232	-0.0111541	Sp947_chr	59491	60789	+	1299	no	#NAME?
59	Sp947_chr_00062	159.643	-0.124537	0.156643	-0.795039	0.426591	0.804985	-0.124537	Sp947_chr	60844	64782	-	3939	no	#NAME?
60	Sp947_chr_00063	45.6781	0.160093	0.265981	0.601898	0.547242	0.87215	0.160093	Sp947_chr	65096	65812	-	717	no	#NAME?
61	Sp947_chr_00064	38.473	0.233836	0.286942	0.814924	0.415116	0.792286	0.233836	Sp947_chr	66160	67947	+	1788	no	#NAME?
62	Sp947_chr_00065	16.3756	0.922504	0.430226	2.14423	0.0320145	0.20423	0.922504	Sp947_chr	67944	68420	+	477	no	#NAME?
63	Sp947_chr_00066	32.2918	1.13715	0.317302	3.58381	0.000338618	0.00517722	1.13715	Sp947_chr	68448	69353	+	906	yes	#NAME?
64	Sp947_chr_00067	37.6099	1.34102	0.291564	4.59941	4.23682e-06	0.000110396	1.34102	Sp947_chr	69340	70155	+	816	yes	#NAME?
65	Sp947_chr_00068	18.1095	0.773504	0.40164	1.92587	0.0541211	0.286888	0.773504	Sp947_chr	70228	70566	+	339	no	#NAME?
66	Sp947_chr_00069	57.0739	1.48401	0.24793	5.98559	2.15602e-09	1.13831e-07	1.48401	Sp947_chr	70865	72025	+	1161	yes	#NAME?
67	Sp947_chr_00070	25.2049	1.00041	0.35227	2.83991	0.0045127	0.0471666	1.00041	Sp947_chr	72147	73184	+	1038	yes	#NAME?
68	Sp947_chr_00071	1.73521	0.0211112	1.23404	0.0171074	0.986351	0.994507	0.0211112	Sp947_chr	73391	74245	+	855	no	#NAME?
69	Sp947_chr_00072	1.66667	0.136839	1.32664	0.103148	0.917846	0.984479	0.136839	Sp947_chr	74395	74652	+	258	no	#NAME?
70	Sp947_chr_00073	0	NA	NA	NA	NA	NA	0	Sp947_chr	74694	75056	-	363	no	#NAME?
71	Sp947_chr_00074	0	NA	NA	NA	NA	NA	0	Sp947_chr	75110	75406	-	297	no	#NAME?
72	Sp947_chr_00075	9.44366	-0.241119	0.5404	-0.446187	0.655462	0.914724	-0.241119	Sp947_chr	75627	76391	+	765	no	#NAME?
73	Sp947_chr_00076	42.6658	-0.351877	0.27154	-1.29586	0.195025	0.593415	-0.351877	Sp947_chr	76956	78335	+	1380	no	#NAME?
74	Sp947_chr_00077	24.2048	-0.50623	0.340326	-1.48749	0.136886	0.505331	-0.50623	Sp947_chr	78349	79014	+	666	no	#NAME?
75	Sp947_chr_00078	0.441606	0.590511	2.38773	0.24731	0.804668	NA	0	Sp947_chr	79149	79307	+	159	no	#NAME?
76	Sp947_chr_00079	4.86794	-0.0616231	0.749668	-0.0822005	0.934487	0.985628	-0.0616231	Sp947_chr	79369	79908	+	540	no	#NAME?
77	Sp947_chr_00080	4.99712	0.0750982	0.767772	0.0978131	0.922081	0.984479	0.0750982	Sp947_chr	79975	80385	+	411	no	#NAME?
78	Sp947_chr_00081	614.008	0.991215	0.266167	3.72403	0.000196067	0.00318179	0.991215	Sp947_chr	80501	83530	+	3030	no	#NAME?
79	Sp947_chr_00082	19.6298	0.537222	0.378221	1.42039	0.155494	0.539706	0.537222	Sp947_chr	83697	84395	+	699	no	#NAME?
80	Sp947_chr_00083	25.5028	0.901193	0.341915	2.63572	0.00839587	0.0765141	0.901193	Sp947_chr	84392	85444	+	1053	no	#NAME?
81	Sp947_chr_00084	78.0913	0.630973	0.197513	3.19459	0.00140032	0.0176231	0.630973	Sp947_chr	85639	86250	+	612	no	#NAME?
82	Sp947_chr_00085	1.17651	1.03464	1.58959	0.650884	0.515121	0.856828	1.03464	Sp947_chr	86252	86331	+	80	no	#NAME?
83	Sp947_chr_00086	0	NA	NA	NA	NA	NA	0	Sp947_chr	86646	86906	+	261	no	#NAME?
84	Sp947_chr_00087	0	NA	NA	NA	NA	NA	0	Sp947_chr	86860	87081	+	222	no	#NAME?
85	Sp947_chr_00088	19.1985	-0.269128	0.402988	-0.667833	0.50424	0.854181	-0.269128	Sp947_chr	87400	88329	+	930	no	#NAME?
86	Sp947_chr_00089	21.5642	-0.00446243	0.372767	-0.0119711	0.990449	0.994507	-0.00446243	Sp947_chr	88343	89266	+	924	no	#NAME?
87	Sp947_chr_00090	55.9032	0.586709	0.236593	2.47982	0.0131448	0.105273	0.586709	Sp947_chr	89370	90845	+	1476	no	#NAME?
88	Sp947_chr_00091	28.5372	0.360536	0.315353	1.14328	0.252924	0.668443	0.360536	Sp947_chr	91117	92103	+	987	no	#NAME?
89	Sp947_chr_00092	1.88962	-0.0757467	1.22925	-0.0616203	0.950865	0.993216	-0.0757467	Sp947_chr	92378	93238	+	861	no	#NAME?
90	Sp947_chr_00093	122.407	-0.520463	0.164173	-3.17021	0.00152327	0.018787	-0.520463	Sp947_chr	93310	94374	-	1065	no	#NAME?
91	Sp947_chr_00094	86.9878	-0.782853	0.197703	-3.95974	7.50308e-05	0.00136085	-0.782853	Sp947_chr	94437	95348	-	912	no	#NAME?
92	Sp947_chr_00095	33.6704	-0.834261	0.304747	-2.73756	0.00618973	0.0592607	-0.834261	Sp947_chr	95341	95934	-	594	no	#NAME?
93	Sp947_chr_00096	10.2879	-0.19411	0.515913	-0.376246	0.706734	0.927854	-0.19411	Sp947_chr	95921	96247	-	327	no	#NAME?
94	Sp947_chr_00097	5.98945	0.0379598	0.704897	0.0538515	0.957053	0.993232	0.0379598	Sp947_chr	96386	97552	-	1167	no	#NAME?
95	Sp947_chr_00098	14.75	0.224388	0.43947	0.510588	0.60964	0.894007	0.224388	Sp947_chr	97703	98767	+	1065	no	#NAME?
96	Sp947_chr_00099	34.903	0.0375912	0.289153	0.130005	0.896563	0.98348	0.0375912	Sp947_chr	98809	100659	+	1851	no	#NAME?
97	Sp947_chr_00100	2.88343	-0.242817	0.959567	-0.253048	0.800231	0.968232	-0.242817	Sp947_chr	100745	101002	-	258	no	#NAME?
98	Sp947_chr_00101	6.38334	-0.209471	0.657347	-0.318662	0.749983	0.954243	-0.209471	Sp947_chr	101052	101684	-	633	no	#NAME?
99	Sp947_chr_00102	3.37333	0.584775	0.914596	0.63938	0.522576	0.857312	0.584775	Sp947_chr	101706	102578	-	873	no	#NAME?
100	Sp947_chr_00103	1.967	-0.620881	1.22139	-0.508341	0.611214	0.894007	-0.620881	Sp947_chr	102587	103258	-	672	no	#NAME?
101	Sp947_chr_00104	61.109	0.0111109	0.226689	0.049014	0.960908	0.993232	0.0111109	Sp947_chr	103500	104087	+	588	no	#NAME?
102	Sp947_chr_00105	23.0833	2.13066	0.403568	5.27956	1.29496e-07	4.79134e-06	2.13066	Sp947_chr	104885	105172	+	288	yes	#NAME?
103	Sp947_chr_00106	27.9962	1.1354	0.330924	3.431	0.000601362	0.00844776	1.1354	Sp947_chr	105224	107332	+	2109	yes	#NAME?
104	Sp947_chr_00107	7.90973	0.529327	0.594599	0.890224	0.373345	0.772066	0.529327	Sp947_chr	107329	107970	+	642	no	#NAME?
105	Sp947_chr_00108	6.47368	1.79207	0.74126	2.4176	0.0156231	0.119928	1.79207	Sp947_chr	108177	108983	+	807	no	#NAME?
106	Sp947_chr_00109	5.43295	1.91744	0.803983	2.38492	0.0170827	0.128298	1.91744	Sp947_chr	109000	109419	+	420	no	#NAME?
107	Sp947_chr_00110	1.41273	-0.715104	1.37368	-0.520576	0.602662	0.894007	-0.715104	Sp947_chr	109708	110571	-	864	no	#NAME?
108	Sp947_chr_00111	1.11567	3.55049	1.72885	2.05367	0.0400075	0.234221	3.55049	Sp947_chr	111037	111375	+	339	no	#NAME?
109	Sp947_chr_00112	1.40987	2.59868	1.63834	1.58617	0.112701	0.462299	2.59868	Sp947_chr	111353	111724	+	372	no	#NAME?
110	Sp947_chr_00113	0.174462	0.807099	3.67257	0.219764	0.826055	NA	0	Sp947_chr	111732	111944	+	213	no	#NAME?
111	Sp947_chr_00114	0.757644	2.98177	1.93031	1.54471	0.122417	NA	0	Sp947_chr	112318	112443	+	126	no	#NAME?
112	Sp947_chr_00115	0.183565	1.21794	3.59094	0.339171	0.734481	NA	0	Sp947_chr	112424	112669	+	246	no	#NAME?
113	Sp947_chr_00116	2.11275	4.39099	1.48942	2.94811	0.0031972	0.0352073	4.39099	Sp947_chr	112826	113149	+	324	yes	#NAME?
114	Sp947_chr_00117	2.24562	4.48797	1.47689	3.0388	0.00237519	0.0281484	4.48797	Sp947_chr	113171	113884	+	714	yes	#NAME?
115	Sp947_chr_00118	2.93019	4.90522	1.42994	3.43037	0.000602759	0.00844776	4.90522	Sp947_chr	114199	115176	+	978	yes	#NAME?
116	Sp947_chr_00119	3.86827	3.38997	1.21509	2.78989	0.00527267	0.0533029	3.38997	Sp947_chr	115534	115908	+	375	no	#NAME?
117	Sp947_chr_00120	4.59213	5.53513	1.33056	4.15999	3.18255e-05	0.000647002	5.53513	Sp947_chr	116116	117018	+	903	yes	#NAME?
118	Sp947_chr_00121	3.04665	3.04006	1.28172	2.37185	0.0176991	0.130973	3.04006	Sp947_chr	117074	117406	+	333	no	#NAME?
119	Sp947_chr_00122	2.57497	3.65667	1.43417	2.54968	0.0107823	0.0906696	3.65667	Sp947_chr	117403	118131	+	729	no	#NAME?
120	Sp947_chr_00123	1.86121	0.915837	1.32157	0.692994	0.488313	0.847448	0.915837	Sp947_chr	118609	118815	+	207	no	#NAME?
121	Sp947_chr_00124	0.174462	0.807099	3.67257	0.219764	0.826055	NA	0	Sp947_chr	118777	118884	+	108	no	#NAME?
122	Sp947_chr_00125	794.409	0.0410805	0.0948486	0.433116	0.66493	0.915817	0.0410805	Sp947_chr	119656	121485	+	1830	no	#NAME?
123	Sp947_chr_00126	51.2506	-0.255684	0.243557	-1.04979	0.293814	0.705002	-0.255684	Sp947_chr	121890	123011	+	1122	no	#NAME?
124	Sp947_chr_00127	0.7349	1.19403	2.06164	0.579167	0.562477	NA	0	Sp947_chr	123049	123115	+	67	no	#NAME?
125	Sp947_chr_00128	7.92407	0.229591	0.59599	0.385226	0.70007	0.924432	0.229591	Sp947_chr	123152	123607	+	456	no	#NAME?
126	Sp947_chr_00129	39.4268	0.226468	0.300866	0.752722	0.451617	0.823585	0.226468	Sp947_chr	123617	125530	+	1914	no	#NAME?
127	Sp947_chr_00130	105.537	-0.0831985	0.173204	-0.480351	0.630978	0.900402	-0.0831985	Sp947_chr	125882	127561	-	1680	no	#NAME?
128	Sp947_chr_00131	11.3617	-0.0953221	0.507713	-0.187748	0.851074	0.980694	-0.0953221	Sp947_chr	127563	127796	-	234	no	#NAME?
129	Sp947_chr_00132	0.385976	-0.282211	2.65267	-0.106388	0.915275	NA	0	Sp947_chr	128076	128183	+	108	no	#NAME?
130	Sp947_chr_00133	8.43038	2.84335	0.747096	3.80587	0.000141306	0.00242052	2.84335	Sp947_chr	128614	128766	-	153	yes	#NAME?
131	Sp947_chr_00134	5.82886	2.41658	0.865116	2.79336	0.0052164	0.0530239	2.41658	Sp947_chr	128768	128953	-	186	no	#NAME?
132	Sp947_chr_00135	3.0645	2.23926	1.15219	1.94349	0.0519575	0.279423	2.23926	Sp947_chr	129131	129814	+	684	no	#NAME?
133	Sp947_chr_00136	2.34968	0.0282629	1.09495	0.025812	0.979407	0.994507	0.0282629	Sp947_chr	129811	130248	+	438	no	#NAME?
134	Sp947_chr_00137	11.0285	-0.12525	0.497517	-0.251751	0.801234	0.968812	-0.12525	Sp947_chr	130238	131248	+	1011	no	#NAME?
135	Sp947_chr_00138	0.279552	-1.94661	2.8493	-0.68319	0.494487	NA	0	Sp947_chr	131288	131674	-	387	no	#NAME?
136	Sp947_chr_00139	0.818479	-0.106434	1.92375	-0.0553263	0.955879	NA	0	Sp947_chr	131881	132594	-	714	no	#NAME?
137	Sp947_chr_00140	3.78225	1.0677	0.885101	1.20631	0.227699	0.644509	1.0677	Sp947_chr	133863	134417	+	555	no	#NAME?
138	Sp947_chr_00141	5.67829	-0.886739	0.709192	-1.25035	0.211171	0.624068	-0.886739	Sp947_chr	134545	135006	+	462	no	#NAME?
139	Sp947_chr_00142	6.5754	0.788201	0.668278	1.17945	0.238219	0.654231	0.788201	Sp947_chr	135030	135983	+	954	no	#NAME?
140	Sp947_chr_00143	16.513	0.548582	0.414519	1.32342	0.185697	0.575443	0.548582	Sp947_chr	135993	137609	+	1617	no	#NAME?
141	Sp947_chr_00144	3.27655	1.68201	0.991271	1.69683	0.0897296	0.410891	1.68201	Sp947_chr	137629	138474	+	846	no	#NAME?
142	Sp947_chr_00145	8.35218	1.94017	0.654499	2.96436	0.00303314	0.0338031	1.94017	Sp947_chr	138503	140041	+	1539	yes	#NAME?
143	Sp947_chr_00146	4.53227	1.95075	0.905935	2.1533	0.031295	0.201246	1.95075	Sp947_chr	140053	140802	+	750	no	#NAME?
144	Sp947_chr_00147	4.35491	2.50177	0.996896	2.50956	0.0120882	0.0989517	2.50177	Sp947_chr	140815	141987	+	1173	no	#NAME?
145	Sp947_chr_00148	20.3789	0.576588	0.381225	1.51246	0.130417	0.494087	0.576588	Sp947_chr	142382	143245	+	864	no	#NAME?
146	Sp947_chr_00149	260.337	1.93742	0.154184	12.5656	3.26407e-36	2.01284e-33	1.93742	Sp947_chr	143536	143640	+	105	yes	#NAME?
147	Sp947_chr_00150	733.66	1.13019	0.115009	9.8269	8.62282e-23	2.6587e-20	1.13019	Sp947_chr	143823	146615	+	2793	yes	#NAME?
148	Sp947_chr_00151	449.41	0.911559	0.107594	8.47221	2.40783e-17	3.42653e-15	0.911559	Sp947_chr	146599	147876	+	1278	no	#NAME?
149	Sp947_chr_00152	349.38	1.04631	0.12065	8.67229	4.23497e-18	6.52891e-16	1.04631	Sp947_chr	147905	149161	+	1257	yes	#NAME?
150	Sp947_chr_00153	215.597	0.844433	0.132529	6.37168	1.86963e-10	1.28104e-08	0.844433	Sp947_chr	149240	149917	+	678	no	#NAME?
151	Sp947_chr_00154	156.52	0.630395	0.158364	3.98068	6.8718e-05	0.00127128	0.630395	Sp947_chr	149929	150594	+	666	no	#NAME?
152	Sp947_chr_00155	319.492	0.752345	0.126702	5.9379	2.88693e-09	1.44347e-07	0.752345	Sp947_chr	150666	151892	+	1227	no	#NAME?
153	Sp947_chr_00156	6.64487	0.0153598	0.644937	0.023816	0.980999	0.994507	0.0153598	Sp947_chr	152392	153006	+	615	no	#NAME?
154	Sp947_chr_00157	8.87973	0.924487	0.600212	1.54027	0.123496	0.485068	0.924487	Sp947_chr	153110	153940	+	831	no	#NAME?
155	Sp947_chr_00158	9.09317	-0.119001	0.552968	-0.215205	0.829608	0.978472	-0.119001	Sp947_chr	154162	154992	+	831	no	#NAME?
156	Sp947_chr_00159	21.0139	-0.0935154	0.367433	-0.25451	0.799102	0.968176	-0.0935154	Sp947_chr	155146	156000	+	855	no	#NAME?
157	Sp947_chr_00160	10.5196	-0.159502	0.511171	-0.312033	0.755015	0.957807	-0.159502	Sp947_chr	156100	157473	+	1374	no	#NAME?
158	Sp947_chr_00161	24.409	-0.349812	0.345357	-1.0129	0.311107	0.720336	-0.349812	Sp947_chr	157466	158527	+	1062	no	#NAME?
159	Sp947_chr_00162	15.6415	-0.951068	0.438044	-2.17117	0.0299185	0.197679	-0.951068	Sp947_chr	158529	159221	+	693	no	#NAME?
160	Sp947_chr_00163	0.849828	1.97857	1.8947	1.04427	0.296362	NA	0	Sp947_chr	159251	159820	-	570	no	#NAME?
161	Sp947_chr_00164	3.34145	-0.608558	0.962851	-0.632037	0.527363	0.857312	-0.608558	Sp947_chr	159955	160569	+	615	no	#NAME?
162	Sp947_chr_00165	12.953	0.269134	0.460414	0.584549	0.558851	0.878428	0.269134	Sp947_chr	160535	162217	+	1683	no	#NAME?
163	Sp947_chr_00166	7.13307	-0.527847	0.646497	-0.816472	0.41423	0.792286	-0.527847	Sp947_chr	162229	163515	+	1287	no	#NAME?
164	Sp947_chr_00167	37.0468	-0.410928	0.279195	-1.47183	0.141067	0.510121	-0.410928	Sp947_chr	163567	164100	+	534	no	#NAME?
165	Sp947_chr_00168	5.879	0.450104	0.695799	0.646889	0.517704	0.856828	0.450104	Sp947_chr	164178	164648	+	471	no	#NAME?
166	Sp947_chr_00169	82.5974	0.498572	0.194336	2.56552	0.010302	0.0874253	0.498572	Sp947_chr	164941	166203	-	1263	no	#NAME?
167	Sp947_chr_00170	1.19248	0.195149	1.5043	0.129727	0.896783	0.98348	0.195149	Sp947_chr	166513	166971	-	459	no	#NAME?
168	Sp947_chr_00171	0.850662	-3.44989	1.94391	-1.77471	0.0759452	NA	0	Sp947_chr	166968	167408	-	441	no	#NAME?
169	Sp947_chr_00172	26.5836	-0.051129	0.331224	-0.154364	0.877323	0.983076	-0.051129	Sp947_chr	167764	169713	+	1950	no	#NAME?
170	Sp947_chr_00173	2.9391	1.49322	1.06116	1.40716	0.159379	0.545012	1.49322	Sp947_chr	170038	170505	-	468	no	#NAME?
171	Sp947_chr_00174	7.83343	1.03872	0.639524	1.62421	0.104332	0.445758	1.03872	Sp947_chr	170506	171711	-	1206	no	#NAME?
172	Sp947_chr_00175	3.45421	0.586619	0.902088	0.65029	0.515505	0.856828	0.586619	Sp947_chr	171731	172366	-	636	no	#NAME?
173	Sp947_chr_00176	5.62205	0.455278	0.695186	0.654901	0.512531	0.856828	0.455278	Sp947_chr	172351	173451	-	1101	no	#NAME?
174	Sp947_chr_00177	1.6572	0.838415	2.14298	0.391237	0.695622	0.922091	0.838415	Sp947_chr	173586	173700	-	115	no	#NAME?
175	Sp947_chr_00178	4.47383	-1.2346	0.811727	-1.52095	0.128271	0.493351	-1.2346	Sp947_chr	173857	174450	+	594	no	#NAME?
176	Sp947_chr_00179	5.54134	-0.0998468	0.694727	-0.143721	0.885721	0.983076	-0.0998468	Sp947_chr	174460	175023	+	564	no	#NAME?
177	Sp947_chr_00180	3.49523	-0.46842	0.88055	-0.531963	0.594751	0.894007	-0.46842	Sp947_chr	175020	175697	+	678	no	#NAME?
178	Sp947_chr_00181	10.2235	-1.16111	0.547754	-2.11977	0.0340258	0.210528	-1.16111	Sp947_chr	175852	176883	-	1032	no	#NAME?
179	Sp947_chr_00182	19.0639	0.0613218	0.391455	0.156651	0.87552	0.983076	0.0613218	Sp947_chr	177138	177821	-	684	no	#NAME?
180	Sp947_chr_00183	20.1884	0.0685344	0.373293	0.183594	0.854332	0.981686	0.0685344	Sp947_chr	177833	178777	-	945	no	#NAME?
181	Sp947_chr_00184	34.2965	-0.46859	0.294013	-1.59377	0.110987	0.461407	-0.46859	Sp947_chr	178909	181740	+	2832	no	#NAME?
182	Sp947_chr_00185	21.3346	-0.516317	0.366301	-1.40954	0.158676	0.544619	-0.516317	Sp947_chr	181733	182794	+	1062	no	#NAME?
183	Sp947_chr_00186	63.6454	-0.145143	0.227187	-0.638869	0.522908	0.857312	-0.145143	Sp947_chr	182926	183324	+	399	no	#NAME?
184	Sp947_chr_00187	22.5756	-0.226251	0.348763	-0.648725	0.516516	0.856828	-0.226251	Sp947_chr	183390	183959	+	570	no	#NAME?
185	Sp947_chr_00188	26.1852	-0.375385	0.338888	-1.1077	0.267993	0.683776	-0.375385	Sp947_chr	184046	184312	+	267	no	#NAME?
186	Sp947_chr_00189	43.3121	-0.59686	0.259058	-2.30396	0.0212248	0.151023	-0.59686	Sp947_chr	184316	184735	+	420	no	#NAME?
187	Sp947_chr_00190	24.4773	-0.265458	0.341207	-0.777996	0.436571	0.816192	-0.265458	Sp947_chr	184751	185056	+	306	no	#NAME?
188	Sp947_chr_00191	17.6361	-1.1565	0.420676	-2.74915	0.00597498	0.0587964	-1.1565	Sp947_chr	185364	186614	+	1251	no	#NAME?
189	Sp947_chr_00192	5.60411	-0.757858	0.701824	-1.07984	0.280213	0.694323	-0.757858	Sp947_chr	186698	187156	+	459	no	#NAME?
190	Sp947_chr_00193	8.50335	-0.832009	0.577787	-1.43999	0.149869	0.530131	-0.832009	Sp947_chr	187302	188834	+	1533	no	#NAME?
191	Sp947_chr_00194	0.666262	1.50912	2.04713	0.737189	0.461007	NA	0	Sp947_chr	188912	189055	+	144	no	#NAME?
192	Sp947_chr_00195	20.2467	-0.112808	0.36919	-0.305557	0.759942	0.958569	-0.112808	Sp947_chr	189092	190630	+	1539	no	#NAME?
193	Sp947_chr_00196	49.8345	-0.295238	0.243698	-1.21149	0.225707	0.642088	-0.295238	Sp947_chr	190750	192957	+	2208	no	#NAME?
194	Sp947_chr_00197	7.74994	-0.653403	0.614206	-1.06382	0.287411	0.696718	-0.653403	Sp947_chr	193153	193659	+	507	no	#NAME?
195	Sp947_chr_00198	7.3818	-1.35012	0.636156	-2.12231	0.0338119	0.210409	-1.35012	Sp947_chr	193652	194242	+	591	no	#NAME?
196	Sp947_chr_00199	6.31949	-1.55603	0.700364	-2.22175	0.0263005	0.177577	-1.55603	Sp947_chr	194239	194856	+	618	no	#NAME?
197	Sp947_chr_00200	66.3255	0.0230668	0.216146	0.106718	0.915012	0.984479	0.0230668	Sp947_chr	195123	195431	+	309	no	#NAME?
198	Sp947_chr_00201	105.717	0.150328	0.173094	0.86848	0.385132	0.778681	0.150328	Sp947_chr	195647	196273	+	627	no	#NAME?
199	Sp947_chr_00202	84.1744	0.0902429	0.191273	0.471802	0.637068	0.903816	0.0902429	Sp947_chr	196298	196921	+	624	no	#NAME?
200	Sp947_chr_00203	53.7169	0.0530172	0.238876	0.221945	0.824357	0.977378	0.0530172	Sp947_chr	196921	197217	+	297	no	#NAME?
201	Sp947_chr_00204	159.992	0.165326	0.154274	1.07164	0.283882	0.694684	0.165326	Sp947_chr	197235	198068	+	834	no	#NAME?
202	Sp947_chr_00205	66.9656	-0.189542	0.211262	-0.897189	0.369618	0.771374	-0.189542	Sp947_chr	198160	198441	+	282	no	#NAME?
203	Sp947_chr_00206	74.6116	0.132347	0.203961	0.648885	0.516413	0.856828	0.132347	Sp947_chr	198453	198797	+	345	no	#NAME?
204	Sp947_chr_00207	151.244	0.0180459	0.149608	0.120622	0.903991	0.984295	0.0180459	Sp947_chr	198810	199463	+	654	no	#NAME?
205	Sp947_chr_00208	99.3483	-0.0378615	0.183081	-0.206802	0.836164	0.978472	-0.0378615	Sp947_chr	199467	199880	+	414	no	#NAME?
206	Sp947_chr_00209	43.7746	0.112349	0.258382	0.434816	0.663696	0.915817	0.112349	Sp947_chr	199890	200096	+	207	no	#NAME?
207	Sp947_chr_00210	65.7873	0.0974954	0.217435	0.448389	0.653872	0.914724	0.0974954	Sp947_chr	200121	200381	+	261	no	#NAME?
208	Sp947_chr_00211	89.2355	0.0212395	0.183926	0.115479	0.908066	0.984479	0.0212395	Sp947_chr	200407	200775	+	369	no	#NAME?
209	Sp947_chr_00212	77.7334	-0.0340301	0.210192	-0.1619	0.871385	0.983076	-0.0340301	Sp947_chr	200853	201158	+	306	no	#NAME?
210	Sp947_chr_00213	113.443	-0.080795	0.16697	-0.483888	0.628465	0.900024	-0.080795	Sp947_chr	201182	201724	+	543	no	#NAME?
211	Sp947_chr_00214	55.8707	-0.0942725	0.229967	-0.40994	0.68185	0.919622	-0.0942725	Sp947_chr	201742	202011	+	270	no	#NAME?
212	Sp947_chr_00215	92.6497	-0.129869	0.195076	-0.665731	0.505583	0.854181	-0.129869	Sp947_chr	202225	202623	+	399	no	#NAME?
213	Sp947_chr_00216	124.128	-0.0167296	0.16217	-0.103161	0.917835	0.984479	-0.0167296	Sp947_chr	202815	203351	+	537	no	#NAME?
214	Sp947_chr_00217	70.0906	0.107612	0.214425	0.501863	0.615764	0.895569	0.107612	Sp947_chr	203435	203791	+	357	no	#NAME?
215	Sp947_chr_00218	101.175	-0.0376972	0.178131	-0.211626	0.832399	0.978472	-0.0376972	Sp947_chr	203809	204303	+	495	no	#NAME?
216	Sp947_chr_00219	46.1724	-0.12998	0.248467	-0.523129	0.600884	0.894007	-0.12998	Sp947_chr	204317	204499	+	183	no	#NAME?
217	Sp947_chr_00220	73.9069	0.131826	0.206282	0.639057	0.522786	0.857312	0.131826	Sp947_chr	204644	205084	+	441	no	#NAME?
218	Sp947_chr_00221	170.586	-0.175763	0.143746	-1.22274	0.22143	0.642076	-0.175763	Sp947_chr	205097	206407	+	1311	no	#NAME?
219	Sp947_chr_00222	20.9843	0.367271	0.374836	0.979818	0.327176	0.73101	0.367271	Sp947_chr	206558	207196	+	639	no	#NAME?
220	Sp947_chr_00223	58.7268	0.400354	0.232449	1.72233	0.0850095	0.394154	0.400354	Sp947_chr	207313	207531	+	219	no	#NAME?
221	Sp947_chr_00224	35.9093	0.520486	0.286232	1.81841	0.069002	0.338626	0.520486	Sp947_chr	207556	207672	+	117	no	#NAME?
222	Sp947_chr_00225	85.7377	0.681855	0.191818	3.55469	0.000378421	0.00555619	0.681855	Sp947_chr	207690	208055	+	366	no	#NAME?
223	Sp947_chr_00226	77.4622	0.512247	0.198888	2.57555	0.0100081	0.0865182	0.512247	Sp947_chr	208073	208456	+	384	no	#NAME?
224	Sp947_chr_00227	219.792	0.184486	0.135762	1.3589	0.174179	0.570632	0.184486	Sp947_chr	208499	209434	+	936	no	#NAME?
225	Sp947_chr_00228	70.3784	0.637267	0.210427	3.02845	0.00245809	0.0286004	0.637267	Sp947_chr	209446	209832	+	387	no	#NAME?
226	Sp947_chr_00229	11.033	0.317727	0.522677	0.607885	0.543263	0.870845	0.317727	Sp947_chr	209848	209920	+	73	no	#NAME?
227	Sp947_chr_00230	7.01264	-0.0823765	0.62918	-0.130927	0.895833	0.98348	-0.0823765	Sp947_chr	210097	210363	+	267	no	#NAME?
228	Sp947_chr_00231	37.847	0.0781257	0.277756	0.281275	0.778499	0.961448	0.0781257	Sp947_chr	210373	211710	+	1338	no	#NAME?
229	Sp947_chr_00232	19.1125	0.436631	0.395092	1.10514	0.2691	0.683776	0.436631	Sp947_chr	211954	212646	+	693	no	#NAME?
230	Sp947_chr_00233	0	NA	NA	NA	NA	NA	0	Sp947_chr	212749	213771	-	1023	no	#NAME?
231	Sp947_chr_00234	0	NA	NA	NA	NA	NA	0	Sp947_chr	213768	214394	-	627	no	#NAME?
232	Sp947_chr_00235	0	NA	NA	NA	NA	NA	0	Sp947_chr	214384	214788	-	405	no	#NAME?
233	Sp947_chr_00236	0.0917827	0.670454	4.07332	0.164597	0.869262	NA	0	Sp947_chr	214816	215334	-	519	no	#NAME?
234	Sp947_chr_00237	0	NA	NA	NA	NA	NA	0	Sp947_chr	215487	215855	-	369	no	#NAME?
235	Sp947_chr_00238	0	NA	NA	NA	NA	NA	0	Sp947_chr	216000	216593	-	594	no	#NAME?
236	Sp947_chr_00239	3.90962	-0.127143	0.849285	-0.149705	0.880997	0.983076	-0.127143	Sp947_chr	217097	217873	-	777	no	#NAME?
237	Sp947_chr_00240	1.49798	2.79024	1.59459	1.74982	0.0801489	0.380194	2.79024	Sp947_chr	217995	218741	+	747	no	#NAME?
238	Sp947_chr_00241	2.53301	-0.126052	1.04091	-0.121098	0.903614	0.984295	-0.126052	Sp947_chr	218754	219734	+	981	no	#NAME?
239	Sp947_chr_00242	1.08432	1.97525	1.76811	1.11715	0.263928	NA	0	Sp947_chr	219929	220249	+	321	no	#NAME?
240	Sp947_chr_00243	0.883212	0.874786	1.83866	0.475774	0.634235	NA	0	Sp947_chr	220295	220603	+	309	no	#NAME?
241	Sp947_chr_00244	5.08096	0.147101	0.743315	0.197899	0.843124	0.980377	0.147101	Sp947_chr	220620	221918	+	1299	no	#NAME?
242	Sp947_chr_00245	11.7131	0.991338	0.513786	1.92947	0.0536719	0.285325	0.991338	Sp947_chr	222069	224507	+	2439	no	#NAME?
243	Sp947_chr_00246	2.51287	-0.264812	1.08077	-0.245023	0.806439	0.972563	-0.264812	Sp947_chr	224526	225194	+	669	no	#NAME?
244	Sp947_chr_00247	5.53114	0.138253	0.723872	0.190992	0.848532	0.980694	0.138253	Sp947_chr	225212	226300	+	1089	no	#NAME?
245	Sp947_chr_00248	99.2174	-0.363142	0.18549	-1.95775	0.0502593	0.27347	-0.363142	Sp947_chr	226755	229256	+	2502	no	#NAME?
246	Sp947_chr_00249	3.77936	0.697675	0.899059	0.776006	0.437745	0.816192	0.697675	Sp947_chr	229451	230146	+	696	no	#NAME?
247	Sp947_chr_00250	2.86843	1.43631	1.07778	1.33265	0.182647	0.575443	1.43631	Sp947_chr	230158	230574	+	417	no	#NAME?
248	Sp947_chr_00251	0.308234	-0.174743	2.81784	-0.0620129	0.950553	NA	0	Sp947_chr	230629	230721	+	93	no	#NAME?
249	Sp947_chr_00252	0.174462	0.807099	3.67257	0.219764	0.826055	NA	0	Sp947_chr	230817	230912	+	96	no	#NAME?
250	Sp947_chr_00253	7.22406	-0.492403	0.6555	-0.751186	0.45254	0.824016	-0.492403	Sp947_chr	231642	232613	+	972	no	#NAME?
251	Sp947_chr_00254	3.61409	-0.494651	0.856997	-0.577191	0.563811	0.878428	-0.494651	Sp947_chr	232594	233166	+	573	no	#NAME?
252	Sp947_chr_00255	0.216051	0.80207	3.39479	0.236265	0.813227	NA	0	Sp947_chr	233200	233291	+	92	no	#NAME?
253	Sp947_chr_00256	20.4306	-0.0370364	0.370897	-0.0998561	0.920459	0.984479	-0.0370364	Sp947_chr	233397	234155	+	759	no	#NAME?
254	Sp947_chr_00257	17.4435	-0.881801	0.416473	-2.11731	0.0342339	0.211109	-0.881801	Sp947_chr	234164	234967	+	804	no	#NAME?
255	Sp947_chr_00258	34.0237	-0.436742	0.298834	-1.46149	0.143882	0.517864	-0.436742	Sp947_chr	234989	236248	+	1260	no	#NAME?
256	Sp947_chr_00259	74.0261	-0.800893	0.203769	-3.9304	8.48052e-05	0.00149419	-0.800893	Sp947_chr	236261	238114	+	1854	no	#NAME?
257	Sp947_chr_00260	11.8865	-0.699355	0.484172	-1.44444	0.148616	0.528154	-0.699355	Sp947_chr	238213	239592	+	1380	no	#NAME?
258	Sp947_chr_00261	42.3796	0.142612	0.261452	0.545464	0.585435	0.889207	0.142612	Sp947_chr	239785	241593	+	1809	no	#NAME?
259	Sp947_chr_00262	13.6952	-0.957156	0.458364	-2.0882	0.0367798	0.220918	-0.957156	Sp947_chr	241712	242761	+	1050	no	#NAME?
260	Sp947_chr_00263	26.5101	-0.818008	0.327381	-2.49864	0.012467	0.101157	-0.818008	Sp947_chr	242861	246658	-	3798	no	#NAME?
261	Sp947_chr_00264	0.358028	1.92894	2.59152	0.74433	0.456677	NA	0	Sp947_chr	246945	248291	+	1347	no	#NAME?
262	Sp947_chr_00265	75.2028	0.368433	0.210001	1.75443	0.0793561	0.377603	0.368433	Sp947_chr	248783	249196	+	414	no	#NAME?
263	Sp947_chr_00266	103.743	0.179914	0.172953	1.04025	0.298225	0.713199	0.179914	Sp947_chr	249216	249686	+	471	no	#NAME?
264	Sp947_chr_00267	310.482	0.308135	0.119307	2.5827	0.00980302	0.0855452	0.308135	Sp947_chr	250111	252192	+	2082	no	#NAME?
265	Sp947_chr_00268	39.1568	-0.20946	0.287333	-0.728979	0.466015	0.833778	-0.20946	Sp947_chr	252296	256687	+	4392	no	#NAME?
266	Sp947_chr_00269	6.54582	0.241555	0.671751	0.359589	0.719154	0.934951	0.241555	Sp947_chr	256789	257052	+	264	no	#NAME?
267	Sp947_chr_00270	6.5701	-0.196196	0.651706	-0.30105	0.763376	0.958767	-0.196196	Sp947_chr	257045	257323	+	279	no	#NAME?
268	Sp947_chr_00271	2.92108	-0.936621	1.06794	-0.877037	0.380467	0.776034	-0.936621	Sp947_chr	257344	257496	+	153	no	#NAME?
269	Sp947_chr_00272	34.8705	0.466162	0.291955	1.59669	0.110335	0.459729	0.466162	Sp947_chr	257518	258759	+	1242	no	#NAME?
270	Sp947_chr_00273	6.83255	0.79228	0.646417	1.22565	0.220331	0.640899	0.79228	Sp947_chr	258769	258999	+	231	no	#NAME?
271	Sp947_chr_00274	2.443	-1.06595	1.10156	-0.967676	0.333206	0.735737	-1.06595	Sp947_chr	259255	259977	+	723	no	#NAME?
272	Sp947_chr_00275	61.3156	0.458316	0.221159	2.07233	0.0382342	0.225985	0.458316	Sp947_chr	260194	261528	+	1335	no	#NAME?
273	Sp947_chr_00276	129.234	0.227988	0.169589	1.34435	0.178835	0.572563	0.227988	Sp947_chr	261584	262495	-	912	no	#NAME?
274	Sp947_chr_00277	91.9916	0.090235	0.184419	0.489292	0.624635	0.900024	0.090235	Sp947_chr	262519	263322	-	804	no	#NAME?
275	Sp947_chr_00278	90.528	0.131529	0.18711	0.702948	0.482088	0.84617	0.131529	Sp947_chr	263350	264339	-	990	no	#NAME?
276	Sp947_chr_00279	29.8656	-1.05087	0.315083	-3.33522	0.000852325	0.0111042	-1.05087	Sp947_chr	264573	265592	-	1020	yes	#NAME?
277	Sp947_chr_00280	12.1286	-0.338233	0.475982	-0.7106	0.477332	0.843424	-0.338233	Sp947_chr	265931	266743	-	813	no	#NAME?
278	Sp947_chr_00281	34.5967	-0.320797	0.29842	-1.07498	0.282382	0.694323	-0.320797	Sp947_chr	266933	268351	+	1419	no	#NAME?
279	Sp947_chr_00282	4.65726	-0.916697	0.778077	-1.17816	0.238734	0.654231	-0.916697	Sp947_chr	268404	269111	+	708	no	#NAME?
280	Sp947_chr_00283	20.8133	0.759	0.376186	2.01762	0.0436312	0.24856	0.759	Sp947_chr	269236	270183	+	948	no	#NAME?
281	Sp947_chr_00284	32.2333	0.995345	0.305773	3.25518	0.0011332	0.0144581	0.995345	Sp947_chr	270185	271507	+	1323	no	#NAME?
282	Sp947_chr_00285	13.0984	0.294134	0.457214	0.643318	0.520018	0.85708	0.294134	Sp947_chr	271488	272042	+	555	no	#NAME?
283	Sp947_chr_00286	16.5871	-0.215602	0.424187	-0.508272	0.611263	0.894007	-0.215602	Sp947_chr	272085	272897	+	813	no	#NAME?
284	Sp947_chr_00287	6.85825	-0.0531436	0.651768	-0.0815376	0.935014	0.985628	-0.0531436	Sp947_chr	272942	273259	-	318	no	#NAME?
285	Sp947_chr_00288	2.5193	0.82147	1.05039	0.78206	0.434179	0.812988	0.82147	Sp947_chr	273509	273592	+	84	no	#NAME?
286	Sp947_chr_00289	74.5995	0.603269	0.201965	2.987	0.00281726	0.0323618	0.603269	Sp947_chr	273616	274062	+	447	no	#NAME?
287	Sp947_chr_00290	59.6943	0.426093	0.224633	1.89684	0.0578492	0.302097	0.426093	Sp947_chr	274082	274474	+	393	no	#NAME?
288	Sp947_chr_00291	0	NA	NA	NA	NA	NA	0	Sp947_chr	274736	275158	-	423	no	#NAME?
289	Sp947_chr_00292	1.55694	0.399916	1.30981	0.305324	0.76012	0.958569	0.399916	Sp947_chr	275305	275481	+	177	no	#NAME?
290	Sp947_chr_00293	0.399617	2.02641	2.50267	0.8097	0.418113	NA	0	Sp947_chr	275481	275606	+	126	no	#NAME?
291	Sp947_chr_00294	0.174462	0.807099	3.67257	0.219764	0.826055	NA	0	Sp947_chr	275795	275851	+	57	no	#NAME?
292	Sp947_chr_00295	18.2803	0.375221	0.400991	0.935735	0.34941	0.748157	0.375221	Sp947_chr	275883	278096	+	2214	no	#NAME?
293	Sp947_chr_00296	0.427965	-2.18983	2.49901	-0.876279	0.380879	NA	0	Sp947_chr	278148	278242	+	95	no	#NAME?
294	Sp947_chr_00297	2.71071	0.003694	1.03437	0.00357126	0.997151	0.997151	0.003694	Sp947_chr	278318	278794	-	477	no	#NAME?
295	Sp947_chr_00298	7.77669	-0.355266	0.591072	-0.601053	0.547805	0.87215	-0.355266	Sp947_chr	279017	282220	+	3204	no	#NAME?
296	Sp947_chr_00299	0	NA	NA	NA	NA	NA	0	Sp947_chr	282774	282989	+	216	no	#NAME?
297	Sp947_chr_00300	5.92958	-1.28369	0.6966	-1.84279	0.0653596	0.328574	-1.28369	Sp947_chr	283364	283993	-	630	no	#NAME?
298	Sp947_chr_00301	10.1407	-1.53202	0.55195	-2.77565	0.00550908	0.0551881	-1.53202	Sp947_chr	284003	285004	-	1002	no	#NAME?
299	Sp947_chr_00302	5.13973	-1.63597	0.810979	-2.01728	0.0436659	0.24856	-1.63597	Sp947_chr	285035	285676	-	642	no	#NAME?
300	Sp947_chr_00303	5.11401	-1.528	0.766731	-1.99288	0.0462746	0.256809	-1.528	Sp947_chr	285695	286510	-	816	no	#NAME?
301	Sp947_chr_00304	1.03686	-1.75396	1.7001	-1.03168	0.302223	NA	0	Sp947_chr	286782	287216	+	435	no	#NAME?
302	Sp947_chr_00305	8.25972	-1.52036	0.637758	-2.38392	0.0171295	0.128298	-1.52036	Sp947_chr	287228	288418	+	1191	no	#NAME?
303	Sp947_chr_00306	6.07327	-1.9118	0.777344	-2.4594	0.0139168	0.110026	-1.9118	Sp947_chr	288429	288920	+	492	no	#NAME?
304	Sp947_chr_00307	5.90674	-1.64661	0.762585	-2.15925	0.0308307	0.199429	-1.64661	Sp947_chr	288935	289714	+	780	no	#NAME?
305	Sp947_chr_00308	10.7873	-0.656489	0.530541	-1.2374	0.21594	0.632451	-0.656489	Sp947_chr	289701	290519	+	819	no	#NAME?
306	Sp947_chr_00309	2.44549	0.440719	1.09045	0.404163	0.686093	0.919762	0.440719	Sp947_chr	290519	290812	+	294	no	#NAME?
307	Sp947_chr_00310	2.75903	-0.197528	0.994123	-0.198696	0.842501	0.980268	-0.197528	Sp947_chr	290834	292735	+	1902	no	#NAME?
308	Sp947_chr_00311	20.3312	0.514455	0.38499	1.33628	0.181457	0.573837	0.514455	Sp947_chr	292795	293796	+	1002	no	#NAME?
309	Sp947_chr_00312	3.32898	-0.302559	0.903489	-0.334879	0.737716	0.948419	-0.302559	Sp947_chr	293906	294241	-	336	no	#NAME?
310	Sp947_chr_00313	1.30824	-0.0738438	1.51103	-0.0488697	0.961023	0.993232	-0.0738438	Sp947_chr	294252	294494	-	243	no	#NAME?
311	Sp947_chr_00314	2.36852	-1.00931	1.16043	-0.869774	0.384424	0.778101	-1.00931	Sp947_chr	294647	295051	-	405	no	#NAME?
312	Sp947_chr_00315	0.442007	-0.902329	2.48513	-0.363091	0.716537	NA	0	Sp947_chr	295067	295261	-	195	no	#NAME?
313	Sp947_chr_00316	8.86322	0.685103	0.563723	1.21532	0.224245	0.642088	0.685103	Sp947_chr	295427	296377	+	951	no	#NAME?
314	Sp947_chr_00317	3.07667	0.794077	0.980131	0.810175	0.41784	0.79609	0.794077	Sp947_chr	296389	296706	+	318	no	#NAME?
315	Sp947_chr_00318	45.5479	-0.575666	0.252622	-2.27877	0.0226809	0.157743	-0.575666	Sp947_chr	296710	298962	+	2253	no	#NAME?
316	Sp947_chr_00319	17.1967	-0.783971	0.407538	-1.92367	0.0543955	0.287519	-0.783971	Sp947_chr	298964	299944	+	981	no	#NAME?
317	Sp947_chr_00320	7.55671	0.989305	0.634598	1.55895	0.119009	0.473477	0.989305	Sp947_chr	300553	302658	+	2106	no	#NAME?
318	Sp947_chr_00321	0	NA	NA	NA	NA	NA	0	Sp947_chr	302934	303132	+	199	no	#NAME?
319	Sp947_chr_00322	0	NA	NA	NA	NA	NA	0	Sp947_chr	303095	303445	+	351	no	#NAME?
320	Sp947_chr_00323	6.67036	0.570202	0.662197	0.861076	0.389196	0.78258	0.570202	Sp947_chr	303512	303994	-	483	no	#NAME?
321	Sp947_chr_00324	28.7713	0.389494	0.320006	1.21715	0.223548	0.642088	0.389494	Sp947_chr	304089	305573	-	1485	no	#NAME?
322	Sp947_chr_00325	30.3435	-0.261386	0.30348	-0.861296	0.389075	0.78258	-0.261386	Sp947_chr	305726	307333	+	1608	no	#NAME?
323	Sp947_chr_00326	138.793	-0.252719	0.153633	-1.64495	0.0999801	0.436234	-0.252719	Sp947_chr	308399	309844	+	1446	no	#NAME?
324	Sp947_chr_00327	54.3438	0.0195585	0.238742	0.0819232	0.934708	0.985628	0.0195585	Sp947_chr	309846	310577	+	732	no	#NAME?
325	Sp947_chr_00328	58.3654	-0.266697	0.227207	-1.1738	0.240474	0.654231	-0.266697	Sp947_chr	310586	311278	+	693	no	#NAME?
326	Sp947_chr_00329	59.458	-0.274212	0.224201	-1.22306	0.221306	0.642076	-0.274212	Sp947_chr	311288	311971	+	684	no	#NAME?
327	Sp947_chr_00330	117.862	-0.0937733	0.182349	-0.514252	0.607076	0.894007	-0.0937733	Sp947_chr	311987	313354	+	1368	no	#NAME?
328	Sp947_chr_00331	34.0357	-0.392251	0.295024	-1.32956	0.183665	0.575443	-0.392251	Sp947_chr	313358	313807	+	450	no	#NAME?
329	Sp947_chr_00332	26.065	-0.360683	0.32734	-1.10186	0.270522	0.684632	-0.360683	Sp947_chr	313807	314310	+	504	no	#NAME?
330	Sp947_chr_00333	39.2678	0.0914164	0.276504	0.330615	0.740936	0.949468	0.0914164	Sp947_chr	314300	315472	+	1173	no	#NAME?
331	Sp947_chr_00334	72.8302	-0.219748	0.200239	-1.09743	0.272454	0.685768	-0.219748	Sp947_chr	315469	316488	+	1020	no	#NAME?
332	Sp947_chr_00335	71.2827	-0.167237	0.210964	-0.792732	0.427934	0.80619	-0.167237	Sp947_chr	316503	317459	+	957	no	#NAME?
333	Sp947_chr_00336	52.4744	-0.323963	0.234808	-1.37969	0.167682	0.558939	-0.323963	Sp947_chr	317547	318395	+	849	no	#NAME?
334	Sp947_chr_00337	66.2864	-0.428879	0.21854	-1.96247	0.0497074	0.272067	-0.428879	Sp947_chr	318388	319851	+	1464	no	#NAME?
335	Sp947_chr_00338	3.3196	-0.216249	0.907604	-0.238263	0.811677	0.973779	-0.216249	Sp947_chr	319835	320167	+	333	no	#NAME?
336	Sp947_chr_00339	14.6572	-0.435413	0.446527	-0.97511	0.329506	0.732675	-0.435413	Sp947_chr	320164	320481	+	318	no	#NAME?
337	Sp947_chr_00340	169.374	-1.75907	0.16131	-10.9049	1.09195e-27	4.04022e-25	-1.75907	Sp947_chr	320839	329688	+	8850	yes	#NAME?
338	Sp947_chr_00341	0	NA	NA	NA	NA	NA	0	Sp947_chr	329843	330370	-	528	no	#NAME?
339	Sp947_chr_00342	0	NA	NA	NA	NA	NA	0	Sp947_chr	330367	330654	-	288	no	#NAME?
340	Sp947_chr_00343	0	NA	NA	NA	NA	NA	0	Sp947_chr	330651	331169	-	519	no	#NAME?
341	Sp947_chr_00344	256.697	0.310735	0.11952	2.59986	0.00932624	0.0829498	0.310735	Sp947_chr	331408	333390	+	1983	no	#NAME?
342	Sp947_chr_00345	375.223	0.539195	0.110003	4.90164	9.50417e-07	2.98012e-05	0.539195	Sp947_chr	333691	338994	+	5304	no	#NAME?
343	Sp947_chr_00346	101.729	-0.284907	0.173565	-1.6415	0.100694	0.438317	-0.284907	Sp947_chr	339161	341320	-	2160	no	#NAME?
344	Sp947_chr_00347	22.1814	-0.133408	0.357706	-0.372955	0.709182	0.927854	-0.133408	Sp947_chr	341317	341913	-	597	no	#NAME?
345	Sp947_chr_00348	1.36387	0.501212	1.43155	0.350119	0.726249	0.940875	0.501212	Sp947_chr	341979	342506	+	528	no	#NAME?
346	Sp947_chr_00349	9.64446	-0.18354	0.543917	-0.337441	0.735785	0.946831	-0.18354	Sp947_chr	342576	342905	+	330	no	#NAME?
347	Sp947_chr_00350	602.205	0.598341	0.0957375	6.24981	4.10953e-10	2.37582e-08	0.598341	Sp947_chr	342922	343317	+	396	no	#NAME?
348	Sp947_chr_00351	601.805	0.596749	0.0957614	6.23163	4.61613e-10	2.58783e-08	0.596749	Sp947_chr	342926	343306	+	381	no	#NAME?
349	Sp947_chr_00352	19.7332	0.19558	0.381418	0.512769	0.608113	0.894007	0.19558	Sp947_chr	343391	344548	+	1158	no	#NAME?
350	Sp947_chr_00353	36.9745	-0.395421	0.285403	-1.38548	0.165905	0.555018	-0.395421	Sp947_chr	344561	345955	+	1395	no	#NAME?
351	Sp947_chr_00354	116.263	0.150988	0.169321	0.891727	0.372539	0.772066	0.150988	Sp947_chr	346031	347455	+	1425	no	#NAME?
352	Sp947_chr_00355	55.3813	-0.0137127	0.234346	-0.058515	0.953338	0.993222	-0.0137127	Sp947_chr	347467	348156	+	690	no	#NAME?
353	Sp947_chr_00356	0	NA	NA	NA	NA	NA	0	Sp947_chr	348224	348751	-	528	no	#NAME?
354	Sp947_chr_00357	0.174462	0.807099	3.67257	0.219764	0.826055	NA	0	Sp947_chr	348748	349530	-	783	no	#NAME?
355	Sp947_chr_00358	11.6814	0.218438	0.500958	0.436041	0.662807	0.915817	0.218438	Sp947_chr	349727	350692	+	966	no	#NAME?
356	Sp947_chr_00359	13.8644	0.464315	0.4465	1.0399	0.298387	0.713199	0.464315	Sp947_chr	350711	351709	+	999	no	#NAME?
357	Sp947_chr_00360	8.16209	-0.309319	0.588857	-0.525287	0.599384	0.894007	-0.309319	Sp947_chr	351827	353059	-	1233	no	#NAME?
358	Sp947_chr_00361	1.89083	1.08428	1.22268	0.886808	0.375182	0.772066	1.08428	Sp947_chr	353070	353690	-	621	no	#NAME?
359	Sp947_chr_00362	1.08299	-0.404628	1.6191	-0.249909	0.802657	NA	0	Sp947_chr	354590	354868	+	279	no	#NAME?
360	Sp947_chr_00363	3.33228	0.735081	1.0182	0.721944	0.470329	0.839063	0.735081	Sp947_chr	355043	355921	+	879	no	#NAME?
361	Sp947_chr_00364	8.49499	0.875099	0.599993	1.45852	0.144699	0.518784	0.875099	Sp947_chr	355903	356856	+	954	no	#NAME?
362	Sp947_chr_00365	9.65605	-0.639221	0.544864	-1.17318	0.240725	0.654231	-0.639221	Sp947_chr	356843	357850	+	1008	no	#NAME?
363	Sp947_chr_00366	11.2893	0.00934577	0.497288	0.0187935	0.985006	0.994507	0.00934577	Sp947_chr	357834	358844	+	1011	no	#NAME?
364	Sp947_chr_00367	8.51423	0.151476	0.562806	0.269144	0.787819	0.963951	0.151476	Sp947_chr	358921	359619	+	699	no	#NAME?
365	Sp947_chr_00368	15.0288	-0.37524	0.440886	-0.851105	0.394711	0.78258	-0.37524	Sp947_chr	359616	360611	+	996	no	#NAME?
366	Sp947_chr_00369	8.6559	-0.787366	0.593873	-1.32582	0.184901	0.575443	-0.787366	Sp947_chr	360625	361257	+	633	no	#NAME?
367	Sp947_chr_00370	2.12058	0.0538325	1.11748	0.0481729	0.961578	0.993232	0.0538325	Sp947_chr	361258	361500	+	243	no	#NAME?
368	Sp947_chr_00371	3.72365	-0.0943129	0.874803	-0.107811	0.914146	0.984479	-0.0943129	Sp947_chr	362177	362416	+	240	no	#NAME?
369	Sp947_chr_00372	10.5497	-0.161484	0.509742	-0.316795	0.751399	0.955387	-0.161484	Sp947_chr	362413	363318	+	906	no	#NAME?
370	Sp947_chr_00373	6.96035	0.112129	0.63	0.177982	0.858737	0.983069	0.112129	Sp947_chr	363337	363762	+	426	no	#NAME?
371	Sp947_chr_00374	7.55677	-0.346681	0.615348	-0.56339	0.573169	0.8807	-0.346681	Sp947_chr	363880	364359	+	480	no	#NAME?
372	Sp947_chr_00375	0	NA	NA	NA	NA	NA	0	Sp947_chr	364487	364672	-	186	no	#NAME?
373	Sp947_chr_00376	0.145779	-1.20501	3.9437	-0.305552	0.759945	NA	0	Sp947_chr	364620	364850	-	231	no	#NAME?
374	Sp947_chr_00377	0.722158	-3.05728	3.46951	-0.881185	0.378218	NA	0	Sp947_chr	364912	365184	-	273	no	#NAME?
375	Sp947_chr_00378	0	NA	NA	NA	NA	NA	0	Sp947_chr	365410	365679	-	270	no	#NAME?
376	Sp947_chr_00379	0.216051	0.80207	3.39479	0.236265	0.813227	NA	0	Sp947_chr	365831	367600	+	1770	no	#NAME?
377	Sp947_chr_00380	0.307834	1.56193	2.77334	0.563192	0.573304	NA	0	Sp947_chr	367624	369579	+	1956	no	#NAME?
378	Sp947_chr_00381	0	NA	NA	NA	NA	NA	0	Sp947_chr	369581	370018	+	438	no	#NAME?
379	Sp947_chr_00382	0.294193	-1.20502	3.06073	-0.393704	0.6938	NA	0	Sp947_chr	370080	371216	+	1137	no	#NAME?
380	Sp947_chr_00383	116.131	0.206771	0.172675	1.19746	0.231129	0.649847	0.206771	Sp947_chr	372105	373388	+	1284	no	#NAME?
381	Sp947_chr_00384	15.1125	-0.670287	0.447682	-1.49724	0.134331	0.503061	-0.670287	Sp947_chr	373436	375802	-	2367	no	#NAME?
382	Sp947_chr_00385	10.5448	-0.229783	0.52922	-0.434192	0.664149	0.915817	-0.229783	Sp947_chr	376036	376650	-	615	no	#NAME?
383	Sp947_chr_00386	14.4142	-0.387973	0.45708	-0.848808	0.395988	0.78258	-0.387973	Sp947_chr	376662	377534	-	873	no	#NAME?
384	Sp947_chr_00387	4.11383	-0.0215088	0.815991	-0.0263591	0.978971	0.994507	-0.0215088	Sp947_chr	377621	377923	+	303	no	#NAME?
385	Sp947_chr_00388	11.4483	-0.27219	0.499007	-0.545464	0.585435	0.889207	-0.27219	Sp947_chr	377920	378468	+	549	no	#NAME?
386	Sp947_chr_00389	17.5147	-0.524999	0.409754	-1.28125	0.200105	0.602921	-0.524999	Sp947_chr	378572	380908	+	2337	no	#NAME?
387	Sp947_chr_00390	2.76057	1.98015	1.17276	1.68846	0.0913236	0.413729	1.98015	Sp947_chr	381072	381160	+	89	no	#NAME?
388	Sp947_chr_00391	5.09797	-0.565846	0.729354	-0.775819	0.437856	0.816192	-0.565846	Sp947_chr	381251	382573	+	1323	no	#NAME?
389	Sp947_chr_00392	10.0181	-0.545642	0.54094	-1.00869	0.313123	0.722291	-0.545642	Sp947_chr	382791	383339	+	549	no	#NAME?
390	Sp947_chr_00393	8.07936	-0.351886	0.582117	-0.604494	0.545515	0.871505	-0.351886	Sp947_chr	383449	384348	+	900	no	#NAME?
391	Sp947_chr_00394	19.8088	0.157719	0.387381	0.407141	0.683905	0.919622	0.157719	Sp947_chr	384373	385647	-	1275	no	#NAME?
392	Sp947_chr_00395	6.85886	-0.0813571	0.649844	-0.125195	0.900369	0.983694	-0.0813571	Sp947_chr	385684	385852	-	169	no	#NAME?
393	Sp947_chr_00396	12.068	-0.515802	0.510926	-1.00954	0.312714	0.722248	-0.515802	Sp947_chr	385861	386232	-	372	no	#NAME?
394	Sp947_chr_00397	32.06	-0.40182	0.295761	-1.3586	0.174274	0.570632	-0.40182	Sp947_chr	386235	387599	-	1365	no	#NAME?
395	Sp947_chr_00398	5.55371	-1.54663	0.743013	-2.08156	0.0373826	0.223556	-1.54663	Sp947_chr	387968	388753	+	786	no	#NAME?
396	Sp947_chr_00399	30.7727	0.67711	0.32408	2.08933	0.0366779	0.220918	0.67711	Sp947_chr	388847	389281	+	435	no	#NAME?
397	Sp947_chr_00400	43.0407	-0.0583897	0.272817	-0.214025	0.830527	0.978472	-0.0583897	Sp947_chr	389281	390255	+	975	no	#NAME?
398	Sp947_chr_00401	23.6	0.351563	0.346476	1.01468	0.310258	0.719269	0.351563	Sp947_chr	390315	390539	+	225	no	#NAME?
399	Sp947_chr_00402	14.0777	-0.728517	0.45388	-1.60509	0.108474	0.456725	-0.728517	Sp947_chr	390658	391632	+	975	no	#NAME?
400	Sp947_chr_00403	22.1898	-0.843366	0.357497	-2.35908	0.0183202	0.134319	-0.843366	Sp947_chr	391625	392545	+	921	no	#NAME?
401	Sp947_chr_00404	20.2313	-0.785075	0.391293	-2.00636	0.0448177	0.252369	-0.785075	Sp947_chr	392579	393310	+	732	no	#NAME?
402	Sp947_chr_00405	43.6542	-0.680225	0.265058	-2.56632	0.0102783	0.0874253	-0.680225	Sp947_chr	393332	394567	+	1236	no	#NAME?
403	Sp947_chr_00406	17.6566	-0.671797	0.407658	-1.64794	0.0993644	0.435739	-0.671797	Sp947_chr	394570	395055	+	486	no	#NAME?
404	Sp947_chr_00407	16.0377	-0.17289	0.412426	-0.419203	0.675068	0.91784	-0.17289	Sp947_chr	395052	395474	+	423	no	#NAME?
405	Sp947_chr_00408	48.8507	-0.0972462	0.247465	-0.392969	0.694342	0.921473	-0.0972462	Sp947_chr	395486	396853	+	1368	no	#NAME?
406	Sp947_chr_00409	35.6443	-0.274349	0.290157	-0.945518	0.344395	0.744311	-0.274349	Sp947_chr	396890	397756	+	867	no	#NAME?
407	Sp947_chr_00410	16.0124	-0.654641	0.437125	-1.49761	0.134236	0.503061	-0.654641	Sp947_chr	397753	398520	+	768	no	#NAME?
408	Sp947_chr_00411	21.739	0.215259	0.36152	0.595427	0.551558	0.874364	0.215259	Sp947_chr	398783	398968	+	186	no	#NAME?
409	Sp947_chr_00412	31.2994	-0.0575843	0.303136	-0.189962	0.849339	0.980694	-0.0575843	Sp947_chr	399439	399708	+	270	no	#NAME?
410	Sp947_chr_00413	39.5297	-0.477522	0.275691	-1.73209	0.0832574	0.388955	-0.477522	Sp947_chr	399758	400180	-	423	no	#NAME?
411	Sp947_chr_00414	37.437	-0.430198	0.275551	-1.56123	0.11847	0.473477	-0.430198	Sp947_chr	400173	400562	-	390	no	#NAME?
412	Sp947_chr_00415	45.5055	-0.337076	0.256297	-1.31518	0.18845	0.581055	-0.337076	Sp947_chr	400584	401144	-	561	no	#NAME?
413	Sp947_chr_00416	39.583	-0.0461703	0.275461	-0.167611	0.866889	0.983076	-0.0461703	Sp947_chr	401273	402715	-	1443	no	#NAME?
414	Sp947_chr_00417	29.9884	0.0548389	0.322883	0.169842	0.865135	0.983076	0.0548389	Sp947_chr	402715	404181	-	1467	no	#NAME?
415	Sp947_chr_00418	4.46246	0.31463	0.790832	0.397847	0.690743	0.921262	0.31463	Sp947_chr	404181	404483	-	303	no	#NAME?
416	Sp947_chr_00419	21.0559	-0.200917	0.367122	-0.547276	0.584189	0.889207	-0.200917	Sp947_chr	404696	406240	+	1545	no	#NAME?
417	Sp947_chr_00420	2.27443	0.180252	1.13196	0.159239	0.873481	0.983076	0.180252	Sp947_chr	406495	406692	+	198	no	#NAME?
418	Sp947_chr_00421	0	NA	NA	NA	NA	NA	0	Sp947_chr	407267	408664	-	1398	no	#NAME?
419	Sp947_chr_00422	29.5259	0.662789	0.314543	2.10715	0.0351048	0.214934	0.662789	Sp947_chr	408869	409057	+	189	no	#NAME?
420	Sp947_chr_00423	13.2143	0.206771	0.473222	0.436944	0.662152	0.915817	0.206771	Sp947_chr	409214	409579	+	366	no	#NAME?
421	Sp947_chr_00424	100.901	-0.0555308	0.181476	-0.305995	0.759608	0.958569	-0.0555308	Sp947_chr	409582	411249	+	1668	no	#NAME?
422	Sp947_chr_00425	151.949	0.23284	0.150129	1.55094	0.120916	0.479004	0.23284	Sp947_chr	411450	413150	+	1701	no	#NAME?
423	Sp947_chr_00426	46.7727	0.061076	0.252813	0.241586	0.809101	0.973779	0.061076	Sp947_chr	413143	413619	+	477	no	#NAME?
424	Sp947_chr_00427	129.058	0.0583967	0.160592	0.363634	0.716131	0.932635	0.0583967	Sp947_chr	413685	414707	+	1023	no	#NAME?
425	Sp947_chr_00428	26.1048	-0.0287334	0.33844	-0.0848996	0.932341	0.985628	-0.0287334	Sp947_chr	414814	415050	+	237	no	#NAME?
426	Sp947_chr_00429	41.8146	0.200243	0.26945	0.743156	0.457388	0.825797	0.200243	Sp947_chr	415288	415644	+	357	no	#NAME?
427	Sp947_chr_00430	26.567	-0.232608	0.333217	-0.698069	0.485134	0.847448	-0.232608	Sp947_chr	415694	416944	+	1251	no	#NAME?
428	Sp947_chr_00431	28.1713	-0.499319	0.313921	-1.59059	0.111702	0.461592	-0.499319	Sp947_chr	417828	418043	+	216	no	#NAME?
429	Sp947_chr_00432	9.9492	-0.787685	0.534254	-1.47436	0.140384	0.509235	-0.787685	Sp947_chr	418152	418892	-	741	no	#NAME?
430	Sp947_chr_00433	16.032	-0.218542	0.422181	-0.517651	0.604702	0.894007	-0.218542	Sp947_chr	418892	420457	-	1566	no	#NAME?
431	Sp947_chr_00434	19.8339	-0.503079	0.378769	-1.32819	0.184114	0.575443	-0.503079	Sp947_chr	420595	422484	+	1890	no	#NAME?
432	Sp947_chr_00435	0	NA	NA	NA	NA	NA	0	Sp947_chr	422863	423333	-	471	no	#NAME?
433	Sp947_chr_00436	0	NA	NA	NA	NA	NA	0	Sp947_chr	423531	423653	-	123	no	#NAME?
434	Sp947_chr_00437	43.3081	-0.405715	0.274881	-1.47596	0.139953	0.509235	-0.405715	Sp947_chr	423909	424754	+	846	no	#NAME?
435	Sp947_chr_00438	0	NA	NA	NA	NA	NA	0	Sp947_chr	424793	426085	-	1293	no	#NAME?
436	Sp947_chr_00439	3.16382	0.492814	0.950018	0.518742	0.603941	0.894007	0.492814	Sp947_chr	426322	427383	-	1062	no	#NAME?
437	Sp947_chr_00440	357.992	-0.984488	0.109425	-8.99693	2.3211e-19	4.77115e-17	-0.984488	Sp947_chr	427731	430055	+	2325	no	#NAME?
438	Sp947_chr_00441	1.88432	-0.713308	1.23023	-0.579818	0.562038	0.878428	-0.713308	Sp947_chr	430423	430641	-	219	no	#NAME?
439	Sp947_chr_00442	2.71814	-2.07826	1.11632	-1.86171	0.0626442	0.316644	-2.07826	Sp947_chr	430968	431252	-	285	no	#NAME?
440	Sp947_chr_00443	0.442007	-0.902329	2.48513	-0.363091	0.716537	NA	0	Sp947_chr	431864	432034	-	171	no	#NAME?
441	Sp947_chr_00444	0	NA	NA	NA	NA	NA	0	Sp947_chr	432595	433053	+	459	no	#NAME?
442	Sp947_chr_00445	19.2281	0.0428464	0.384511	0.111431	0.911275	0.984479	0.0428464	Sp947_chr	433179	434618	-	1440	no	#NAME?
443	Sp947_chr_00446	12.9861	-0.197504	0.477897	-0.413277	0.679403	0.919622	-0.197504	Sp947_chr	434622	435971	-	1350	no	#NAME?
444	Sp947_chr_00447	5.84114	0.451086	0.688902	0.65479	0.512603	0.856828	0.451086	Sp947_chr	436159	437007	+	849	no	#NAME?
445	Sp947_chr_00448	8.2108	-0.129051	0.581137	-0.222067	0.824261	0.977378	-0.129051	Sp947_chr	437022	437570	+	549	no	#NAME?
446	Sp947_chr_00449	4.26725	0.361932	0.819295	0.44176	0.658663	0.914724	0.361932	Sp947_chr	437577	437834	+	258	no	#NAME?
447	Sp947_chr_00450	15.3855	-0.00875507	0.430872	-0.0203194	0.983789	0.994507	-0.00875507	Sp947_chr	437936	439618	+	1683	no	#NAME?
448	Sp947_chr_00451	7.5414	0.0699616	0.611601	0.114391	0.908928	0.984479	0.0699616	Sp947_chr	439603	440433	+	831	no	#NAME?
449	Sp947_chr_00452	0.320242	-0.175874	2.7844	-0.0631641	0.949636	NA	0	Sp947_chr	440504	440599	+	96	no	#NAME?
450	Sp947_chr_00453	1.67024	0.148976	1.28761	0.1157	0.90789	0.984479	0.148976	Sp947_chr	440626	441129	+	504	no	#NAME?
451	Sp947_chr_00454	6.80763	0.101516	0.654809	0.155032	0.876796	0.983076	0.101516	Sp947_chr	441183	441417	+	235	no	#NAME?
452	Sp947_chr_00455	17.8919	0.517035	0.40569	1.27446	0.202501	0.607145	0.517035	Sp947_chr	441582	442145	+	564	no	#NAME?
453	Sp947_chr_00456	6.74079	-0.913751	0.650731	-1.40419	0.160262	0.546349	-0.913751	Sp947_chr	442135	442785	+	651	no	#NAME?
454	Sp947_chr_00457	4.93649	1.28701	0.802738	1.60328	0.108873	0.456725	1.28701	Sp947_chr	442813	443202	+	390	no	#NAME?
455	Sp947_chr_00458	4.71302	0.969998	0.781719	1.24085	0.21466	0.631354	0.969998	Sp947_chr	443207	443656	+	450	no	#NAME?
456	Sp947_chr_00459	32.0902	0.0861356	0.304821	0.282578	0.7775	0.961448	0.0861356	Sp947_chr	443784	444371	+	588	no	#NAME?
457	Sp947_chr_00460	17.6606	-0.120161	0.40643	-0.295651	0.767497	0.960393	-0.120161	Sp947_chr	444761	446368	+	1608	no	#NAME?
458	Sp947_chr_00461	14.2642	0.405619	0.449123	0.903134	0.366455	0.769513	0.405619	Sp947_chr	446927	448558	-	1632	no	#NAME?
459	Sp947_chr_00462	162.739	-0.0904308	0.158451	-0.570716	0.568192	0.878428	-0.0904308	Sp947_chr	448847	453787	+	4941	no	#NAME?
460	Sp947_chr_00463	254.613	0.452398	0.125067	3.61726	0.000297741	0.00466797	0.452398	Sp947_chr	453877	455073	+	1197	no	#NAME?
461	Sp947_chr_00464	4.5441	0.969919	0.796418	1.21785	0.22328	0.642088	0.969919	Sp947_chr	455209	455736	+	528	no	#NAME?
462	Sp947_chr_00465	41.1085	-0.0791366	0.263475	-0.300358	0.763904	0.958767	-0.0791366	Sp947_chr	455813	456169	+	357	no	#NAME?
463	Sp947_chr_00466	159.155	-0.07632	0.143221	-0.532882	0.594115	0.894007	-0.07632	Sp947_chr	456206	457552	+	1347	no	#NAME?
464	Sp947_chr_00467	1.63409	0.368676	1.2802	0.287982	0.773361	0.960393	0.368676	Sp947_chr	457726	457875	+	150	no	#NAME?
465	Sp947_chr_00468	10.7819	0.374087	0.514008	0.727785	0.466745	0.834279	0.374087	Sp947_chr	458342	459625	+	1284	no	#NAME?
466	Sp947_chr_00469	3.96332	0.600641	0.865529	0.693958	0.487709	0.847448	0.600641	Sp947_chr	459682	460479	+	798	no	#NAME?
467	Sp947_chr_00470	1.69525	0.850909	1.28187	0.663805	0.506815	0.854718	0.850909	Sp947_chr	460490	461098	+	609	no	#NAME?
468	Sp947_chr_00471	15.8875	-0.407084	0.425546	-0.956614	0.338762	0.737305	-0.407084	Sp947_chr	461046	462608	-	1563	no	#NAME?
469	Sp947_chr_00472	16.1021	-0.364656	0.413631	-0.881598	0.377994	0.774407	-0.364656	Sp947_chr	462608	464071	-	1464	no	#NAME?
470	Sp947_chr_00473	27.8395	-0.218803	0.324514	-0.674247	0.500155	0.85258	-0.218803	Sp947_chr	464084	466417	-	2334	no	#NAME?
471	Sp947_chr_00474	0.320242	-0.175874	2.7844	-0.0631641	0.949636	NA	0	Sp947_chr	467096	467533	+	438	no	#NAME?
472	Sp947_chr_00475	72.0283	1.02196	0.221717	4.60931	4.04002e-06	0.000106772	1.02196	Sp947_chr	467697	468731	+	1035	yes	#NAME?
473	Sp947_chr_00476	42.8116	1.1746	0.297906	3.94286	8.0514e-05	0.00143222	1.1746	Sp947_chr	468758	469282	+	525	yes	#NAME?
474	Sp947_chr_00477	243.825	1.10181	0.137081	8.03764	9.15847e-16	1.21023e-13	1.10181	Sp947_chr	469762	471585	+	1824	yes	#NAME?
475	Sp947_chr_00478	15.5036	0.365769	0.431047	0.848558	0.396127	0.78258	0.365769	Sp947_chr	472010	472255	+	246	no	#NAME?
476	Sp947_chr_00479	46.1421	0.33574	0.252508	1.32962	0.183643	0.575443	0.33574	Sp947_chr	472694	473830	+	1137	no	#NAME?
477	Sp947_chr_00480	5.58277	1.35081	0.753209	1.79341	0.0729073	0.354012	1.35081	Sp947_chr	474553	474840	-	288	no	#NAME?
478	Sp947_chr_00481	6.0862	0.17559	0.682275	0.25736	0.796901	0.967767	0.17559	Sp947_chr	474850	475260	-	411	no	#NAME?
479	Sp947_chr_00482	12.6222	-0.365725	0.478431	-0.764427	0.444613	0.820164	-0.365725	Sp947_chr	475328	476059	+	732	no	#NAME?
480	Sp947_chr_00483	24.9921	-0.249274	0.350638	-0.710916	0.477136	0.843424	-0.249274	Sp947_chr	476056	477105	+	1050	no	#NAME?
481	Sp947_chr_00484	10.3958	0.108433	0.512295	0.211661	0.832371	0.978472	0.108433	Sp947_chr	477273	477602	-	330	no	#NAME?
482	Sp947_chr_00485	5.25105	-0.398807	0.729286	-0.546846	0.584485	0.889207	-0.398807	Sp947_chr	477879	478217	+	339	no	#NAME?
483	Sp947_chr_00486	10.4637	-0.00668674	0.514619	-0.0129936	0.989633	0.994507	-0.00668674	Sp947_chr	478222	478959	+	738	no	#NAME?
484	Sp947_chr_00487	26.0672	-0.207394	0.337052	-0.615316	0.538346	0.866035	-0.207394	Sp947_chr	478973	480313	+	1341	no	#NAME?
485	Sp947_chr_00488	4.19841	0.348793	0.816032	0.427426	0.669069	0.916194	0.348793	Sp947_chr	480358	480513	-	156	no	#NAME?
486	Sp947_chr_00489	52.2977	-0.385738	0.240463	-1.60415	0.108681	0.456725	-0.385738	Sp947_chr	480570	481931	-	1362	no	#NAME?
487	Sp947_chr_00490	47.3838	-1.22018	0.256142	-4.7637	1.90079e-06	5.40993e-05	-1.22018	Sp947_chr	481942	484095	-	2154	yes	#NAME?
488	Sp947_chr_00491	32.8451	0.8459	0.305013	2.77333	0.00554864	0.0551881	0.8459	Sp947_chr	484376	484606	+	231	no	#NAME?
489	Sp947_chr_00492	5.18758	0.0164131	0.713112	0.0230162	0.981637	0.994507	0.0164131	Sp947_chr	485025	485189	+	165	no	#NAME?
490	Sp947_chr_00493	16.4811	0.504577	0.418412	1.20594	0.227843	0.644509	0.504577	Sp947_chr	485186	485590	+	405	no	#NAME?
491	Sp947_chr_00494	1.19919	-0.800775	1.53287	-0.522403	0.60139	0.894007	-0.800775	Sp947_chr	485788	485976	+	189	no	#NAME?
492	Sp947_chr_00495	1.95166	-0.144338	1.16989	-0.123377	0.901808	0.983694	-0.144338	Sp947_chr	486204	486593	+	390	no	#NAME?
493	Sp947_chr_00496	4.78367	1.04951	0.801581	1.3093	0.190432	0.583277	1.04951	Sp947_chr	486795	487049	+	255	no	#NAME?
494	Sp947_chr_00497	6.13936	0.211095	0.726987	0.290369	0.771534	0.960393	0.211095	Sp947_chr	487065	487268	+	204	no	#NAME?
495	Sp947_chr_00498	10.0766	-0.0770074	0.532051	-0.144737	0.884919	0.983076	-0.0770074	Sp947_chr	487524	487661	+	138	no	#NAME?
496	Sp947_chr_00499	18.532	0.0733759	0.397047	0.184804	0.853383	0.981686	0.0733759	Sp947_chr	488670	489053	+	384	no	#NAME?
497	Sp947_chr_00500	51.3451	0.213664	0.238676	0.895207	0.370676	0.771374	0.213664	Sp947_chr	489105	489794	+	690	no	#NAME?
498	Sp947_chr_00501	16.7508	0.217096	0.414634	0.523584	0.600568	0.894007	0.217096	Sp947_chr	489836	490069	+	234	no	#NAME?
499	Sp947_chr_00502	32.3768	0.131868	0.297902	0.442657	0.658014	0.914724	0.131868	Sp947_chr	490220	490831	+	612	no	#NAME?
500	Sp947_chr_00503	20.8568	-0.66356	0.368633	-1.80005	0.071852	0.351657	-0.66356	Sp947_chr	490992	491786	+	795	no	#NAME?
501	Sp947_chr_00504	20.2855	-0.431975	0.377206	-1.1452	0.252128	0.668248	-0.431975	Sp947_chr	491783	492418	+	636	no	#NAME?
502	Sp947_chr_00505	16.1662	0.512333	0.434328	1.1796	0.23816	0.654231	0.512333	Sp947_chr	492497	493024	+	528	no	#NAME?
503	Sp947_chr_00506	36.7524	-0.0182075	0.278095	-0.0654722	0.947798	0.993216	-0.0182075	Sp947_chr	493080	494204	+	1125	no	#NAME?
504	Sp947_chr_00507	9.18423	-0.329521	0.565444	-0.582765	0.560051	0.878428	-0.329521	Sp947_chr	494226	494519	+	294	no	#NAME?
505	Sp947_chr_00508	5.77633	0.341452	0.708817	0.481721	0.630004	0.900024	0.341452	Sp947_chr	494512	494811	+	300	no	#NAME?
506	Sp947_chr_00509	100.293	-0.162012	0.180584	-0.897157	0.369635	0.771374	-0.162012	Sp947_chr	494828	497620	+	2793	no	#NAME?
507	Sp947_chr_00510	6.71114	-0.282313	0.637524	-0.442828	0.65789	0.914724	-0.282313	Sp947_chr	497871	498221	+	351	no	#NAME?
508	Sp947_chr_00511	0.174462	0.807099	3.67257	0.219764	0.826055	NA	0	Sp947_chr	498500	499279	+	780	no	#NAME?
509	Sp947_chr_00512	0	NA	NA	NA	NA	NA	0	Sp947_chr	499281	499463	+	183	no	#NAME?
510	Sp947_chr_00513	0	NA	NA	NA	NA	NA	0	Sp947_chr	499460	499600	+	141	no	#NAME?
511	Sp947_chr_00514	1.87972	0.644152	1.27538	0.505066	0.613512	0.894007	0.644152	Sp947_chr	499914	500147	+	234	no	#NAME?
512	Sp947_chr_00515	12.9367	-0.356954	0.50703	-0.70401	0.481427	0.84617	-0.356954	Sp947_chr	500147	501481	+	1335	no	#NAME?
513	Sp947_chr_00516	3.06119	0.106127	0.979092	0.108393	0.913684	0.984479	0.106127	Sp947_chr	501491	501745	+	255	no	#NAME?
514	Sp947_chr_00517	3.54916	-0.470223	0.932837	-0.504078	0.614207	0.894007	-0.470223	Sp947_chr	501841	502236	+	396	no	#NAME?
515	Sp947_chr_00518	2.4025	0.236237	1.08429	0.217872	0.827529	0.978472	0.236237	Sp947_chr	502273	502469	+	197	no	#NAME?
516	Sp947_chr_00519	4.00557	0.624816	0.826605	0.755882	0.44972	0.82293	0.624816	Sp947_chr	502648	503043	+	396	no	#NAME?
517	Sp947_chr_00520	4.05994	0.0916	0.820428	0.111649	0.911102	0.984479	0.0916	Sp947_chr	503083	503643	+	561	no	#NAME?
518	Sp947_chr_00521	3.31497	1.49612	0.97973	1.52708	0.126742	0.490528	1.49612	Sp947_chr	503643	504221	+	579	no	#NAME?
519	Sp947_chr_00522	34.891	0.306567	0.295424	1.03772	0.2994	0.713411	0.306567	Sp947_chr	504214	506865	+	2652	no	#NAME?
520	Sp947_chr_00523	0.50761	-0.975156	2.39445	-0.407256	0.68382	NA	0	Sp947_chr	506946	507110	+	165	no	#NAME?
521	Sp947_chr_00524	5.55148	0.825878	0.711164	1.1613	0.245518	0.656906	0.825878	Sp947_chr	507161	508765	+	1605	no	#NAME?
522	Sp947_chr_00525	5.02262	-0.190728	0.727744	-0.262082	0.793259	0.965479	-0.190728	Sp947_chr	509145	509948	+	804	no	#NAME?
523	Sp947_chr_00526	0.385976	-0.282211	2.65267	-0.106388	0.915275	NA	0	Sp947_chr	510064	510552	-	489	no	#NAME?
524	Sp947_chr_00527	0.267544	-1.90307	3.1086	-0.612196	0.540408	NA	0	Sp947_chr	510528	510896	-	369	no	#NAME?
525	Sp947_chr_00528	0	NA	NA	NA	NA	NA	0	Sp947_chr	511122	511334	-	213	no	#NAME?
526	Sp947_chr_00529	0.640483	-0.00815884	2.20451	-0.00370098	0.997047	NA	0	Sp947_chr	511583	511684	+	102	no	#NAME?
527	Sp947_chr_00530	2.23155	0.903813	1.12826	0.801068	0.423092	0.801147	0.903813	Sp947_chr	511808	512953	+	1146	no	#NAME?
528	Sp947_chr_00531	0.698347	2.73625	2.01179	1.36011	0.173796	NA	0	Sp947_chr	513169	513711	+	543	no	#NAME?
529	Sp947_chr_00532	0.616068	1.26088	2.05775	0.612749	0.540042	NA	0	Sp947_chr	513738	514367	+	630	no	#NAME?
530	Sp947_chr_00533	0.0917827	0.670454	4.07332	0.164597	0.869262	NA	0	Sp947_chr	514555	514653	+	99	no	#NAME?
531	Sp947_chr_00534	0.795096	0.257538	1.9341	0.133157	0.89407	NA	0	Sp947_chr	514667	515506	+	840	no	#NAME?
532	Sp947_chr_00535	5.05828	-2.0209	0.883669	-2.28695	0.0221989	0.155561	-2.0209	Sp947_chr	515524	517362	+	1839	no	#NAME?
533	Sp947_chr_00536	2.63333	0.243991	1.03462	0.235827	0.813567	0.973779	0.243991	Sp947_chr	517375	518790	+	1416	no	#NAME?
534	Sp947_chr_00537	7.9089	-0.0447048	0.599091	-0.0746212	0.940516	0.989173	-0.0447048	Sp947_chr	519381	520427	+	1047	no	#NAME?
535	Sp947_chr_00538	5.87563	0.0181441	0.689537	0.0263135	0.979007	0.994507	0.0181441	Sp947_chr	520427	520936	+	510	no	#NAME?
536	Sp947_chr_00539	35.571	-0.0274271	0.29306	-0.0935886	0.925436	0.984506	-0.0274271	Sp947_chr	521013	523418	+	2406	no	#NAME?
537	Sp947_chr_00540	5.32356	0.1463	0.719358	0.203376	0.838841	0.978472	0.1463	Sp947_chr	523486	524253	-	768	no	#NAME?
538	Sp947_chr_00541	0	NA	NA	NA	NA	NA	0	Sp947_chr	524642	525136	+	495	no	#NAME?
539	Sp947_chr_00542	0	NA	NA	NA	NA	NA	0	Sp947_chr	525284	525481	+	198	no	#NAME?
540	Sp947_chr_00543	82.8237	-0.339458	0.193126	-1.7577	0.0787988	0.376687	-0.339458	Sp947_chr	525741	527990	+	2250	no	#NAME?
541	Sp947_chr_00544	55.4077	-0.196348	0.229467	-0.855669	0.392181	0.78258	-0.196348	Sp947_chr	528054	528920	+	867	no	#NAME?
542	Sp947_chr_00545	59.7825	-0.0463882	0.221508	-0.209419	0.834121	0.978472	-0.0463882	Sp947_chr	529605	531818	+	2214	no	#NAME?
543	Sp947_chr_00546	18.3188	-0.696519	0.39891	-1.74606	0.0808008	0.381693	-0.696519	Sp947_chr	531834	532451	+	618	no	#NAME?
544	Sp947_chr_00547	18.7792	-0.218348	0.381646	-0.572121	0.56724	0.878428	-0.218348	Sp947_chr	532463	533347	+	885	no	#NAME?
545	Sp947_chr_00548	31.9645	0.0286041	0.295479	0.096806	0.92288	0.984479	0.0286041	Sp947_chr	533434	534777	+	1344	no	#NAME?
546	Sp947_chr_00549	11.0614	-0.00776797	0.521967	-0.0148821	0.988126	0.994507	-0.00776797	Sp947_chr	534770	535156	+	387	no	#NAME?
547	Sp947_chr_00550	20.7064	-0.37995	0.378605	-1.00355	0.315594	0.725057	-0.37995	Sp947_chr	535160	536044	+	885	no	#NAME?
548	Sp947_chr_00551	0.531755	-1.27758	2.2552	-0.566504	0.571051	NA	0	Sp947_chr	536508	536885	+	378	no	#NAME?
549	Sp947_chr_00552	3.38214	0.824701	0.931627	0.885226	0.376035	0.772459	0.824701	Sp947_chr	537557	538834	+	1278	no	#NAME?
550	Sp947_chr_00553	3.27578	0.787526	0.97878	0.804599	0.421051	0.800417	0.787526	Sp947_chr	538847	539494	+	648	no	#NAME?
551	Sp947_chr_00554	5.15393	0.294128	0.74121	0.396822	0.691499	0.921262	0.294128	Sp947_chr	539546	540925	+	1380	no	#NAME?
552	Sp947_chr_00555	10.5606	-0.118979	0.504725	-0.23573	0.813642	0.973779	-0.118979	Sp947_chr	541237	541893	+	657	no	#NAME?
553	Sp947_chr_00556	19.8729	-0.236219	0.391497	-0.603373	0.546261	0.871943	-0.236219	Sp947_chr	541890	543218	+	1329	no	#NAME?
554	Sp947_chr_00557	244.616	0.0822186	0.126448	0.650216	0.515553	0.856828	0.0822186	Sp947_chr	543359	544240	+	882	no	#NAME?
555	Sp947_chr_00558	2.24861	-1.67211	1.23711	-1.35162	0.176495	0.5709	-1.67211	Sp947_chr	544561	545751	-	1191	no	#NAME?
556	Sp947_chr_00559	0.291559	-1.9805	3.01481	-0.656923	0.511231	NA	0	Sp947_chr	546046	546705	-	660	no	#NAME?
557	Sp947_chr_00560	0.348925	1.7793	2.84394	0.625648	0.531546	NA	0	Sp947_chr	546715	547392	-	678	no	#NAME?
558	Sp947_chr_00561	0.294193	-1.20502	3.06073	-0.393704	0.6938	NA	0	Sp947_chr	547405	548199	-	795	no	#NAME?
559	Sp947_chr_00562	0	NA	NA	NA	NA	NA	0	Sp947_chr	548210	548968	-	759	no	#NAME?
560	Sp947_chr_00563	23.9371	-0.1652	0.363244	-0.454792	0.649259	0.911327	-0.1652	Sp947_chr	549245	551467	+	2223	no	#NAME?
561	Sp947_chr_00564	73.8993	-0.250254	0.211341	-1.18412	0.236364	0.654231	-0.250254	Sp947_chr	551642	553303	+	1662	no	#NAME?
562	Sp947_chr_00565	12.0306	-0.945477	0.4833	-1.95629	0.0504307	0.273598	-0.945477	Sp947_chr	553372	554151	+	780	no	#NAME?
563	Sp947_chr_00566	26.3416	-0.45805	0.330076	-1.38771	0.165225	0.554749	-0.45805	Sp947_chr	554263	555483	+	1221	no	#NAME?
564	Sp947_chr_00567	27.6888	-0.571115	0.3206	-1.78139	0.0748487	0.362487	-0.571115	Sp947_chr	555488	556720	+	1233	no	#NAME?
565	Sp947_chr_00568	11.9551	-0.229001	0.477805	-0.479277	0.631742	0.900402	-0.229001	Sp947_chr	556799	557500	+	702	no	#NAME?
566	Sp947_chr_00569	14.0058	0.0562865	0.455614	0.12354	0.90168	0.983694	0.0562865	Sp947_chr	557540	559384	+	1845	no	#NAME?
567	Sp947_chr_00570	8.58499	-0.58353	0.568907	-1.0257	0.305031	0.713411	-0.58353	Sp947_chr	559374	560207	+	834	no	#NAME?
568	Sp947_chr_00571	0.145779	-1.20501	3.9437	-0.305552	0.759945	NA	0	Sp947_chr	560389	561189	-	801	no	#NAME?
569	Sp947_chr_00572	13.6129	-0.248384	0.464184	-0.535098	0.592582	0.894007	-0.248384	Sp947_chr	561360	561965	+	606	no	#NAME?
570	Sp947_chr_00573	58.0325	-0.16219	0.233966	-0.693219	0.488172	0.847448	-0.16219	Sp947_chr	561978	563378	+	1401	no	#NAME?
571	Sp947_chr_00574	7.17766	0.162896	0.612545	0.265932	0.790291	0.964746	0.162896	Sp947_chr	563432	564010	+	579	no	#NAME?
572	Sp947_chr_00575	3.04412	-0.477973	0.977603	-0.488923	0.624896	0.900024	-0.477973	Sp947_chr	564170	564322	+	153	no	#NAME?
573	Sp947_chr_00576	0.183565	1.21794	3.59094	0.339171	0.734481	NA	0	Sp947_chr	564366	564505	+	140	no	#NAME?
574	Sp947_chr_00577	35.9564	0.612797	0.287101	2.13443	0.0328077	0.207148	0.612797	Sp947_chr	564628	565953	+	1326	no	#NAME?
575	Sp947_chr_00578	23.044	-0.161557	0.361833	-0.446496	0.655239	0.914724	-0.161557	Sp947_chr	566157	567194	+	1038	no	#NAME?
576	Sp947_chr_00579	9.67815	0.0331259	0.526918	0.0628674	0.949872	0.993216	0.0331259	Sp947_chr	567196	567666	+	471	no	#NAME?
577	Sp947_chr_00580	20.1968	0.228349	0.374463	0.609806	0.541991	0.869629	0.228349	Sp947_chr	567669	568385	+	717	no	#NAME?
578	Sp947_chr_00581	59.3481	0.49287	0.232072	2.12378	0.0336886	0.210409	0.49287	Sp947_chr	568694	569119	+	426	no	#NAME?
579	Sp947_chr_00582	101.943	0.822595	0.193558	4.24986	2.13903e-05	0.000449682	0.822595	Sp947_chr	569327	570016	+	690	no	#NAME?
580	Sp947_chr_00583	1.01859	2.08903	1.78411	1.17091	0.241636	NA	0	Sp947_chr	570762	571124	+	363	no	#NAME?
581	Sp947_chr_00584	9.75553	-0.412351	0.539483	-0.764344	0.444662	0.820164	-0.412351	Sp947_chr	572169	573161	+	993	no	#NAME?
582	Sp947_chr_00585	8.21739	-0.824617	0.609293	-1.3534	0.175928	0.5709	-0.824617	Sp947_chr	573163	573981	+	819	no	#NAME?
583	Sp947_chr_00586	7.4796	0.589782	0.613008	0.962112	0.335993	0.737117	0.589782	Sp947_chr	573983	574768	+	786	no	#NAME?
584	Sp947_chr_00587	2.56733	0.581084	1.04515	0.555982	0.578223	0.884279	0.581084	Sp947_chr	574804	575085	+	282	no	#NAME?
585	Sp947_chr_00588	1.8993	1.08919	1.28405	0.84824	0.396304	0.78258	1.08919	Sp947_chr	575070	575267	+	198	no	#NAME?
586	Sp947_chr_00589	346.333	0.132776	0.108272	1.22632	0.220078	0.640899	0.132776	Sp947_chr	575799	582218	+	6420	no	#NAME?
587	Sp947_chr_00590	1.93001	0.630701	1.27657	0.49406	0.621264	0.898622	0.630701	Sp947_chr	582845	583321	+	477	no	#NAME?
588	Sp947_chr_00591	1.29917	0.26248	1.53465	0.171036	0.864195	0.983076	0.26248	Sp947_chr	583359	583664	+	306	no	#NAME?
589	Sp947_chr_00592	12.5103	0.398128	0.475226	0.837766	0.402162	0.788377	0.398128	Sp947_chr	583712	585187	+	1476	no	#NAME?
590	Sp947_chr_00593	5.60218	0.856345	0.70799	1.20954	0.226454	0.642545	0.856345	Sp947_chr	585454	585798	+	345	no	#NAME?
591	Sp947_chr_00594	68.5334	0.797904	0.219227	3.63963	0.000273035	0.00431722	0.797904	Sp947_chr	585889	592155	+	6267	no	#NAME?
592	Sp947_chr_00595	0.174462	0.807099	3.67257	0.219764	0.826055	NA	0	Sp947_chr	592403	593026	-	624	no	#NAME?
593	Sp947_chr_00596	0.669665	1.33354	2.09267	0.637241	0.523968	NA	0	Sp947_chr	593014	593259	-	246	no	#NAME?
594	Sp947_chr_00597	0	NA	NA	NA	NA	NA	0	Sp947_chr	593256	593359	+	104	no	#NAME?
595	Sp947_chr_00598	2.00512	0.271225	1.20552	0.224985	0.821991	0.977378	0.271225	Sp947_chr	593471	593830	-	360	no	#NAME?
596	Sp947_chr_00599	1.59596	-2.50238	1.49945	-1.66887	0.0951439	0.427224	-2.50238	Sp947_chr	593922	594431	+	510	no	#NAME?
597	Sp947_chr_00600	2.34194	0.739493	1.09042	0.678172	0.497663	0.852032	0.739493	Sp947_chr	594432	594836	+	405	no	#NAME?
598	Sp947_chr_00601	4.0909	0.394527	0.912711	0.432259	0.665553	0.915817	0.394527	Sp947_chr	594862	595419	+	558	no	#NAME?
599	Sp947_chr_00602	1.82833	1.66416	1.41861	1.17309	0.240761	0.654231	1.66416	Sp947_chr	595412	595666	+	255	no	#NAME?
600	Sp947_chr_00603	13.4673	-0.370941	0.450656	-0.823113	0.410444	0.791009	-0.370941	Sp947_chr	595678	597732	+	2055	no	#NAME?
601	Sp947_chr_00604	5.77787	-0.594502	0.701586	-0.847369	0.396789	0.78258	-0.594502	Sp947_chr	597911	598771	+	861	no	#NAME?
602	Sp947_chr_00605	52.0821	0.668635	0.243698	2.7437	0.00607508	0.0591521	0.668635	Sp947_chr	598982	599692	+	711	no	#NAME?
603	Sp947_chr_00606	46.6462	0.736525	0.265473	2.77439	0.00553058	0.0551881	0.736525	Sp947_chr	599712	600278	+	567	no	#NAME?
604	Sp947_chr_00607	101.701	1.10915	0.199474	5.56036	2.6922e-08	1.18585e-06	1.10915	Sp947_chr	600289	601401	+	1113	yes	#NAME?
605	Sp947_chr_00608	66.8689	1.52424	0.227348	6.70444	2.02177e-11	1.78108e-09	1.52424	Sp947_chr	601759	602496	+	738	yes	#NAME?
606	Sp947_chr_00609	103.027	0.971559	0.199788	4.86294	1.15655e-06	3.50756e-05	0.971559	Sp947_chr	602493	604184	+	1692	no	#NAME?
607	Sp947_chr_00610	18.9973	-0.150203	0.402526	-0.373152	0.709035	0.927854	-0.150203	Sp947_chr	604300	604863	+	564	no	#NAME?
608	Sp947_chr_00611	432.262	-0.20342	0.10506	-1.93622	0.0528413	0.282056	-0.20342	Sp947_chr	604885	610827	+	5943	no	#NAME?
609	Sp947_chr_00612	32.8893	-0.387255	0.297983	-1.29959	0.193743	0.590485	-0.387255	Sp947_chr	610888	612609	+	1722	no	#NAME?
610	Sp947_chr_00613	12.4748	-1.29421	0.502198	-2.57709	0.00996371	0.0865182	-1.29421	Sp947_chr	612610	613227	+	618	no	#NAME?
611	Sp947_chr_00614	26.6603	-0.465509	0.325349	-1.4308	0.152489	0.534288	-0.465509	Sp947_chr	613277	614275	+	999	no	#NAME?
612	Sp947_chr_00615	30.0127	-0.124139	0.309675	-0.400869	0.688517	0.919835	-0.124139	Sp947_chr	614402	615361	+	960	no	#NAME?
613	Sp947_chr_00616	5.52777	0.207085	0.718461	0.288235	0.773167	0.960393	0.207085	Sp947_chr	615458	616297	+	840	no	#NAME?
614	Sp947_chr_00617	13.8827	0.462524	0.452782	1.02151	0.307011	0.716229	0.462524	Sp947_chr	616345	616515	-	171	no	#NAME?
615	Sp947_chr_00618	10.3192	-0.123608	0.518382	-0.23845	0.811532	0.973779	-0.123608	Sp947_chr	616636	617520	+	885	no	#NAME?
616	Sp947_chr_00619	16.2258	-0.241413	0.417478	-0.578266	0.563085	0.878428	-0.241413	Sp947_chr	617513	618751	+	1239	no	#NAME?
617	Sp947_chr_00620	8.94039	-0.180621	0.557848	-0.323783	0.746103	0.951874	-0.180621	Sp947_chr	618744	619367	+	624	no	#NAME?
618	Sp947_chr_00621	13.6881	-0.70154	0.453793	-1.54595	0.122117	0.481699	-0.70154	Sp947_chr	619382	620311	+	930	no	#NAME?
619	Sp947_chr_00622	16.1394	-0.571747	0.426257	-1.34132	0.179817	0.572563	-0.571747	Sp947_chr	620332	621087	+	756	no	#NAME?
620	Sp947_chr_00623	8.4171	-0.262182	0.592651	-0.442388	0.658208	0.914724	-0.262182	Sp947_chr	621141	622109	-	969	no	#NAME?
621	Sp947_chr_00624	4.6624	0.08469	0.757109	0.11186	0.910935	0.984479	0.08469	Sp947_chr	622113	622382	+	270	no	#NAME?
622	Sp947_chr_00625	8.45746	0.17686	0.577171	0.306425	0.759281	0.958569	0.17686	Sp947_chr	622382	622762	+	381	no	#NAME?
623	Sp947_chr_00626	4.27196	0.603206	0.822652	0.733245	0.463409	0.831529	0.603206	Sp947_chr	622881	623078	+	198	no	#NAME?
624	Sp947_chr_00627	0.623538	-0.650392	2.13918	-0.304038	0.761099	NA	0	Sp947_chr	623118	623843	-	726	no	#NAME?
625	Sp947_chr_00628	69.9991	0.549679	0.210355	2.6131	0.00897255	0.0805788	0.549679	Sp947_chr	624005	625846	+	1842	no	#NAME?
626	Sp947_chr_00629	13.1023	0.536543	0.461059	1.16372	0.244539	0.656599	0.536543	Sp947_chr	625866	626120	+	255	no	#NAME?
627	Sp947_chr_00630	2.65867	3.80619	1.46983	2.58954	0.00961055	0.0846644	3.80619	Sp947_chr	626436	626783	+	348	no	#NAME?
628	Sp947_chr_00631	9.95394	4.84008	1.07954	4.48347	7.34379e-06	0.000176442	4.84008	Sp947_chr	626854	628875	+	2022	yes	#NAME?
629	Sp947_chr_00632	2.65385	4.75891	1.44446	3.2946	0.000985626	0.0127511	4.75891	Sp947_chr	628877	629518	+	642	yes	#NAME?
630	Sp947_chr_00633	22.8702	-0.241536	0.373412	-0.646837	0.517738	0.856828	-0.241536	Sp947_chr	629622	630974	+	1353	no	#NAME?
631	Sp947_chr_00634	11.5888	-0.689507	0.497469	-1.38603	0.165738	0.555018	-0.689507	Sp947_chr	630978	632036	+	1059	no	#NAME?
632	Sp947_chr_00635	14.8718	0.149773	0.444171	0.337196	0.735969	0.946831	0.149773	Sp947_chr	632046	633266	+	1221	no	#NAME?
633	Sp947_chr_00636	0.865638	0.766411	1.7824	0.429988	0.667204	NA	0	Sp947_chr	633398	633523	+	126	no	#NAME?
634	Sp947_chr_00637	2.41188	3.51191	1.46427	2.3984	0.0164668	0.124851	3.51191	Sp947_chr	633544	633666	+	123	no	#NAME?
635	Sp947_chr_00638	6.09605	1.15723	0.727704	1.59024	0.11178	0.461592	1.15723	Sp947_chr	633849	634856	+	1008	no	#NAME?
636	Sp947_chr_00639	6.39995	0.671883	0.670536	1.00201	0.31634	0.725057	0.671883	Sp947_chr	634840	635835	+	996	no	#NAME?
637	Sp947_chr_00640	0.0917827	0.670454	4.07332	0.164597	0.869262	NA	0	Sp947_chr	636214	636375	+	162	no	#NAME?
638	Sp947_chr_00641	8.08987	1.65899	0.653647	2.53804	0.0111474	0.0933156	1.65899	Sp947_chr	636422	637255	+	834	no	#NAME?
639	Sp947_chr_00642	7.041	0.670636	0.652934	1.02711	0.304368	0.713411	0.670636	Sp947_chr	637248	637961	+	714	no	#NAME?
640	Sp947_chr_00643	2.32143	0.606456	1.1287	0.537306	0.591056	0.894007	0.606456	Sp947_chr	638696	639397	+	702	no	#NAME?
641	Sp947_chr_00644	1.79864	1.50248	1.32256	1.13604	0.255941	0.671619	1.50248	Sp947_chr	639431	640063	+	633	no	#NAME?
642	Sp947_chr_00645	11.205	1.10667	0.514594	2.15057	0.03151	0.201708	1.10667	Sp947_chr	640296	640646	+	351	no	#NAME?
643	Sp947_chr_00646	4.73691	0.709014	0.782012	0.906654	0.36459	0.766468	0.709014	Sp947_chr	640742	641506	+	765	no	#NAME?
644	Sp947_chr_00647	1.54771	0.514989	1.39821	0.368322	0.712633	0.930397	0.514989	Sp947_chr	641506	642258	+	753	no	#NAME?
645	Sp947_chr_00648	5.14599	0.00781701	0.717716	0.0108915	0.99131	0.994507	0.00781701	Sp947_chr	642289	642966	+	678	no	#NAME?
646	Sp947_chr_00649	5.63106	1.77551	0.775454	2.28964	0.0220425	0.155052	1.77551	Sp947_chr	642963	643610	+	648	no	#NAME?
647	Sp947_chr_00650	0.294193	-1.20502	3.06073	-0.393704	0.6938	NA	0	Sp947_chr	643690	644238	-	549	no	#NAME?
648	Sp947_chr_00651	0	NA	NA	NA	NA	NA	0	Sp947_chr	644313	644555	-	243	no	#NAME?
649	Sp947_chr_00652	0	NA	NA	NA	NA	NA	0	Sp947_chr	644567	644962	-	396	no	#NAME?
650	Sp947_chr_00653	0	NA	NA	NA	NA	NA	0	Sp947_chr	645062	645325	-	264	no	#NAME?
651	Sp947_chr_00654	0.174462	0.807099	3.67257	0.219764	0.826055	NA	0	Sp947_chr	645326	646243	-	918	no	#NAME?
652	Sp947_chr_00655	0.53249	2.46388	2.25019	1.09496	0.273532	NA	0	Sp947_chr	646276	646422	+	147	no	#NAME?
653	Sp947_chr_00656	59.2292	-0.128538	0.226639	-0.567149	0.570613	0.878428	-0.128538	Sp947_chr	646550	648040	+	1491	no	#NAME?
654	Sp947_chr_00657	91.7906	0.506749	0.184553	2.74582	0.006036	0.0590825	0.506749	Sp947_chr	648665	649801	+	1137	no	#NAME?
655	Sp947_chr_00658	0.349823	-0.178217	2.71829	-0.0655621	0.947726	NA	0	Sp947_chr	650053	650141	+	89	no	#NAME?
656	Sp947_chr_00659	1.21126	2.48964	1.682	1.48017	0.138829	0.508585	2.48964	Sp947_chr	650356	651024	+	669	no	#NAME?
657	Sp947_chr_00660	2.53234	0.356664	1.04164	0.342408	0.732044	0.94375	0.356664	Sp947_chr	651261	652043	+	783	no	#NAME?
658	Sp947_chr_00661	1.39943	0.415089	1.36876	0.30326	0.761692	0.958767	0.415089	Sp947_chr	652045	652674	+	630	no	#NAME?
659	Sp947_chr_00662	0.216051	0.80207	3.39479	0.236265	0.813227	NA	0	Sp947_chr	652883	652971	+	89	no	#NAME?
660	Sp947_chr_00663	0.733565	-1.87501	1.98103	-0.946482	0.343903	NA	0	Sp947_chr	653233	653793	+	561	no	#NAME?
661	Sp947_chr_00664	4.50925	-2.10799	0.895167	-2.35486	0.0185299	0.134319	-2.10799	Sp947_chr	653794	655179	+	1386	no	#NAME?
662	Sp947_chr_00665	1.3571	-1.33838	1.4492	-0.923534	0.355729	0.75634	-1.33838	Sp947_chr	655181	655831	+	651	no	#NAME?
663	Sp947_chr_00666	1.51916	-0.31051	1.30544	-0.237858	0.811991	0.973779	-0.31051	Sp947_chr	655842	656534	+	693	no	#NAME?
664	Sp947_chr_00667	1.57268	-0.66573	1.36517	-0.487654	0.625795	0.900024	-0.66573	Sp947_chr	656539	657063	+	525	no	#NAME?
665	Sp947_chr_00668	3.24563	-1.96816	1.15601	-1.70254	0.0886534	0.40697	-1.96816	Sp947_chr	657063	657866	+	804	no	#NAME?
666	Sp947_chr_00669	1.45532	-1.91988	1.51593	-1.26647	0.205346	0.611738	-1.91988	Sp947_chr	657859	658491	+	633	no	#NAME?
667	Sp947_chr_00670	16.7263	0.688045	0.413294	1.66478	0.0959562	0.42879	0.688045	Sp947_chr	658700	659491	-	792	no	#NAME?
668	Sp947_chr_00671	1.57562	1.69381	1.51047	1.12137	0.262129	0.676946	1.69381	Sp947_chr	659575	659673	-	99	no	#NAME?
669	Sp947_chr_00672	2.7633	0.451514	0.984999	0.45839	0.646672	0.909076	0.451514	Sp947_chr	659857	660252	+	396	no	#NAME?
670	Sp947_chr_00673	1.69946	-0.22044	1.28412	-0.171666	0.8637	0.983076	-0.22044	Sp947_chr	660263	660634	+	372	no	#NAME?
671	Sp947_chr_00674	15.3675	0.142028	0.429204	0.33091	0.740712	0.949468	0.142028	Sp947_chr	660644	662887	+	2244	no	#NAME?
672	Sp947_chr_00675	245.207	-2.38705	0.138648	-17.2166	1.99395e-66	3.6888e-63	-2.38705	Sp947_chr	663094	664869	+	1776	yes	#NAME?
673	Sp947_chr_00676	2.60385	-1.38009	1.06831	-1.29185	0.19641	0.59567	-1.38009	Sp947_chr	664980	665327	+	348	no	#NAME?
674	Sp947_chr_00677	0	NA	NA	NA	NA	NA	0	Sp947_chr	665444	665953	-	510	no	#NAME?
675	Sp947_chr_00678	0	NA	NA	NA	NA	NA	0	Sp947_chr	665985	666251	-	267	no	#NAME?
676	Sp947_chr_00679	0	NA	NA	NA	NA	NA	0	Sp947_chr	666642	666923	+	282	no	#NAME?
677	Sp947_chr_00680	12.7428	0.138278	0.478865	0.288762	0.772764	0.960393	0.138278	Sp947_chr	667055	667999	+	945	no	#NAME?
678	Sp947_chr_00681	4.35157	0.868348	0.841257	1.0322	0.301977	0.713411	0.868348	Sp947_chr	668020	669279	-	1260	no	#NAME?
679	Sp947_chr_00682	0.183565	1.21794	3.59094	0.339171	0.734481	NA	0	Sp947_chr	669276	669497	-	222	no	#NAME?
680	Sp947_chr_00683	3.64762	1.0483	0.918614	1.14118	0.253795	0.668832	1.0483	Sp947_chr	669602	670342	+	741	no	#NAME?
681	Sp947_chr_00684	6.46174	-1.04617	0.692207	-1.51136	0.130697	0.494087	-1.04617	Sp947_chr	670371	670826	-	456	no	#NAME?
682	Sp947_chr_00685	9.64544	0.112486	0.539807	0.208381	0.834932	0.978472	0.112486	Sp947_chr	670846	672021	-	1176	no	#NAME?
683	Sp947_chr_00686	12.7046	0.208957	0.484589	0.431205	0.666319	0.915817	0.208957	Sp947_chr	672080	672925	-	846	no	#NAME?
684	Sp947_chr_00687	3.00143	0.179707	1.00107	0.179514	0.857534	0.983058	0.179707	Sp947_chr	673050	673607	+	558	no	#NAME?
685	Sp947_chr_00688	2.55758	-0.4859	1.70914	-0.284295	0.776184	0.961448	-0.4859	Sp947_chr	673626	674093	+	468	no	#NAME?
686	Sp947_chr_00689	22.9818	0.237542	0.353186	0.672569	0.501221	0.85258	0.237542	Sp947_chr	674182	674811	+	630	no	#NAME?
687	Sp947_chr_00690	38.6845	-0.0129236	0.274997	-0.0469952	0.962517	0.993232	-0.0129236	Sp947_chr	674984	675574	+	591	no	#NAME?
688	Sp947_chr_00691	2.85258	0.319953	0.967253	0.330785	0.740807	0.949468	0.319953	Sp947_chr	675653	675901	+	249	no	#NAME?
689	Sp947_chr_00692	50.681	0.657168	0.255348	2.57362	0.0100641	0.086598	0.657168	Sp947_chr	676003	677163	+	1161	no	#NAME?
690	Sp947_chr_00693	21.404	-0.0992677	0.375249	-0.264538	0.791365	0.964746	-0.0992677	Sp947_chr	677431	678300	+	870	no	#NAME?
691	Sp947_chr_00694	32.8066	-0.235816	0.292074	-0.807387	0.419444	0.798324	-0.235816	Sp947_chr	678304	679260	+	957	no	#NAME?
692	Sp947_chr_00695	31.5365	0.0404229	0.300277	0.134619	0.892913	0.983076	0.0404229	Sp947_chr	679260	680024	+	765	no	#NAME?
693	Sp947_chr_00696	37.524	-0.185054	0.27279	-0.678376	0.497534	0.852032	-0.185054	Sp947_chr	680024	680734	+	711	no	#NAME?
694	Sp947_chr_00697	8.00402	-0.184309	0.591645	-0.31152	0.755406	0.957807	-0.184309	Sp947_chr	681148	681804	+	657	no	#NAME?
695	Sp947_chr_00698	30.57	-0.205299	0.306039	-0.670826	0.502331	0.85258	-0.205299	Sp947_chr	682030	683007	+	978	no	#NAME?
696	Sp947_chr_00699	17.8528	-0.18152	0.393621	-0.461154	0.644688	0.908155	-0.18152	Sp947_chr	683025	683717	+	693	no	#NAME?
697	Sp947_chr_00700	41.221	-0.317197	0.269962	-1.17497	0.240008	0.654231	-0.317197	Sp947_chr	683710	684636	+	927	no	#NAME?
698	Sp947_chr_00701	39.1022	0.860761	0.290768	2.9603	0.00307339	0.0340465	0.860761	Sp947_chr	684922	687102	+	2181	no	#NAME?
699	Sp947_chr_00702	0.799233	3.0259	1.98109	1.52739	0.126665	NA	0	Sp947_chr	687154	687969	+	816	no	#NAME?
700	Sp947_chr_00703	19.9962	-0.0842953	0.396392	-0.212656	0.831595	0.978472	-0.0842953	Sp947_chr	688109	689452	+	1344	no	#NAME?
701	Sp947_chr_00704	33.8319	-0.127429	0.286729	-0.444424	0.656736	0.914724	-0.127429	Sp947_chr	689667	690857	+	1191	no	#NAME?
702	Sp947_chr_00705	64.9404	-0.107728	0.213221	-0.505241	0.61339	0.894007	-0.107728	Sp947_chr	691410	692345	+	936	no	#NAME?
703	Sp947_chr_00706	62.9489	-0.0736165	0.214862	-0.342622	0.731883	0.94375	-0.0736165	Sp947_chr	692379	693416	+	1038	no	#NAME?
704	Sp947_chr_00707	45.2914	0.523408	0.257312	2.03414	0.0419373	0.24321	0.523408	Sp947_chr	693589	694194	+	606	no	#NAME?
705	Sp947_chr_00708	8.51833	-0.554425	0.599205	-0.925268	0.354826	0.755384	-0.554425	Sp947_chr	694352	694882	+	531	no	#NAME?
706	Sp947_chr_00709	28.3078	-0.67741	0.323184	-2.09605	0.0360779	0.218118	-0.67741	Sp947_chr	694903	695988	+	1086	no	#NAME?
707	Sp947_chr_00710	10.3236	-0.203762	0.526881	-0.386732	0.698954	0.923618	-0.203762	Sp947_chr	695988	696470	+	483	no	#NAME?
708	Sp947_chr_00711	41.7443	-0.77402	0.271881	-2.8469	0.00441467	0.0464042	-0.77402	Sp947_chr	696472	698013	+	1542	no	#NAME?
709	Sp947_chr_00712	14.2932	0.842258	0.447096	1.88384	0.0595866	0.305361	0.842258	Sp947_chr	698069	698872	-	804	no	#NAME?
710	Sp947_chr_00713	0.225555	-0.286712	3.11778	-0.0919603	0.92673	NA	0	Sp947_chr	698956	699168	-	213	no	#NAME?
711	Sp947_chr_00714	24.5446	0.411891	0.345112	1.1935	0.232673	0.65219	0.411891	Sp947_chr	700026	700298	+	273	no	#NAME?
712	Sp947_chr_00715	17.3433	0.433157	0.405518	1.06816	0.285449	0.696168	0.433157	Sp947_chr	700318	700557	+	240	no	#NAME?
713	Sp947_chr_00716	15.1959	-0.150538	0.430697	-0.349522	0.726698	0.940875	-0.150538	Sp947_chr	701134	701922	+	789	no	#NAME?
714	Sp947_chr_00717	11.477	-0.62173	0.536808	-1.1582	0.246784	0.656906	-0.62173	Sp947_chr	701953	702471	+	519	no	#NAME?
715	Sp947_chr_00718	12.8575	-0.499687	0.459021	-1.08859	0.276333	0.689901	-0.499687	Sp947_chr	702461	703180	+	720	no	#NAME?
716	Sp947_chr_00719	8.45389	-0.412718	0.579096	-0.712693	0.476036	0.843424	-0.412718	Sp947_chr	703192	703530	+	339	no	#NAME?
717	Sp947_chr_00720	5.27056	-0.487897	0.71695	-0.680517	0.496177	0.852032	-0.487897	Sp947_chr	703561	703881	-	321	no	#NAME?
718	Sp947_chr_00721	3.35946	1.47083	0.999804	1.47112	0.141259	0.510121	1.47083	Sp947_chr	703979	704194	+	216	no	#NAME?
719	Sp947_chr_00722	5.88569	-2.80929	0.858624	-3.27185	0.00106845	0.0137266	-2.80929	Sp947_chr	704445	704981	-	537	yes	#NAME?
720	Sp947_chr_00723	35.77	0.485793	0.288041	1.68654	0.0916912	0.413729	0.485793	Sp947_chr	705178	706524	-	1347	no	#NAME?
721	Sp947_chr_00724	36.798	-0.040584	0.281546	-0.144147	0.885385	0.983076	-0.040584	Sp947_chr	706810	708009	+	1200	no	#NAME?
722	Sp947_chr_00725	27.5223	-0.388067	0.327272	-1.18576	0.235716	0.654231	-0.388067	Sp947_chr	707993	708694	+	702	no	#NAME?
723	Sp947_chr_00726	60.6034	0.117249	0.223762	0.52399	0.600286	0.894007	0.117249	Sp947_chr	708696	709955	+	1260	no	#NAME?
724	Sp947_chr_00727	58.3133	-0.00362063	0.221837	-0.0163211	0.986978	0.994507	-0.00362063	Sp947_chr	710079	712076	+	1998	no	#NAME?
725	Sp947_chr_00728	1.02472	-1.44566	1.72598	-0.83759	0.402261	NA	0	Sp947_chr	712452	712772	+	321	no	#NAME?
726	Sp947_chr_00729	9.52485	0.157198	0.552138	0.284707	0.775868	0.961448	0.157198	Sp947_chr	712776	713591	+	816	no	#NAME?
727	Sp947_chr_00730	4.08141	-0.972368	0.822603	-1.18206	0.237181	0.654231	-0.972368	Sp947_chr	713666	714592	+	927	no	#NAME?
728	Sp947_chr_00731	1.85444	-0.587326	1.24331	-0.472389	0.636649	0.903816	-0.587326	Sp947_chr	714688	714924	+	237	no	#NAME?
729	Sp947_chr_00732	4.03752	-1.06617	0.847168	-1.25851	0.208208	0.618273	-1.06617	Sp947_chr	714917	715615	+	699	no	#NAME?
730	Sp947_chr_00733	3.82925	-0.113835	0.834074	-0.136481	0.891441	0.983076	-0.113835	Sp947_chr	715626	716126	+	501	no	#NAME?
731	Sp947_chr_00734	5.84177	-0.992565	0.702061	-1.41379	0.157425	0.542338	-0.992565	Sp947_chr	716104	716973	+	870	no	#NAME?
732	Sp947_chr_00735	3.09318	0.089844	0.956743	0.0939061	0.925184	0.984506	0.089844	Sp947_chr	716948	717388	+	441	no	#NAME?
733	Sp947_chr_00736	160.729	0.0758856	0.143317	0.529494	0.596463	0.894007	0.0758856	Sp947_chr	717511	720057	+	2547	no	#NAME?
734	Sp947_chr_00737	22.6182	-0.245663	0.347135	-0.707686	0.47914	0.84403	-0.245663	Sp947_chr	720166	720840	+	675	no	#NAME?
735	Sp947_chr_00738	46.4193	0.102589	0.253812	0.404194	0.68607	0.919762	0.102589	Sp947_chr	720830	722164	+	1335	no	#NAME?
736	Sp947_chr_00739	8.29454	0.20118	0.587077	0.34268	0.731839	0.94375	0.20118	Sp947_chr	722198	722485	-	288	no	#NAME?
737	Sp947_chr_00740	19.174	-0.641006	0.38901	-1.64779	0.0993957	0.435739	-0.641006	Sp947_chr	722625	723554	+	930	no	#NAME?
738	Sp947_chr_00741	30.9749	-0.670731	0.310236	-2.162	0.0306178	0.199429	-0.670731	Sp947_chr	723754	726204	+	2451	no	#NAME?
739	Sp947_chr_00742	13.9303	-0.200401	0.467837	-0.428355	0.668392	0.916117	-0.200401	Sp947_chr	726241	727464	+	1224	no	#NAME?
740	Sp947_chr_00743	6.08997	-0.779831	0.709842	-1.0986	0.271943	0.685415	-0.779831	Sp947_chr	727475	728029	+	555	no	#NAME?
741	Sp947_chr_00744	11.8689	-0.708202	0.494713	-1.43154	0.152276	0.534288	-0.708202	Sp947_chr	728105	728677	+	573	no	#NAME?
742	Sp947_chr_00745	68.8449	-0.948877	0.233371	-4.06597	4.78334e-05	0.00092179	-0.948877	Sp947_chr	728692	730638	+	1947	no	#NAME?
743	Sp947_chr_00746	83.3821	-0.41175	0.195511	-2.10602	0.0352026	0.214934	-0.41175	Sp947_chr	730720	732447	+	1728	no	#NAME?
744	Sp947_chr_00747	22.14	0.23441	0.355165	0.660002	0.509252	0.856828	0.23441	Sp947_chr	733754	734053	-	300	no	#NAME?
745	Sp947_chr_00748	0	NA	NA	NA	NA	NA	0	Sp947_chr	734218	734682	-	465	no	#NAME?
746	Sp947_chr_00749	6.08144	-0.295459	0.6832	-0.432463	0.665405	0.915817	-0.295459	Sp947_chr	734750	735148	+	399	no	#NAME?
747	Sp947_chr_00750	3.64544	0.0166365	0.866633	0.0191967	0.984684	0.994507	0.0166365	Sp947_chr	735257	735595	+	339	no	#NAME?
748	Sp947_chr_00751	40.5063	0.207592	0.274234	0.756988	0.449057	0.822586	0.207592	Sp947_chr	735802	738060	-	2259	no	#NAME?
749	Sp947_chr_00752	11.6872	0.0769393	0.512715	0.150063	0.880715	0.983076	0.0769393	Sp947_chr	738289	738519	-	231	no	#NAME?
750	Sp947_chr_00753	6.14627	-0.0928911	0.664341	-0.139824	0.888799	0.983076	-0.0928911	Sp947_chr	738709	739392	+	684	no	#NAME?
751	Sp947_chr_00754	7.33492	0.0173408	0.608994	0.0284745	0.977284	0.994507	0.0173408	Sp947_chr	739392	740126	+	735	no	#NAME?
752	Sp947_chr_00755	10.7953	0.606488	0.51477	1.17817	0.238728	0.654231	0.606488	Sp947_chr	740280	741137	+	858	no	#NAME?
753	Sp947_chr_00756	3.64721	-0.441385	0.854723	-0.516407	0.60557	0.894007	-0.441385	Sp947_chr	741275	742096	+	822	no	#NAME?
754	Sp947_chr_00757	8.66444	-0.363983	0.573901	-0.634226	0.525933	0.857312	-0.363983	Sp947_chr	742111	742983	+	873	no	#NAME?
755	Sp947_chr_00758	9.01667	0.5354	0.568711	0.941427	0.346486	0.745453	0.5354	Sp947_chr	743265	743948	+	684	no	#NAME?
756	Sp947_chr_00759	27.0684	0.0863567	0.322081	0.268121	0.788606	0.963951	0.0863567	Sp947_chr	743962	745173	+	1212	no	#NAME?
757	Sp947_chr_00760	4.39778	-0.467978	0.825729	-0.566745	0.570887	0.878428	-0.467978	Sp947_chr	745175	745348	+	174	no	#NAME?
758	Sp947_chr_00761	5.38002	0.894829	0.73886	1.21109	0.22586	0.642088	0.894829	Sp947_chr	745463	745732	+	270	no	#NAME?
759	Sp947_chr_00762	12.0041	1.15343	0.501285	2.30096	0.0213941	0.151644	1.15343	Sp947_chr	745732	746541	+	810	no	#NAME?
760	Sp947_chr_00763	9.79503	0.63099	0.565536	1.11574	0.264535	0.680577	0.63099	Sp947_chr	747005	747412	+	408	no	#NAME?
761	Sp947_chr_00764	9.93552	0.138477	0.530952	0.260808	0.79424	0.966039	0.138477	Sp947_chr	747422	747997	+	576	no	#NAME?
762	Sp947_chr_00765	9.25107	0.745589	0.56594	1.31744	0.187693	0.580654	0.745589	Sp947_chr	748022	748534	+	513	no	#NAME?
763	Sp947_chr_00766	5.04858	0.598056	0.745212	0.802531	0.422246	0.801088	0.598056	Sp947_chr	749192	749902	+	711	no	#NAME?
764	Sp947_chr_00767	7.63612	-0.302758	0.599054	-0.505394	0.613282	0.894007	-0.302758	Sp947_chr	749925	750449	-	525	no	#NAME?
765	Sp947_chr_00768	18.2878	0.364583	0.396119	0.920387	0.35737	0.75773	0.364583	Sp947_chr	750502	750738	-	237	no	#NAME?
766	Sp947_chr_00769	5.72144	-1.54289	0.763667	-2.02037	0.0433446	0.24856	-1.54289	Sp947_chr	750806	751726	-	921	no	#NAME?
767	Sp947_chr_00770	0	NA	NA	NA	NA	NA	0	Sp947_chr	751916	752320	+	405	no	#NAME?
768	Sp947_chr_00771	5.32936	0.921908	0.750077	1.22908	0.219041	0.639156	0.921908	Sp947_chr	752527	753117	+	591	no	#NAME?
769	Sp947_chr_00772	16.8835	-0.412327	0.405854	-1.01595	0.309654	0.718771	-0.412327	Sp947_chr	753114	754391	+	1278	no	#NAME?
770	Sp947_chr_00773	21.8611	0.0398101	0.367885	0.108213	0.913826	0.984479	0.0398101	Sp947_chr	754409	755071	+	663	no	#NAME?
771	Sp947_chr_00774	17.6402	-0.0849852	0.406533	-0.209049	0.83441	0.978472	-0.0849852	Sp947_chr	755058	755447	+	390	no	#NAME?
772	Sp947_chr_00775	94.4837	0.17368	0.188203	0.922836	0.356093	0.75634	0.17368	Sp947_chr	755537	756589	+	1053	no	#NAME?
773	Sp947_chr_00776	21.1448	-0.229507	0.368227	-0.623277	0.533103	0.86202	-0.229507	Sp947_chr	756733	758268	+	1536	no	#NAME?
774	Sp947_chr_00777	25.1133	-0.292168	0.335109	-0.871859	0.383285	0.776646	-0.292168	Sp947_chr	758261	759319	+	1059	no	#NAME?
775	Sp947_chr_00778	20.5837	-0.0314707	0.371347	-0.0847474	0.932462	0.985628	-0.0314707	Sp947_chr	759322	760278	+	957	no	#NAME?
776	Sp947_chr_00779	0.174462	0.807099	3.67257	0.219764	0.826055	NA	0	Sp947_chr	760363	760575	+	213	no	#NAME?
777	Sp947_chr_00780	0.133772	-1.205	4.08047	-0.29531	0.767757	NA	0	Sp947_chr	760711	760878	+	168	no	#NAME?
778	Sp947_chr_00781	1.30441	-2.16977	1.58879	-1.36568	0.172041	0.567335	-2.16977	Sp947_chr	760878	761150	+	273	no	#NAME?
779	Sp947_chr_00782	0.777789	-1.67546	2.00838	-0.834236	0.404148	NA	0	Sp947_chr	761212	761700	+	489	no	#NAME?
780	Sp947_chr_00783	9.15607	-0.29281	0.546774	-0.535523	0.592288	0.894007	-0.29281	Sp947_chr	761743	762384	-	642	no	#NAME?
781	Sp947_chr_00784	21.6694	-0.247159	0.36523	-0.67672	0.498584	0.852032	-0.247159	Sp947_chr	762520	764463	+	1944	no	#NAME?
782	Sp947_chr_00785	1.29624	-0.0549924	1.51456	-0.0363091	0.971036	0.994507	-0.0549924	Sp947_chr	764463	764570	+	108	no	#NAME?
783	Sp947_chr_00786	33.5058	-0.59678	0.292021	-2.04362	0.040991	0.239222	-0.59678	Sp947_chr	764919	767354	+	2436	no	#NAME?
784	Sp947_chr_00787	93.596	0.0157604	0.186028	0.0847204	0.932484	0.985628	0.0157604	Sp947_chr	767486	768508	+	1023	no	#NAME?
785	Sp947_chr_00788	63.0159	-0.0606863	0.222983	-0.272156	0.785502	0.962591	-0.0606863	Sp947_chr	768564	769268	+	705	no	#NAME?
786	Sp947_chr_00789	50.83	-0.446931	0.248634	-1.79755	0.072249	0.352667	-0.446931	Sp947_chr	769333	770022	+	690	no	#NAME?
787	Sp947_chr_00790	86.3879	-0.381589	0.191555	-1.99206	0.0463644	0.256809	-0.381589	Sp947_chr	770019	770942	+	924	no	#NAME?
788	Sp947_chr_00791	65.7136	-0.550894	0.22094	-2.49341	0.0126522	0.102212	-0.550894	Sp947_chr	770957	771601	+	645	no	#NAME?
789	Sp947_chr_00792	3.74313	0.195223	0.853579	0.228711	0.819094	0.976998	0.195223	Sp947_chr	771769	771999	+	231	no	#NAME?
790	Sp947_chr_00793	1.65657	0.743752	1.31344	0.566262	0.571216	0.878428	0.743752	Sp947_chr	772049	772129	+	81	no	#NAME?
791	Sp947_chr_00794	1.35551	2.59009	1.6745	1.54678	0.121916	0.481699	2.59009	Sp947_chr	772139	772210	+	72	no	#NAME?
792	Sp947_chr_00795	279.661	-0.0475295	0.125413	-0.378983	0.704701	0.927854	-0.0475295	Sp947_chr	772372	773574	+	1203	no	#NAME?
793	Sp947_chr_00796	0	NA	NA	NA	NA	NA	0	Sp947_chr	773660	774187	-	528	no	#NAME?
794	Sp947_chr_00797	0	NA	NA	NA	NA	NA	0	Sp947_chr	774184	774471	-	288	no	#NAME?
795	Sp947_chr_00798	0	NA	NA	NA	NA	NA	0	Sp947_chr	774468	774986	-	519	no	#NAME?
796	Sp947_chr_00799	7.55237	-0.562384	0.606953	-0.926569	0.354151	0.754814	-0.562384	Sp947_chr	775178	775675	+	498	no	#NAME?
797	Sp947_chr_00800	24.8129	-0.0502395	0.336923	-0.149113	0.881465	0.983076	-0.0502395	Sp947_chr	775675	777330	+	1656	no	#NAME?
798	Sp947_chr_00801	4.56605	-0.441041	0.794372	-0.555207	0.578753	0.884279	-0.441041	Sp947_chr	777358	777552	+	195	no	#NAME?
799	Sp947_chr_00802	17.9511	0.363563	0.395969	0.91816	0.358535	0.75773	0.363563	Sp947_chr	777702	778472	+	771	no	#NAME?
800	Sp947_chr_00803	34.7326	-0.218651	0.297693	-0.734483	0.462655	0.830982	-0.218651	Sp947_chr	778500	779762	+	1263	no	#NAME?
801	Sp947_chr_00804	45.1641	0.245939	0.25507	0.964199	0.334946	0.735927	0.245939	Sp947_chr	779773	780999	+	1227	no	#NAME?
802	Sp947_chr_00805	12.3036	-0.193097	0.508449	-0.379776	0.704112	0.927854	-0.193097	Sp947_chr	780986	781426	+	441	no	#NAME?
803	Sp947_chr_00806	48.4595	-0.092749	0.267835	-0.346291	0.729124	0.942959	-0.092749	Sp947_chr	781480	782892	+	1413	no	#NAME?
804	Sp947_chr_00807	16.0509	-0.643747	0.433035	-1.48659	0.137122	0.505331	-0.643747	Sp947_chr	783123	784364	-	1242	no	#NAME?
805	Sp947_chr_00808	15.6908	0.100011	0.42454	0.235574	0.813763	0.973779	0.100011	Sp947_chr	784467	785576	+	1110	no	#NAME?
806	Sp947_chr_00809	985.372	0.0948386	0.0884025	1.0728	0.283359	0.694323	0.0948386	Sp947_chr	786110	786454	+	345	no	#NAME?
807	Sp947_chr_00810	985.372	0.0948386	0.0884025	1.0728	0.283359	0.694323	0.0948386	Sp947_chr	786110	786457	+	348	no	#NAME?
808	Sp947_chr_00811	9.86293	0.285646	0.54072	0.528268	0.597313	0.894007	0.285646	Sp947_chr	786701	787477	-	777	no	#NAME?
809	Sp947_chr_00812	6.14861	0.0292255	0.698701	0.0418284	0.966636	0.993232	0.0292255	Sp947_chr	787504	787974	-	471	no	#NAME?
810	Sp947_chr_00813	3.35362	-0.428629	0.913886	-0.469018	0.639057	0.905943	-0.428629	Sp947_chr	788029	788493	-	465	no	#NAME?
811	Sp947_chr_00814	0.320242	-0.175874	2.7844	-0.0631641	0.949636	NA	0	Sp947_chr	788848	788937	-	90	no	#NAME?
812	Sp947_chr_00815	14.1467	-0.459632	0.460616	-0.997863	0.318346	0.725057	-0.459632	Sp947_chr	789098	789838	+	741	no	#NAME?
813	Sp947_chr_00816	19.6572	-0.269509	0.381143	-0.707106	0.4795	0.84403	-0.269509	Sp947_chr	789835	790746	+	912	no	#NAME?
814	Sp947_chr_00817	53.4478	-0.50823	0.234403	-2.16819	0.0301444	0.197756	-0.50823	Sp947_chr	790743	792695	+	1953	no	#NAME?
815	Sp947_chr_00818	24.8576	-0.730357	0.343056	-2.12897	0.0332565	0.209267	-0.730357	Sp947_chr	792781	795084	+	2304	no	#NAME?
816	Sp947_chr_00819	8.57399	0.127164	0.570932	0.22273	0.823746	0.977378	0.127164	Sp947_chr	795129	795557	-	429	no	#NAME?
817	Sp947_chr_00820	8.93875	0.22772	0.557121	0.408744	0.682727	0.919622	0.22772	Sp947_chr	795635	796837	+	1203	no	#NAME?
818	Sp947_chr_00821	12.423	0.499694	0.490657	1.01842	0.30848	0.717846	0.499694	Sp947_chr	796846	798060	+	1215	no	#NAME?
819	Sp947_chr_00822	3.16265	0.974668	0.998331	0.976297	0.328917	0.732675	0.974668	Sp947_chr	798195	799019	+	825	no	#NAME?
820	Sp947_chr_00823	1.0994	1.36915	1.68693	0.811625	0.417007	NA	0	Sp947_chr	799041	799376	+	336	no	#NAME?
821	Sp947_chr_00824	2.60728	-0.0106765	1.0508	-0.0101604	0.991893	0.994507	-0.0106765	Sp947_chr	799373	799780	+	408	no	#NAME?
822	Sp947_chr_00825	4.57956	-0.0184195	0.772865	-0.0238327	0.980986	0.994507	-0.0184195	Sp947_chr	799793	800959	+	1167	no	#NAME?
823	Sp947_chr_00826	10.4251	0.508126	0.529459	0.959708	0.337202	0.737117	0.508126	Sp947_chr	801467	802960	+	1494	no	#NAME?
824	Sp947_chr_00827	9.53078	1.14735	0.561848	2.04209	0.0411423	0.23935	1.14735	Sp947_chr	802973	804094	+	1122	no	#NAME?
825	Sp947_chr_00828	6.38707	-0.13315	0.669571	-0.198859	0.842373	0.980268	-0.13315	Sp947_chr	804154	804390	+	237	no	#NAME?
826	Sp947_chr_00829	10.328	-0.630388	1.03069	-0.611617	0.540791	0.868458	-0.630388	Sp947_chr	804387	804800	+	414	no	#NAME?
827	Sp947_chr_00830	0.145779	-1.20501	3.9437	-0.305552	0.759945	NA	0	Sp947_chr	804918	805883	+	966	no	#NAME?
828	Sp947_chr_00831	5.97825	-0.921529	0.721881	-1.27657	0.201756	0.606907	-0.921529	Sp947_chr	805917	807023	+	1107	no	#NAME?
829	Sp947_chr_00832	56.7196	-0.504586	0.232564	-2.16967	0.0300319	0.197719	-0.504586	Sp947_chr	807053	810403	+	3351	no	#NAME?
830	Sp947_chr_00833	0.358028	1.92894	2.59152	0.74433	0.456677	NA	0	Sp947_chr	810803	812149	-	1347	no	#NAME?
831	Sp947_chr_00834	0.133772	-1.205	4.08047	-0.29531	0.767757	NA	0	Sp947_chr	812283	812405	+	123	no	#NAME?
832	Sp947_chr_00835	0.145779	-1.20501	3.9437	-0.305552	0.759945	NA	0	Sp947_chr	812383	812583	+	201	no	#NAME?
833	Sp947_chr_00836	0	NA	NA	NA	NA	NA	0	Sp947_chr	812785	813060	-	276	no	#NAME?
834	Sp947_chr_00837	0	NA	NA	NA	NA	NA	0	Sp947_chr	813116	813259	+	144	no	#NAME?
835	Sp947_chr_00838	0	NA	NA	NA	NA	NA	0	Sp947_chr	813352	813939	+	588	no	#NAME?
836	Sp947_chr_00839	11.7398	5.94128	1.24313	4.7793	1.7591e-06	5.08491e-05	5.94128	Sp947_chr	814331	815140	+	810	yes	#NAME?
837	Sp947_chr_00840	7.32488	5.24697	1.27581	4.11264	3.91159e-05	0.000778111	5.24697	Sp947_chr	815145	815846	+	702	yes	#NAME?
838	Sp947_chr_00841	22.8694	7.8499	1.21228	6.4753	9.46211e-11	6.73266e-09	7.8499	Sp947_chr	815871	816788	+	918	yes	#NAME?
839	Sp947_chr_00842	47.3261	7.94282	1.19684	6.63649	3.21234e-11	2.70128e-09	7.94282	Sp947_chr	816816	818357	+	1542	yes	#NAME?
840	Sp947_chr_00843	12.746	6.05434	1.23641	4.89669	9.74626e-07	3.0051e-05	6.05434	Sp947_chr	818376	818834	+	459	yes	#NAME?
841	Sp947_chr_00844	61.997	8.31354	1.19299	6.96864	3.20016e-12	3.11594e-10	8.31354	Sp947_chr	818836	821058	+	2223	yes	#NAME?
842	Sp947_chr_00845	43.7874	7.8073	1.19721	6.52124	6.97289e-11	5.37494e-09	7.8073	Sp947_chr	821098	822207	+	1110	yes	#NAME?
843	Sp947_chr_00846	9.71357	6.62973	1.26647	5.23482	1.65144e-07	5.83908e-06	6.62973	Sp947_chr	822364	823254	+	891	yes	#NAME?
844	Sp947_chr_00847	2.97989	4.95087	1.40875	3.51438	0.00044079	0.00642096	4.95087	Sp947_chr	823279	823602	+	324	yes	#NAME?
845	Sp947_chr_00848	20.2844	7.68019	1.21451	6.32371	2.55357e-10	1.68718e-08	7.68019	Sp947_chr	823592	825583	+	1992	yes	#NAME?
846	Sp947_chr_00849	3.3795	5.12975	1.38221	3.71126	0.000206233	0.00331766	5.12975	Sp947_chr	825599	826075	+	477	yes	#NAME?
847	Sp947_chr_00850	3.97696	5.32924	1.34962	3.94868	7.85837e-05	0.00141145	5.32924	Sp947_chr	826109	826690	+	582	yes	#NAME?
848	Sp947_chr_00851	7.09883	6.18992	1.28038	4.83443	1.33527e-06	3.98427e-05	6.18992	Sp947_chr	826755	827762	+	1008	yes	#NAME?
849	Sp947_chr_00852	4.43638	5.50347	1.34165	4.102	4.09588e-05	0.000806105	5.50347	Sp947_chr	827752	828072	+	321	yes	#NAME?
850	Sp947_chr_00853	19.7649	6.66841	1.21538	5.48667	4.09577e-08	1.72209e-06	6.66841	Sp947_chr	828135	829910	+	1776	yes	#NAME?
851	Sp947_chr_00854	17.8043	5.68066	1.03804	5.47251	4.43712e-08	1.82415e-06	5.68066	Sp947_chr	829911	831296	+	1386	yes	#NAME?
852	Sp947_chr_00855	8.50462	6.43953	1.2619	5.10304	3.3424e-07	1.12426e-05	6.43953	Sp947_chr	831319	831930	+	612	yes	#NAME?
853	Sp947_chr_00856	0.225555	-0.286712	3.11778	-0.0919603	0.92673	NA	0	Sp947_chr	832040	832567	-	528	no	#NAME?
854	Sp947_chr_00857	0	NA	NA	NA	NA	NA	0	Sp947_chr	832564	832851	-	288	no	#NAME?
855	Sp947_chr_00858	0	NA	NA	NA	NA	NA	0	Sp947_chr	832848	833366	-	519	no	#NAME?
856	Sp947_chr_00859	28.5524	-1.12953	0.327516	-3.44878	0.000563116	0.00806063	-1.12953	Sp947_chr	834046	834516	-	471	yes	#NAME?
857	Sp947_chr_00860	103.7	-0.580526	0.172151	-3.37218	0.000745745	0.0100703	-0.580526	Sp947_chr	834533	836806	-	2274	no	#NAME?
858	Sp947_chr_00861	29.7944	-0.0274158	0.319256	-0.0858741	0.931567	0.985628	-0.0274158	Sp947_chr	837153	840254	+	3102	no	#NAME?
859	Sp947_chr_00862	105.561	0.266994	0.170929	1.56201	0.118285	0.473477	0.266994	Sp947_chr	840337	841344	+	1008	no	#NAME?
860	Sp947_chr_00863	212.268	0.250928	0.137891	1.81975	0.0687972	0.338626	0.250928	Sp947_chr	841403	842908	+	1506	no	#NAME?
861	Sp947_chr_00864	11.5214	-0.24097	0.495704	-0.486117	0.626884	0.900024	-0.24097	Sp947_chr	844726	845598	+	873	no	#NAME?
862	Sp947_chr_00865	2.05545	0.0186549	1.13367	0.0164554	0.986871	0.994507	0.0186549	Sp947_chr	845705	846088	-	384	no	#NAME?
863	Sp947_chr_00866	3.29696	0.444556	0.931584	0.477205	0.633216	0.900423	0.444556	Sp947_chr	846231	846542	+	312	no	#NAME?
864	Sp947_chr_00867	7.38343	-0.0857966	0.639476	-0.134167	0.893271	0.983076	-0.0857966	Sp947_chr	846546	847262	+	717	no	#NAME?
865	Sp947_chr_00868	18.197	-0.384177	0.401116	-0.957771	0.338178	0.737305	-0.384177	Sp947_chr	847392	848207	-	816	no	#NAME?
866	Sp947_chr_00869	21.8457	-0.215077	0.358965	-0.59916	0.549066	0.873407	-0.215077	Sp947_chr	848204	849109	-	906	no	#NAME?
867	Sp947_chr_00870	4.37585	0.608151	0.807862	0.75279	0.451576	0.823585	0.608151	Sp947_chr	849110	849241	-	132	no	#NAME?
868	Sp947_chr_00871	6.53772	0.427151	0.674797	0.633007	0.526729	0.857312	0.427151	Sp947_chr	849499	850818	+	1320	no	#NAME?
869	Sp947_chr_00872	40.7524	-0.0154149	0.267914	-0.0575367	0.954118	0.993232	-0.0154149	Sp947_chr	850920	853049	+	2130	no	#NAME?
870	Sp947_chr_00873	14.974	-0.107763	0.43074	-0.25018	0.802448	0.969647	-0.107763	Sp947_chr	853036	853485	+	450	no	#NAME?
871	Sp947_chr_00874	12.3193	-0.0667706	0.469015	-0.142363	0.886793	0.983076	-0.0667706	Sp947_chr	853543	853815	+	273	no	#NAME?
872	Sp947_chr_00875	0.691176	0.278871	2.00636	0.138993	0.889455	NA	0	Sp947_chr	853821	853883	+	63	no	#NAME?
873	Sp947_chr_00876	0.439973	-2.23314	2.47945	-0.900659	0.367769	NA	0	Sp947_chr	854169	854360	-	192	no	#NAME?
874	Sp947_chr_00877	0	NA	NA	NA	NA	NA	0	Sp947_chr	854663	854773	+	111	no	#NAME?
875	Sp947_chr_00878	2.74088	-1.18388	1.0399	-1.13846	0.254929	0.669913	-1.18388	Sp947_chr	854788	855546	+	759	no	#NAME?
876	Sp947_chr_00879	7.45938	-1.56976	0.641065	-2.44868	0.0143381	0.112018	-1.56976	Sp947_chr	855548	857536	+	1989	no	#NAME?
877	Sp947_chr_00880	0.133772	-1.205	4.08047	-0.29531	0.767757	NA	0	Sp947_chr	857578	858168	-	591	no	#NAME?
878	Sp947_chr_00881	1.62071	-1.27784	1.45398	-0.878856	0.379479	0.774875	-1.27784	Sp947_chr	858248	859123	-	876	no	#NAME?
879	Sp947_chr_00882	2.02263	-1.56948	1.22258	-1.28375	0.19923	0.602247	-1.56948	Sp947_chr	859471	859552	+	82	no	#NAME?
880	Sp947_chr_00883	11.6016	0.814894	0.497066	1.63941	0.101128	0.439172	0.814894	Sp947_chr	859830	861305	+	1476	no	#NAME?
881	Sp947_chr_00884	0.412024	0.548846	2.42994	0.225869	0.821304	NA	0	Sp947_chr	861271	861987	-	717	no	#NAME?
882	Sp947_chr_00885	7.28913	-0.238023	0.627269	-0.379459	0.704347	0.927854	-0.238023	Sp947_chr	862242	863102	+	861	no	#NAME?
883	Sp947_chr_00886	16.2648	-0.0649942	0.411753	-0.157847	0.874577	0.983076	-0.0649942	Sp947_chr	863099	864358	+	1260	no	#NAME?
884	Sp947_chr_00887	19.1851	-0.129957	0.397236	-0.327154	0.743552	0.950203	-0.129957	Sp947_chr	864358	865485	+	1128	no	#NAME?
885	Sp947_chr_00888	21.7872	-0.230871	0.365155	-0.632254	0.527221	0.857312	-0.230871	Sp947_chr	865482	866567	+	1086	no	#NAME?
886	Sp947_chr_00889	15.9211	0.221556	0.42955	0.515787	0.606003	0.894007	0.221556	Sp947_chr	866577	867452	+	876	no	#NAME?
887	Sp947_chr_00890	5.38449	0.506882	0.710987	0.712927	0.475891	0.843424	0.506882	Sp947_chr	867633	868442	-	810	no	#NAME?
888	Sp947_chr_00891	1.09763	-0.187186	1.62395	-0.115266	0.908234	NA	0	Sp947_chr	868714	868935	+	222	no	#NAME?
889	Sp947_chr_00892	4.56905	0.395931	0.791845	0.500011	0.617067	0.896759	0.395931	Sp947_chr	868989	869660	+	672	no	#NAME?
890	Sp947_chr_00893	13.2215	-0.781114	0.46175	-1.69164	0.090715	0.413512	-0.781114	Sp947_chr	869902	870810	+	909	no	#NAME?
891	Sp947_chr_00894	5.23184	-1.23843	0.751448	-1.64806	0.0993411	0.435739	-1.23843	Sp947_chr	870807	871268	+	462	no	#NAME?
892	Sp947_chr_00895	9.34194	-0.879079	0.559281	-1.5718	0.115997	0.469571	-0.879079	Sp947_chr	871258	872145	+	888	no	#NAME?
893	Sp947_chr_00896	27.3663	-0.602025	0.321705	-1.87136	0.0612958	0.313252	-0.602025	Sp947_chr	872148	874031	+	1884	no	#NAME?
894	Sp947_chr_00897	12.1207	-0.407885	0.475513	-0.85778	0.391014	0.78258	-0.407885	Sp947_chr	874132	875241	+	1110	no	#NAME?
895	Sp947_chr_00898	16.0522	-0.18113	0.411168	-0.440526	0.659556	0.914724	-0.18113	Sp947_chr	875251	876513	+	1263	no	#NAME?
896	Sp947_chr_00899	15.3147	-0.53451	0.447484	-1.19448	0.232291	0.652107	-0.53451	Sp947_chr	876517	877314	+	798	no	#NAME?
897	Sp947_chr_00900	6.39354	-0.147217	0.666652	-0.220831	0.825224	0.977378	-0.147217	Sp947_chr	877534	878172	+	639	no	#NAME?
898	Sp947_chr_00901	9.42405	-0.402297	0.539473	-0.745722	0.455835	0.82542	-0.402297	Sp947_chr	878169	879059	+	891	no	#NAME?
899	Sp947_chr_00902	3.6163	-0.21852	0.891798	-0.245033	0.806431	0.972563	-0.21852	Sp947_chr	879099	879416	+	318	no	#NAME?
900	Sp947_chr_00903	9.20226	-0.497542	0.547765	-0.908312	0.363713	0.765495	-0.497542	Sp947_chr	879419	880288	+	870	no	#NAME?
901	Sp947_chr_00904	3.98603	-0.72105	0.835347	-0.863175	0.388041	0.78258	-0.72105	Sp947_chr	880515	881033	+	519	no	#NAME?
902	Sp947_chr_00905	0	NA	NA	NA	NA	NA	0	Sp947_chr	881142	881279	+	138	no	#NAME?
903	Sp947_chr_00906	0	NA	NA	NA	NA	NA	0	Sp947_chr	881286	881720	+	435	no	#NAME?
904	Sp947_chr_00907	0.574079	2.53076	2.10537	1.20205	0.229345	NA	0	Sp947_chr	881778	882167	-	390	no	#NAME?
905	Sp947_chr_00908	0.174462	0.807099	3.67257	0.219764	0.826055	NA	0	Sp947_chr	882184	882585	-	402	no	#NAME?
906	Sp947_chr_00909	8.54642	0.201823	0.577568	0.349435	0.726762	0.940875	0.201823	Sp947_chr	882992	884362	+	1371	no	#NAME?
907	Sp947_chr_00910	33.6164	0.149931	0.302456	0.495711	0.620098	0.898063	0.149931	Sp947_chr	884446	885183	+	738	no	#NAME?
908	Sp947_chr_00911	31.8062	0.073171	0.310483	0.235668	0.81369	0.973779	0.073171	Sp947_chr	885192	885749	+	558	no	#NAME?
909	Sp947_chr_00912	14.0575	-0.305667	0.445527	-0.686079	0.492663	0.850212	-0.305667	Sp947_chr	885809	886663	+	855	no	#NAME?
910	Sp947_chr_00913	3.71295	-0.17227	0.935754	-0.184097	0.853937	0.981686	-0.17227	Sp947_chr	886672	886887	+	216	no	#NAME?
911	Sp947_chr_00914	26.8677	0.0939985	0.323672	0.290413	0.771501	0.960393	0.0939985	Sp947_chr	886973	887941	+	969	no	#NAME?
912	Sp947_chr_00915	17.1524	-0.245553	0.413791	-0.593422	0.552899	0.874483	-0.245553	Sp947_chr	888010	888411	+	402	no	#NAME?
913	Sp947_chr_00916	19.3951	-0.273465	0.384418	-0.711374	0.476853	0.843424	-0.273465	Sp947_chr	888423	888800	+	378	no	#NAME?
914	Sp947_chr_00917	22.8125	0.00836172	0.360316	0.0232066	0.981485	0.994507	0.00836172	Sp947_chr	888983	889483	+	501	no	#NAME?
915	Sp947_chr_00918	9.3286	-0.422713	0.544259	-0.776676	0.43735	0.816192	-0.422713	Sp947_chr	889486	889713	+	228	no	#NAME?
916	Sp947_chr_00919	0.358028	1.92894	2.59152	0.74433	0.456677	NA	0	Sp947_chr	890117	890392	-	276	no	#NAME?
917	Sp947_chr_00920	1.4745	-0.573846	1.47447	-0.389189	0.697136	0.922852	-0.573846	Sp947_chr	890389	891216	-	828	no	#NAME?
918	Sp947_chr_00921	1.87685	-1.41772	1.25392	-1.13063	0.258209	0.674641	-1.41772	Sp947_chr	891393	891962	+	570	no	#NAME?
919	Sp947_chr_00922	1.42681	2.73975	1.62088	1.69029	0.0909726	0.413512	2.73975	Sp947_chr	892030	892680	+	651	no	#NAME?
920	Sp947_chr_00923	4.53019	1.42171	0.824157	1.72504	0.0845198	0.392868	1.42171	Sp947_chr	892664	894904	+	2241	no	#NAME?
921	Sp947_chr_00924	6.81547	-0.0311307	0.653965	-0.047603	0.962033	0.993232	-0.0311307	Sp947_chr	895304	895891	+	588	no	#NAME?
922	Sp947_chr_00925	12.229	1.27665	0.507728	2.51444	0.011922	0.0980257	1.27665	Sp947_chr	895895	897079	+	1185	no	#NAME?
923	Sp947_chr_00926	2.37412	1.05798	1.12914	0.936982	0.348768	0.748157	1.05798	Sp947_chr	897243	897374	+	132	no	#NAME?
924	Sp947_chr_00927	37.9276	0.590838	0.286457	2.06257	0.0391538	0.230005	0.590838	Sp947_chr	897333	897920	+	588	no	#NAME?
925	Sp947_chr_00928	24.8393	0.564813	0.352824	1.60083	0.109414	0.457954	0.564813	Sp947_chr	897953	898153	+	201	no	#NAME?
926	Sp947_chr_00929	44.0656	0.191839	0.254921	0.752544	0.451724	0.823585	0.191839	Sp947_chr	898205	898564	+	360	no	#NAME?
927	Sp947_chr_00930	9.03645	0.461847	0.561325	0.82278	0.410633	0.791009	0.461847	Sp947_chr	898622	899002	+	381	no	#NAME?
928	Sp947_chr_00931	4.1848	-0.664841	0.802735	-0.82822	0.407546	0.791009	-0.664841	Sp947_chr	899252	900052	+	801	no	#NAME?
929	Sp947_chr_00932	3.60049	-0.662736	0.899588	-0.736711	0.461298	0.829351	-0.662736	Sp947_chr	900063	901001	+	939	no	#NAME?
930	Sp947_chr_00933	36.8218	-0.195461	0.286287	-0.682744	0.494768	0.852032	-0.195461	Sp947_chr	901100	903208	+	2109	no	#NAME?
931	Sp947_chr_00934	18.7681	-0.153921	0.426413	-0.360968	0.718123	0.934267	-0.153921	Sp947_chr	903269	904924	-	1656	no	#NAME?
932	Sp947_chr_00935	12.7282	-0.0142233	0.465844	-0.0305323	0.975642	0.994507	-0.0142233	Sp947_chr	905029	905526	+	498	no	#NAME?
933	Sp947_chr_00936	5.0904	-0.706525	0.741302	-0.953087	0.340546	0.739449	-0.706525	Sp947_chr	905507	905902	+	396	no	#NAME?
934	Sp947_chr_00937	22.4328	-0.517795	0.356971	-1.45052	0.146913	0.523679	-0.517795	Sp947_chr	905919	906818	+	900	no	#NAME?
935	Sp947_chr_00938	14.7058	-0.236943	0.433875	-0.546108	0.584992	0.889207	-0.236943	Sp947_chr	906867	907691	+	825	no	#NAME?
936	Sp947_chr_00939	8.87669	-0.169396	0.56568	-0.299455	0.764593	0.958981	-0.169396	Sp947_chr	907691	908296	+	606	no	#NAME?
937	Sp947_chr_00940	16.8925	-0.493175	0.406346	-1.21368	0.224869	0.642088	-0.493175	Sp947_chr	908283	909482	+	1200	no	#NAME?
938	Sp947_chr_00941	12.73	0.00713535	0.482666	0.0147832	0.988205	0.994507	0.00713535	Sp947_chr	909671	909904	+	234	no	#NAME?
939	Sp947_chr_00942	41.7573	-0.844433	0.278041	-3.03708	0.00238881	0.0281484	-0.844433	Sp947_chr	910006	912360	+	2355	no	#NAME?
940	Sp947_chr_00943	10.3174	-0.596605	0.552738	-1.07936	0.280425	0.694323	-0.596605	Sp947_chr	912323	912790	+	468	no	#NAME?
941	Sp947_chr_00944	23.1046	-0.974886	0.356506	-2.73456	0.0062464	0.0592607	-0.974886	Sp947_chr	912806	913666	+	861	no	#NAME?
942	Sp947_chr_00945	2.21107	0.927255	1.12453	0.824568	0.409617	0.791009	0.927255	Sp947_chr	913739	914692	+	954	no	#NAME?
943	Sp947_chr_00946	22.6077	0.704174	0.357604	1.96915	0.0489364	0.268642	0.704174	Sp947_chr	914711	916513	+	1803	no	#NAME?
944	Sp947_chr_00947	6.8755	0.444929	0.641924	0.693118	0.488236	0.847448	0.444929	Sp947_chr	916515	917228	+	714	no	#NAME?
945	Sp947_chr_00948	55.348	0.234163	0.237233	0.987062	0.323612	0.726846	0.234163	Sp947_chr	917295	918236	+	942	no	#NAME?
946	Sp947_chr_00949	0	NA	NA	NA	NA	NA	0	Sp947_chr	918355	918696	-	342	no	#NAME?
947	Sp947_chr_00950	0.133772	-1.205	4.08047	-0.29531	0.767757	NA	0	Sp947_chr	918696	918887	-	192	no	#NAME?
948	Sp947_chr_00951	6.94857	-0.937267	0.633219	-1.48016	0.13883	0.508585	-0.937267	Sp947_chr	919457	920077	-	621	no	#NAME?
949	Sp947_chr_00952	5.71597	-0.574092	0.688888	-0.83336	0.404642	0.79054	-0.574092	Sp947_chr	920077	920559	-	483	no	#NAME?
950	Sp947_chr_00953	10.6918	0.258798	0.52079	0.496934	0.619236	0.898063	0.258798	Sp947_chr	920559	921401	-	843	no	#NAME?
951	Sp947_chr_00954	7.18837	0.254416	0.645324	0.394244	0.693401	0.921348	0.254416	Sp947_chr	921496	922296	-	801	no	#NAME?
952	Sp947_chr_00955	42.1751	-0.300413	0.281562	-1.06695	0.285993	0.696168	-0.300413	Sp947_chr	922440	923819	+	1380	no	#NAME?
953	Sp947_chr_00956	19.9633	-0.158477	0.385772	-0.410806	0.681215	0.919622	-0.158477	Sp947_chr	923829	924374	+	546	no	#NAME?
954	Sp947_chr_00957	9.06689	-0.610254	0.555467	-1.09863	0.271928	0.685415	-0.610254	Sp947_chr	924386	924700	+	315	no	#NAME?
955	Sp947_chr_00958	24.4278	0.101719	0.352369	0.288672	0.772833	0.960393	0.101719	Sp947_chr	924717	925409	+	693	no	#NAME?
956	Sp947_chr_00959	26.8861	-0.582144	0.327426	-1.77794	0.0754137	0.36427	-0.582144	Sp947_chr	925486	925977	+	492	no	#NAME?
957	Sp947_chr_00960	5.7611	1.00665	0.706718	1.42441	0.154328	0.537678	1.00665	Sp947_chr	926075	926665	+	591	no	#NAME?
958	Sp947_chr_00961	14.7104	0.0923162	0.449741	0.205265	0.837365	0.978472	0.0923162	Sp947_chr	926674	928437	+	1764	no	#NAME?
959	Sp947_chr_00962	3.44327	-0.0364981	0.883469	-0.0413123	0.967047	0.993232	-0.0364981	Sp947_chr	928633	928980	+	348	no	#NAME?
960	Sp947_chr_00963	1.48097	-0.55518	1.38783	-0.400035	0.689131	0.919835	-0.55518	Sp947_chr	929702	930106	+	405	no	#NAME?
961	Sp947_chr_00964	4.89336	0.143142	0.751703	0.190423	0.848977	0.980694	0.143142	Sp947_chr	930337	931044	+	708	no	#NAME?
962	Sp947_chr_00965	7.03248	0.990973	0.680084	1.45713	0.14508	0.519143	0.990973	Sp947_chr	931055	931612	+	558	no	#NAME?
963	Sp947_chr_00966	1.69435	1.41916	1.34422	1.05574	0.291085	0.701182	1.41916	Sp947_chr	931616	931668	+	53	no	#NAME?
964	Sp947_chr_00967	28.4048	-0.290078	0.316095	-0.917691	0.358781	0.75773	-0.290078	Sp947_chr	931986	933377	+	1392	no	#NAME?
965	Sp947_chr_00968	85.3578	-0.183131	0.189861	-0.964558	0.334766	0.735927	-0.183131	Sp947_chr	933520	934437	+	918	no	#NAME?
966	Sp947_chr_00969	503.601	-0.33106	0.0977914	-3.38537	0.000710825	0.00966931	-0.33106	Sp947_chr	934445	936964	+	2520	no	#NAME?
967	Sp947_chr_00970	142.136	0.322766	0.159191	2.02754	0.0426071	0.246323	0.322766	Sp947_chr	937174	940293	+	3120	no	#NAME?
968	Sp947_chr_00971	1.51876	0.22446	1.35875	0.165196	0.86879	0.983076	0.22446	Sp947_chr	940519	940608	+	90	no	#NAME?
969	Sp947_chr_00972	2.13393	1.03521	1.16127	0.891445	0.37269	0.772066	1.03521	Sp947_chr	941448	941693	+	246	no	#NAME?
970	Sp947_chr_00973	4.90103	-0.499418	0.768261	-0.650063	0.515652	0.856828	-0.499418	Sp947_chr	941988	942617	+	630	no	#NAME?
971	Sp947_chr_00974	24.9595	-0.137859	0.336541	-0.409636	0.682073	0.919622	-0.137859	Sp947_chr	942653	943876	-	1224	no	#NAME?
972	Sp947_chr_00975	4.22499	-1.2137	0.868187	-1.39797	0.162122	0.549313	-1.2137	Sp947_chr	944031	945125	+	1095	no	#NAME?
973	Sp947_chr_00976	0.557804	-0.241015	2.18863	-0.110121	0.912313	NA	0	Sp947_chr	945280	946032	-	753	no	#NAME?
974	Sp947_chr_00977	0.602027	0.585564	2.22809	0.26281	0.792697	NA	0	Sp947_chr	946025	946570	-	546	no	#NAME?
975	Sp947_chr_00978	4.61801	-0.813629	0.805843	-1.00966	0.312657	0.722248	-0.813629	Sp947_chr	946686	947063	-	378	no	#NAME?
976	Sp947_chr_00979	1.12591	2.02371	1.81762	1.11339	0.265541	0.681346	2.02371	Sp947_chr	947145	947576	-	432	no	#NAME?
977	Sp947_chr_00980	0	NA	NA	NA	NA	NA	0	Sp947_chr	947605	947701	+	97	no	#NAME?
978	Sp947_chr_00981	2.1497	2.29187	1.35888	1.68659	0.0916815	0.413729	2.29187	Sp947_chr	947699	948208	+	510	no	#NAME?
979	Sp947_chr_00982	0	NA	NA	NA	NA	NA	0	Sp947_chr	948308	948380	+	73	no	#NAME?
980	Sp947_chr_00983	7.91398	1.9985	0.687606	2.90647	0.00365533	0.039546	1.9985	Sp947_chr	948724	948866	+	143	yes	#NAME?
981	Sp947_chr_00984	63.8123	0.185787	0.219167	0.847697	0.396607	0.78258	0.185787	Sp947_chr	948966	950042	+	1077	no	#NAME?
982	Sp947_chr_00985	40.5858	-0.277928	0.270835	-1.02619	0.304802	0.713411	-0.277928	Sp947_chr	950098	951033	+	936	no	#NAME?
983	Sp947_chr_00986	11.616	-0.0144261	0.497363	-0.0290052	0.97686	0.994507	-0.0144261	Sp947_chr	951080	952453	-	1374	no	#NAME?
984	Sp947_chr_00987	3.02458	1.44611	1.03823	1.39286	0.163661	0.552506	1.44611	Sp947_chr	952589	952771	-	183	no	#NAME?
985	Sp947_chr_00988	10.373	-0.495649	0.550778	-0.899907	0.36817	0.771374	-0.495649	Sp947_chr	952894	953484	+	591	no	#NAME?
986	Sp947_chr_00989	20.7304	0.151114	0.368354	0.41024	0.68163	0.919622	0.151114	Sp947_chr	953481	954560	+	1080	no	#NAME?
987	Sp947_chr_00990	22.9176	-0.200928	0.345805	-0.581044	0.561211	0.878428	-0.200928	Sp947_chr	954560	955399	+	840	no	#NAME?
988	Sp947_chr_00991	66.8463	-0.518303	0.209987	-2.46826	0.013577	0.1078	-0.518303	Sp947_chr	955383	955985	+	603	no	#NAME?
989	Sp947_chr_00992	27.548	-0.383819	0.350382	-1.09543	0.273328	0.685895	-0.383819	Sp947_chr	955987	956418	+	432	no	#NAME?
990	Sp947_chr_00993	95.614	-0.277202	0.181433	-1.52785	0.126551	0.490528	-0.277202	Sp947_chr	956480	957736	+	1257	no	#NAME?
991	Sp947_chr_00994	52.1067	-0.3417	0.236801	-1.44298	0.149025	0.528154	-0.3417	Sp947_chr	957744	958718	+	975	no	#NAME?
992	Sp947_chr_00995	14.7653	-0.248217	0.435135	-0.570437	0.568381	0.878428	-0.248217	Sp947_chr	958718	959332	+	615	no	#NAME?
993	Sp947_chr_00996	45.8605	0.210002	0.264294	0.794577	0.42686	0.804985	0.210002	Sp947_chr	959406	960380	+	975	no	#NAME?
994	Sp947_chr_00997	8.40376	0.263891	0.588047	0.448759	0.653606	0.914724	0.263891	Sp947_chr	960454	962085	+	1632	no	#NAME?
995	Sp947_chr_00998	1.13542	0.956605	1.65277	0.578787	0.562733	0.878428	0.956605	Sp947_chr	962356	962413	+	58	no	#NAME?
996	Sp947_chr_00999	0	NA	NA	NA	NA	NA	0	Sp947_chr	962527	962635	+	109	no	#NAME?
997	Sp947_chr_01000	2.67545	-0.188181	1.02977	-0.18274	0.855002	0.981846	-0.188181	Sp947_chr	962846	963040	+	195	no	#NAME?
998	Sp947_chr_01001	54.3841	0.28787	0.232324	1.23909	0.215313	0.632268	0.28787	Sp947_chr	963433	964458	+	1026	no	#NAME?
999	Sp947_chr_01002	19.9292	0.640357	0.38606	1.6587	0.0971767	0.432156	0.640357	Sp947_chr	964448	965455	+	1008	no	#NAME?
1000	Sp947_chr_01003	6.9872	0.570007	0.635679	0.896691	0.369884	0.771374	0.570007	Sp947_chr	965455	966462	+	1008	no	#NAME?
1001	Sp947_chr_01004	11.6999	0.523694	0.508884	1.0291	0.303432	0.713411	0.523694	Sp947_chr	966462	967256	+	795	no	#NAME?
1002	Sp947_chr_01005	0.371334	-1.03233	2.47638	-0.416869	0.676775	NA	0	Sp947_chr	967824	968069	+	246	no	#NAME?
1003	Sp947_chr_01006	0	NA	NA	NA	NA	NA	0	Sp947_chr	968128	968442	+	315	no	#NAME?
1004	Sp947_chr_01007	0	NA	NA	NA	NA	NA	0	Sp947_chr	968756	969460	+	705	no	#NAME?
1005	Sp947_chr_01008	0	NA	NA	NA	NA	NA	0	Sp947_chr	969478	970395	+	918	no	#NAME?
1006	Sp947_chr_01009	0	NA	NA	NA	NA	NA	0	Sp947_chr	970469	970642	+	174	no	#NAME?
1007	Sp947_chr_01010	0	NA	NA	NA	NA	NA	0	Sp947_chr	970828	971232	+	405	no	#NAME?
1008	Sp947_chr_01011	0	NA	NA	NA	NA	NA	0	Sp947_chr	971406	972134	+	729	no	#NAME?
1009	Sp947_chr_01012	0	NA	NA	NA	NA	NA	0	Sp947_chr	972818	972979	+	162	no	#NAME?
1010	Sp947_chr_01013	6.58358	1.37968	0.683654	2.0181	0.0435812	0.24856	1.37968	Sp947_chr	973071	974750	+	1680	no	#NAME?
1011	Sp947_chr_01014	2.25326	0.883716	1.18592	0.745172	0.456168	0.82542	0.883716	Sp947_chr	975018	975584	+	567	no	#NAME?
1012	Sp947_chr_01015	1.11167	0.437752	1.5787	0.277286	0.78156	0.961448	0.437752	Sp947_chr	975906	976094	+	189	no	#NAME?
1013	Sp947_chr_01016	3.37834	0.871149	0.972941	0.895377	0.370585	0.771374	0.871149	Sp947_chr	976156	976914	+	759	no	#NAME?
1014	Sp947_chr_01017	4.02138	0.229073	0.863989	0.265135	0.790906	0.964746	0.229073	Sp947_chr	976972	977826	+	855	no	#NAME?
1015	Sp947_chr_01018	5.56289	0.328702	0.707643	0.464503	0.642288	0.906867	0.328702	Sp947_chr	977938	978822	+	885	no	#NAME?
1016	Sp947_chr_01019	1.79911	-1.23589	1.25922	-0.981475	0.326358	0.730466	-1.23589	Sp947_chr	978985	980217	+	1233	no	#NAME?
1017	Sp947_chr_01020	0.905724	-1.32977	1.89974	-0.699978	0.483941	NA	0	Sp947_chr	980224	980724	+	501	no	#NAME?
1018	Sp947_chr_01021	1.1032	0.490699	1.60535	0.305665	0.75986	0.958569	0.490699	Sp947_chr	980999	981454	+	456	no	#NAME?
1019	Sp947_chr_01022	2.83661	0.656407	1.03837	0.63215	0.527289	0.857312	0.656407	Sp947_chr	981899	982375	+	477	no	#NAME?
1020	Sp947_chr_01023	5.7037	0.141459	0.732638	0.193082	0.846895	0.980694	0.141459	Sp947_chr	982375	983136	+	762	no	#NAME?
1021	Sp947_chr_01024	2.15468	0.7364	1.21533	0.605927	0.544563	0.870906	0.7364	Sp947_chr	983164	983454	+	291	no	#NAME?
1022	Sp947_chr_01025	8.93088	-0.694291	0.598592	-1.15987	0.2461	0.656906	-0.694291	Sp947_chr	983448	984320	+	873	no	#NAME?
1023	Sp947_chr_01026	0	NA	NA	NA	NA	NA	0	Sp947_chr	984449	984613	+	165	no	#NAME?
1024	Sp947_chr_01027	0	NA	NA	NA	NA	NA	0	Sp947_chr	985139	985498	+	360	no	#NAME?
1025	Sp947_chr_01028	0	NA	NA	NA	NA	NA	0	Sp947_chr	985508	985873	+	366	no	#NAME?
1026	Sp947_chr_01029	0	NA	NA	NA	NA	NA	0	Sp947_chr	985860	987710	+	1851	no	#NAME?
1027	Sp947_chr_01030	0.425331	-2.45207	2.45442	-0.99904	0.317775	NA	0	Sp947_chr	987975	988643	+	669	no	#NAME?
1028	Sp947_chr_01031	0	NA	NA	NA	NA	NA	0	Sp947_chr	988745	988930	+	186	no	#NAME?
1029	Sp947_chr_01032	0	NA	NA	NA	NA	NA	0	Sp947_chr	989033	989398	+	366	no	#NAME?
1030	Sp947_chr_01033	0.174462	0.807099	3.67257	0.219764	0.826055	NA	0	Sp947_chr	990091	991044	-	954	no	#NAME?
1031	Sp947_chr_01034	0	NA	NA	NA	NA	NA	0	Sp947_chr	991606	993003	-	1398	no	#NAME?
1032	Sp947_chr_01035	5.14913	1.80615	0.814481	2.21755	0.0265854	0.178847	1.80615	Sp947_chr	993423	994466	+	1044	no	#NAME?
1033	Sp947_chr_01036	37.9964	0.336125	0.282218	1.19101	0.233649	0.652268	0.336125	Sp947_chr	994633	996720	+	2088	no	#NAME?
1034	Sp947_chr_01037	9.31255	0.195122	0.564042	0.345935	0.729392	0.942959	0.195122	Sp947_chr	996941	997300	+	360	no	#NAME?
1035	Sp947_chr_01038	17.1223	-0.278676	0.402095	-0.69306	0.488272	0.847448	-0.278676	Sp947_chr	997393	998025	+	633	no	#NAME?
1036	Sp947_chr_01039	7.17753	0.12415	0.622966	0.199288	0.842037	0.980268	0.12415	Sp947_chr	998069	998725	+	657	no	#NAME?
1037	Sp947_chr_01040	3.39151	0.538254	0.912647	0.589773	0.555343	0.876608	0.538254	Sp947_chr	998744	999277	+	534	no	#NAME?
1038	Sp947_chr_01041	4.01111	0.688558	0.829165	0.830424	0.406299	0.79054	0.688558	Sp947_chr	999408	999827	+	420	no	#NAME?
1039	Sp947_chr_01042	6.52491	-1.01254	0.673579	-1.50322	0.132781	0.500296	-1.01254	Sp947_chr	999839	1000876	+	1038	no	#NAME?
1040	Sp947_chr_01043	1.51956	-0.850741	1.34238	-0.633758	0.526239	0.857312	-0.850741	Sp947_chr	1000873	1001142	+	270	no	#NAME?
1041	Sp947_chr_01044	1.07789	2.30594	1.72471	1.337	0.181222	NA	0	Sp947_chr	1001146	1001505	+	360	no	#NAME?
1042	Sp947_chr_01045	0.625572	0.26534	2.06347	0.128589	0.897683	NA	0	Sp947_chr	1002121	1002291	+	171	no	#NAME?
1043	Sp947_chr_01046	3.89485	-0.112305	0.826416	-0.135893	0.891906	0.983076	-0.112305	Sp947_chr	1002456	1004387	+	1932	no	#NAME?
1044	Sp947_chr_01047	6.2641	-0.0412458	0.658434	-0.0626423	0.950051	0.993216	-0.0412458	Sp947_chr	1004347	1005690	+	1344	no	#NAME?
1045	Sp947_chr_01048	16.4418	-0.472902	0.409272	-1.15547	0.247898	0.658924	-0.472902	Sp947_chr	1005865	1006851	+	987	no	#NAME?
1046	Sp947_chr_01049	0	NA	NA	NA	NA	NA	0	Sp947_chr	1006914	1006987	+	74	no	#NAME?
1047	Sp947_chr_01050	3.22508	-0.275538	0.925181	-0.297821	0.76584	0.959894	-0.275538	Sp947_chr	1007169	1007867	+	699	no	#NAME?
1048	Sp947_chr_01051	39.1321	-0.0667964	0.302099	-0.221108	0.825008	0.977378	-0.0667964	Sp947_chr	1007858	1011397	+	3540	no	#NAME?
1049	Sp947_chr_01052	10.7656	-0.446	0.501319	-0.889654	0.373652	0.772066	-0.446	Sp947_chr	1011394	1012188	+	795	no	#NAME?
1050	Sp947_chr_01053	12.3219	0.253248	0.468902	0.540087	0.589137	0.892632	0.253248	Sp947_chr	1012188	1013006	+	819	no	#NAME?
1051	Sp947_chr_01054	17.8783	-0.120696	0.400786	-0.301148	0.763302	0.958767	-0.120696	Sp947_chr	1013010	1014299	+	1290	no	#NAME?
1052	Sp947_chr_01055	181.021	-1.13054	0.143514	-7.8776	3.33721e-15	3.85865e-13	-1.13054	Sp947_chr	1014345	1015832	-	1488	yes	#NAME?
1053	Sp947_chr_01056	121.693	-0.714002	0.161876	-4.4108	1.02988e-05	0.000232352	-0.714002	Sp947_chr	1015981	1016721	-	741	no	#NAME?
1054	Sp947_chr_01057	203.313	-0.539528	0.134385	-4.01479	5.94998e-05	0.00111186	-0.539528	Sp947_chr	1016721	1018886	-	2166	no	#NAME?
1055	Sp947_chr_01058	2.92109	0.258482	0.96505	0.267844	0.78882	0.963951	0.258482	Sp947_chr	1019055	1020008	+	954	no	#NAME?
1056	Sp947_chr_01059	10.4006	-0.278785	0.552101	-0.504954	0.613591	0.894007	-0.278785	Sp947_chr	1020085	1022073	+	1989	no	#NAME?
1057	Sp947_chr_01060	3.20287	0.314491	0.932448	0.337275	0.73591	0.946831	0.314491	Sp947_chr	1022083	1022646	+	564	no	#NAME?
1058	Sp947_chr_01061	1.64796	0.644418	1.33517	0.482647	0.629346	0.900024	0.644418	Sp947_chr	1022612	1023100	+	489	no	#NAME?
1059	Sp947_chr_01062	2.55088	-1.15606	1.07286	-1.07755	0.281235	0.694323	-1.15606	Sp947_chr	1023174	1023641	+	468	no	#NAME?
1060	Sp947_chr_01063	12.7209	-0.164784	0.462127	-0.356577	0.721408	0.936648	-0.164784	Sp947_chr	1023638	1024153	-	516	no	#NAME?
1061	Sp947_chr_01064	6.11059	-0.03925	0.700332	-0.0560448	0.955306	0.993232	-0.03925	Sp947_chr	1024165	1024692	-	528	no	#NAME?
1062	Sp947_chr_01065	15.861	-0.129627	0.428739	-0.302345	0.762389	0.958767	-0.129627	Sp947_chr	1024974	1025537	-	564	no	#NAME?
1063	Sp947_chr_01066	10.466	0.233589	0.52445	0.445398	0.656032	0.914724	0.233589	Sp947_chr	1025521	1026072	-	552	no	#NAME?
1064	Sp947_chr_01067	8.12895	0.0942319	0.598192	0.157528	0.874829	0.983076	0.0942319	Sp947_chr	1026084	1026773	-	690	no	#NAME?
1065	Sp947_chr_01068	49.3201	-0.40867	0.245298	-1.66601	0.0957106	0.428728	-0.40867	Sp947_chr	1027003	1028673	+	1671	no	#NAME?
1066	Sp947_chr_01069	15.1342	-0.336014	0.454685	-0.739005	0.459904	0.827649	-0.336014	Sp947_chr	1029002	1030177	+	1176	no	#NAME?
1067	Sp947_chr_01070	17.7088	0.230579	0.416751	0.553277	0.580074	0.885426	0.230579	Sp947_chr	1030232	1030936	+	705	no	#NAME?
1068	Sp947_chr_01071	35.9078	-0.0480875	0.280963	-0.171152	0.864104	0.983076	-0.0480875	Sp947_chr	1030929	1032278	+	1350	no	#NAME?
1069	Sp947_chr_01072	17.3824	-0.254365	0.398998	-0.63751	0.523793	0.857312	-0.254365	Sp947_chr	1032280	1033089	+	810	no	#NAME?
1070	Sp947_chr_01073	1.6499	-0.214021	1.31058	-0.163302	0.870281	0.983076	-0.214021	Sp947_chr	1033180	1033422	+	243	no	#NAME?
1071	Sp947_chr_01074	1.64466	1.31385	1.41795	0.92658	0.354144	0.754814	1.31385	Sp947_chr	1033415	1033678	+	264	no	#NAME?
1072	Sp947_chr_01075	3.31146	-0.276236	0.952399	-0.290042	0.771784	0.960393	-0.276236	Sp947_chr	1033725	1034309	+	585	no	#NAME?
1073	Sp947_chr_01076	211.139	0.196102	0.130899	1.49812	0.134103	0.503061	0.196102	Sp947_chr	1034637	1035623	-	987	no	#NAME?
1074	Sp947_chr_01077	94.1563	-0.500806	0.18719	-2.67539	0.00746434	0.0687016	-0.500806	Sp947_chr	1035817	1038285	+	2469	no	#NAME?
1075	Sp947_chr_01078	24.984	-0.362341	0.339407	-1.06757	0.285715	0.696168	-0.362341	Sp947_chr	1038285	1039028	+	744	no	#NAME?
1076	Sp947_chr_01079	6.40368	-1.16524	0.668268	-1.74367	0.0812175	0.382321	-1.16524	Sp947_chr	1039272	1040069	+	798	no	#NAME?
1077	Sp947_chr_01080	1.27516	0.295939	1.45231	0.203771	0.838532	0.978472	0.295939	Sp947_chr	1040217	1040339	+	123	no	#NAME?
1078	Sp947_chr_01081	20.8023	0.479515	0.394385	1.21586	0.22404	0.642088	0.479515	Sp947_chr	1040361	1041401	+	1041	no	#NAME?
1079	Sp947_chr_01082	5.0972	-0.955375	0.762366	-1.25317	0.210143	0.622172	-0.955375	Sp947_chr	1041572	1042846	+	1275	no	#NAME?
1080	Sp947_chr_01083	9.56203	0.170994	0.535605	0.319253	0.749535	0.954243	0.170994	Sp947_chr	1042858	1046043	+	3186	no	#NAME?
1081	Sp947_chr_01084	6.66739	0.101597	0.633571	0.160356	0.8726	0.983076	0.101597	Sp947_chr	1046144	1047022	+	879	no	#NAME?
1082	Sp947_chr_01085	1.53157	-0.862158	1.3406	-0.643114	0.52015	0.85708	-0.862158	Sp947_chr	1047191	1047286	+	96	no	#NAME?
1083	Sp947_chr_01086	4.77423	0.30745	0.779009	0.394669	0.693087	0.921348	0.30745	Sp947_chr	1047283	1047585	+	303	no	#NAME?
1084	Sp947_chr_01087	7.07845	0.846648	0.630072	1.34373	0.179035	0.572563	0.846648	Sp947_chr	1047693	1048331	+	639	no	#NAME?
1085	Sp947_chr_01088	15.603	-0.356745	0.419896	-0.849603	0.395546	0.78258	-0.356745	Sp947_chr	1048459	1049799	+	1341	no	#NAME?
1086	Sp947_chr_01089	1.69585	0.754292	1.35431	0.556956	0.577558	0.884279	0.754292	Sp947_chr	1049777	1049989	+	213	no	#NAME?
1087	Sp947_chr_01090	14.5865	0.0554048	0.43175	0.128326	0.897891	0.98348	0.0554048	Sp947_chr	1049986	1050861	+	876	no	#NAME?
1088	Sp947_chr_01091	11.127	-0.316628	0.511757	-0.618707	0.536109	0.86394	-0.316628	Sp947_chr	1050854	1051669	+	816	no	#NAME?
1089	Sp947_chr_01092	5.07572	-0.308368	0.760838	-0.4053	0.685257	0.919762	-0.308368	Sp947_chr	1051662	1052093	+	432	no	#NAME?
1090	Sp947_chr_01093	25.7413	0.0348001	0.336893	0.103297	0.917727	0.984479	0.0348001	Sp947_chr	1052100	1053767	+	1668	no	#NAME?
1091	Sp947_chr_01094	10.0293	-1.24079	0.540742	-2.2946	0.0217562	0.153622	-1.24079	Sp947_chr	1053769	1054497	+	729	no	#NAME?
1092	Sp947_chr_01095	47.5127	-0.0691897	0.251842	-0.274735	0.78352	0.962492	-0.0691897	Sp947_chr	1054576	1056399	+	1824	no	#NAME?
1093	Sp947_chr_01096	3.71135	0.732543	0.869171	0.842807	0.399336	0.786765	0.732543	Sp947_chr	1056857	1057333	+	477	no	#NAME?
1094	Sp947_chr_01097	1.93412	-0.150033	1.18386	-0.126732	0.899152	0.983694	-0.150033	Sp947_chr	1057371	1057673	+	303	no	#NAME?
1095	Sp947_chr_01098	3.02474	0.40687	1.01014	0.402784	0.687107	0.91981	0.40687	Sp947_chr	1057681	1057965	+	285	no	#NAME?
1096	Sp947_chr_01099	5.36295	1.15445	0.758204	1.52261	0.127857	0.492783	1.15445	Sp947_chr	1058111	1058500	+	390	no	#NAME?
1097	Sp947_chr_01100	2.56806	1.6077	1.12588	1.42795	0.153306	0.536135	1.6077	Sp947_chr	1058537	1059013	+	477	no	#NAME?
1098	Sp947_chr_01101	7.25161	1.16951	0.6428	1.81939	0.0688513	0.338626	1.16951	Sp947_chr	1059170	1059595	+	426	no	#NAME?
1099	Sp947_chr_01102	10.9552	0.632336	0.528073	1.19744	0.231135	0.649847	0.632336	Sp947_chr	1059626	1060141	+	516	no	#NAME?
1100	Sp947_chr_01103	16.3089	0.707634	0.427438	1.65552	0.0978182	0.432928	0.707634	Sp947_chr	1060152	1061081	+	930	no	#NAME?
1101	Sp947_chr_01104	18.8297	0.805044	0.401473	2.00522	0.0449392	0.252369	0.805044	Sp947_chr	1061083	1062063	+	981	no	#NAME?
1102	Sp947_chr_01105	2.60455	3.67049	1.42878	2.56897	0.0102002	0.0873632	3.67049	Sp947_chr	1062297	1063133	+	837	no	#NAME?
1103	Sp947_chr_01106	1.07755	-0.818428	1.58748	-0.515552	0.606167	NA	0	Sp947_chr	1063169	1063486	+	318	no	#NAME?
1104	Sp947_chr_01107	9.95608	1.86467	0.624636	2.98521	0.00283384	0.0323618	1.86467	Sp947_chr	1063488	1065182	+	1695	yes	#NAME?
1105	Sp947_chr_01108	6.1853	1.736	0.751657	2.30956	0.0209124	0.149953	1.736	Sp947_chr	1065397	1066803	+	1407	no	#NAME?
1106	Sp947_chr_01109	10.6025	0.188957	0.520081	0.363322	0.716364	0.932635	0.188957	Sp947_chr	1067384	1068145	-	762	no	#NAME?
1107	Sp947_chr_01110	0	NA	NA	NA	NA	NA	0	Sp947_chr	1068455	1068973	+	519	no	#NAME?
1108	Sp947_chr_01111	0	NA	NA	NA	NA	NA	0	Sp947_chr	1068970	1069257	+	288	no	#NAME?
1109	Sp947_chr_01112	0	NA	NA	NA	NA	NA	0	Sp947_chr	1069254	1069781	+	528	no	#NAME?
1110	Sp947_chr_01113	40.1276	-0.356762	0.280334	-1.27263	0.203148	0.607145	-0.356762	Sp947_chr	1069819	1070781	-	963	no	#NAME?
1111	Sp947_chr_01114	98.7959	-0.213906	0.182645	-1.17116	0.241535	0.654231	-0.213906	Sp947_chr	1070969	1073128	-	2160	no	#NAME?
1112	Sp947_chr_01115	15.4217	-0.0407732	0.429021	-0.0950376	0.924285	0.984479	-0.0407732	Sp947_chr	1073209	1073427	-	219	no	#NAME?
1113	Sp947_chr_01116	86.868	0.128404	0.189459	0.677741	0.497936	0.852032	0.128404	Sp947_chr	1073778	1074041	+	264	no	#NAME?
1114	Sp947_chr_01117	327.965	-0.16972	0.113746	-1.49209	0.135676	0.504413	-0.16972	Sp947_chr	1074056	1075780	+	1725	no	#NAME?
1115	Sp947_chr_01118	405.832	0.193576	0.112846	1.71541	0.0862709	0.399003	0.193576	Sp947_chr	1076035	1078539	+	2505	no	#NAME?
1116	Sp947_chr_01119	1.83023	2.14879	1.40995	1.52402	0.127503	0.492445	2.14879	Sp947_chr	1078681	1079055	+	375	no	#NAME?
1117	Sp947_chr_01120	1.32302	2.61513	1.6542	1.5809	0.113901	0.46516	2.61513	Sp947_chr	1079131	1079343	+	213	no	#NAME?
1118	Sp947_chr_01121	13.3886	0.0647016	0.455054	0.142184	0.886934	0.983076	0.0647016	Sp947_chr	1079508	1080446	+	939	no	#NAME?
1119	Sp947_chr_01122	20.448	0.0308861	0.376022	0.082139	0.934536	0.985628	0.0308861	Sp947_chr	1080507	1081220	+	714	no	#NAME?
1120	Sp947_chr_01123	5.75316	0.210809	0.687789	0.306503	0.759222	0.958569	0.210809	Sp947_chr	1081278	1081880	+	603	no	#NAME?
1121	Sp947_chr_01124	13.5181	-0.673928	0.456192	-1.47729	0.139597	0.509235	-0.673928	Sp947_chr	1082016	1082669	+	654	no	#NAME?
1122	Sp947_chr_01125	9.58214	-0.188005	0.544773	-0.345106	0.730015	0.943106	-0.188005	Sp947_chr	1082679	1083143	+	465	no	#NAME?
1123	Sp947_chr_01126	21.2831	-0.306581	0.373132	-0.821642	0.41128	0.791009	-0.306581	Sp947_chr	1083156	1084424	+	1269	no	#NAME?
1124	Sp947_chr_01127	3.48669	0.557971	0.904834	0.616656	0.537462	0.865365	0.557971	Sp947_chr	1084438	1084698	+	261	no	#NAME?
1125	Sp947_chr_01128	24.49	-0.502536	0.344161	-1.46018	0.144241	0.518148	-0.502536	Sp947_chr	1084709	1086070	+	1362	no	#NAME?
1126	Sp947_chr_01129	15.3845	0.292106	0.423995	0.688939	0.490862	0.848687	0.292106	Sp947_chr	1086224	1087192	+	969	no	#NAME?
1127	Sp947_chr_01130	15.877	0.306953	0.419661	0.731431	0.464516	0.832708	0.306953	Sp947_chr	1087208	1088200	+	993	no	#NAME?
1128	Sp947_chr_01131	28.8975	-0.0528221	0.312208	-0.169189	0.865648	0.983076	-0.0528221	Sp947_chr	1088418	1089461	+	1044	no	#NAME?
1129	Sp947_chr_01132	46.4111	-0.168031	0.254628	-0.659909	0.509312	0.856828	-0.168031	Sp947_chr	1089507	1091210	+	1704	no	#NAME?
1130	Sp947_chr_01133	31.8383	0.15421	0.298489	0.516634	0.605412	0.894007	0.15421	Sp947_chr	1091274	1092263	+	990	no	#NAME?
1131	Sp947_chr_01134	8.32169	-0.797378	0.595846	-1.33823	0.180822	0.573793	-0.797378	Sp947_chr	1092328	1093398	-	1071	no	#NAME?
1132	Sp947_chr_01135	27.1115	-0.0525134	0.319204	-0.164513	0.869327	0.983076	-0.0525134	Sp947_chr	1093982	1095532	-	1551	no	#NAME?
1133	Sp947_chr_01136	13.3645	-0.300848	0.466203	-0.645315	0.518723	0.856828	-0.300848	Sp947_chr	1095548	1096327	-	780	no	#NAME?
1134	Sp947_chr_01137	13.9129	0.314457	0.449608	0.699403	0.4843	0.847448	0.314457	Sp947_chr	1096314	1097165	-	852	no	#NAME?
1135	Sp947_chr_01138	120.767	0.741154	0.164539	4.50443	6.6551e-06	0.000161999	0.741154	Sp947_chr	1097410	1102815	-	5406	no	#NAME?
1136	Sp947_chr_01139	76.1473	0.421627	0.210341	2.00449	0.0450172	0.252369	0.421627	Sp947_chr	1102859	1108585	-	5727	no	#NAME?
1137	Sp947_chr_01140	9.09394	-0.177752	0.563645	-0.315362	0.752487	0.956113	-0.177752	Sp947_chr	1108794	1109972	-	1179	no	#NAME?
1138	Sp947_chr_01141	30.2696	0.30775	0.308239	0.998414	0.318079	0.725057	0.30775	Sp947_chr	1110142	1113792	-	3651	no	#NAME?
1139	Sp947_chr_01142	18.8441	-0.207336	0.391442	-0.529672	0.596339	0.894007	-0.207336	Sp947_chr	1113789	1117064	-	3276	no	#NAME?
1140	Sp947_chr_01143	3.47042	0.0215734	0.881241	0.0244807	0.980469	0.994507	0.0215734	Sp947_chr	1117590	1117940	+	351	no	#NAME?
1141	Sp947_chr_01144	0.454014	-0.947153	2.34542	-0.40383	0.686338	NA	0	Sp947_chr	1118118	1118354	+	237	no	#NAME?
1142	Sp947_chr_01145	0.145779	-1.20501	3.9437	-0.305552	0.759945	NA	0	Sp947_chr	1118469	1118987	+	519	no	#NAME?
1143	Sp947_chr_01146	0	NA	NA	NA	NA	NA	0	Sp947_chr	1118984	1119271	+	288	no	#NAME?
1144	Sp947_chr_01147	0	NA	NA	NA	NA	NA	0	Sp947_chr	1119268	1119795	+	528	no	#NAME?
1145	Sp947_chr_01148	624.74	0.257222	0.0940218	2.73578	0.00622334	0.0592607	0.257222	Sp947_chr	1119970	1121274	-	1305	no	#NAME?
1146	Sp947_chr_01149	2.56259	-1.52309	1.19639	-1.27308	0.20299	0.607145	-1.52309	Sp947_chr	1121438	1121884	+	447	no	#NAME?
1147	Sp947_chr_01150	0	NA	NA	NA	NA	NA	0	Sp947_chr	1121881	1122198	-	318	no	#NAME?
1148	Sp947_chr_01151	0.748942	1.66082	2.01175	0.825559	0.409054	NA	0	Sp947_chr	1122179	1122997	-	819	no	#NAME?
1149	Sp947_chr_01152	0.616068	1.26088	2.05775	0.612749	0.540042	NA	0	Sp947_chr	1123279	1123650	-	372	no	#NAME?
1150	Sp947_chr_01153	26.2999	1.19448	0.357797	3.33843	0.000842522	0.0110544	1.19448	Sp947_chr	1123709	1125142	-	1434	yes	#NAME?
1151	Sp947_chr_01154	27.6634	1.57804	0.348166	4.53243	5.83093e-06	0.000145773	1.57804	Sp947_chr	1125139	1126278	-	1140	yes	#NAME?
1152	Sp947_chr_01155	29.834	1.61926	0.347804	4.65566	3.2295e-06	8.78614e-05	1.61926	Sp947_chr	1126268	1127410	-	1143	yes	#NAME?
1153	Sp947_chr_01156	29.0677	0.860491	0.354801	2.42527	0.0152968	0.117913	0.860491	Sp947_chr	1127400	1129328	-	1929	no	#NAME?
1154	Sp947_chr_01157	52.0002	-0.443378	0.242709	-1.82679	0.0677313	0.336836	-0.443378	Sp947_chr	1129777	1131201	-	1425	no	#NAME?
1155	Sp947_chr_01158	36.5077	0.260606	0.280892	0.927778	0.353523	0.754814	0.260606	Sp947_chr	1131745	1134024	-	2280	no	#NAME?
1156	Sp947_chr_01159	26.1905	0.124571	0.328742	0.378933	0.704737	0.927854	0.124571	Sp947_chr	1134136	1136094	-	1959	no	#NAME?
1157	Sp947_chr_01160	3.49754	0.880441	0.978855	0.89946	0.368408	0.771374	0.880441	Sp947_chr	1136187	1137365	-	1179	no	#NAME?
1158	Sp947_chr_01161	2.47658	0.219135	1.03474	0.211778	0.83228	0.978472	0.219135	Sp947_chr	1137445	1137726	-	282	no	#NAME?
1159	Sp947_chr_01162	5.16988	-0.0633122	0.727803	-0.0869909	0.930679	0.985628	-0.0633122	Sp947_chr	1137671	1138291	-	621	no	#NAME?
1160	Sp947_chr_01163	22.596	-0.00218844	0.359049	-0.00609511	0.995137	0.995675	-0.00218844	Sp947_chr	1138294	1140195	-	1902	no	#NAME?
1161	Sp947_chr_01164	40.8885	0.641279	0.271863	2.35883	0.0183328	0.134319	0.641279	Sp947_chr	1140625	1140900	-	276	no	#NAME?
1162	Sp947_chr_01165	0	NA	NA	NA	NA	NA	0	Sp947_chr	1140660	1140805	+	146	no	#NAME?
1163	Sp947_chr_01166	22.8806	0.0111526	0.345337	0.0322949	0.974237	0.994507	0.0111526	Sp947_chr	1141007	1141846	-	840	no	#NAME?
1164	Sp947_chr_01167	10.5184	-0.377382	0.51993	-0.725833	0.467941	0.835609	-0.377382	Sp947_chr	1141988	1142836	+	849	no	#NAME?
1165	Sp947_chr_01168	18.7449	-0.19725	0.402097	-0.490553	0.623742	0.900024	-0.19725	Sp947_chr	1142929	1143846	-	918	no	#NAME?
1166	Sp947_chr_01169	48.3802	0.366966	0.245544	1.4945	0.135044	0.504413	0.366966	Sp947_chr	1144800	1145093	-	294	no	#NAME?
1167	Sp947_chr_01170	62.0304	0.441633	0.231003	1.9118	0.0559015	0.294638	0.441633	Sp947_chr	1145110	1145454	-	345	no	#NAME?
1168	Sp947_chr_01171	55.6437	0.152146	0.233725	0.650959	0.515073	0.856828	0.152146	Sp947_chr	1145470	1145784	-	315	no	#NAME?
1169	Sp947_chr_01172	10.9069	0.508564	0.506618	1.00384	0.315455	0.725057	0.508564	Sp947_chr	1145820	1145907	-	88	no	#NAME?
1170	Sp947_chr_01173	4.01545	0.128719	0.831484	0.154806	0.876974	0.983076	0.128719	Sp947_chr	1145972	1146658	-	687	no	#NAME?
1171	Sp947_chr_01174	10.2404	0.349595	0.547942	0.638015	0.523464	0.857312	0.349595	Sp947_chr	1147072	1147371	+	300	no	#NAME?
1172	Sp947_chr_01175	0.4918	0.98945	2.26388	0.43706	0.662068	NA	0	Sp947_chr	1147478	1147551	+	74	no	#NAME?
1173	Sp947_chr_01176	24.2764	0.518654	0.389519	1.33152	0.183017	0.575443	0.518654	Sp947_chr	1147712	1148686	-	975	no	#NAME?
1174	Sp947_chr_01177	16.5722	-0.968298	0.424142	-2.28296	0.022433	0.156608	-0.968298	Sp947_chr	1148730	1149626	-	897	no	#NAME?
1175	Sp947_chr_01178	13.147	-0.901431	0.465688	-1.9357	0.0529045	0.282056	-0.901431	Sp947_chr	1149623	1150441	-	819	no	#NAME?
1176	Sp947_chr_01179	12.167	-0.63927	0.486757	-1.31332	0.189073	0.582007	-0.63927	Sp947_chr	1150425	1151096	-	672	no	#NAME?
1177	Sp947_chr_01180	1.74381	0.147209	1.24774	0.11798	0.906083	0.984295	0.147209	Sp947_chr	1151224	1151793	+	570	no	#NAME?
1178	Sp947_chr_01181	26.5162	-0.311909	0.325068	-0.95952	0.337297	0.737117	-0.311909	Sp947_chr	1151906	1152865	+	960	no	#NAME?
1179	Sp947_chr_01182	37.0259	-0.60437	0.275958	-2.19008	0.0285181	0.189779	-0.60437	Sp947_chr	1152875	1153990	+	1116	no	#NAME?
1180	Sp947_chr_01183	12.1055	-0.113765	0.491021	-0.231691	0.816778	0.976124	-0.113765	Sp947_chr	1153995	1154342	+	348	no	#NAME?
1181	Sp947_chr_01184	11.4786	-1.31484	0.527707	-2.49162	0.0127163	0.102283	-1.31484	Sp947_chr	1154350	1154565	+	216	no	#NAME?
1182	Sp947_chr_01185	14.053	-0.347346	0.458884	-0.756937	0.449088	0.822586	-0.347346	Sp947_chr	1154648	1155289	+	642	no	#NAME?
1183	Sp947_chr_01186	15.6593	-0.517112	0.431548	-1.19827	0.230811	0.649847	-0.517112	Sp947_chr	1155307	1155996	+	690	no	#NAME?
1184	Sp947_chr_01187	3.19724	3.15945	1.24569	2.5363	0.011203	0.0933586	3.15945	Sp947_chr	1155993	1156673	-	681	no	#NAME?
1185	Sp947_chr_01188	35.7836	-0.317629	0.281861	-1.1269	0.259786	0.675006	-0.317629	Sp947_chr	1156716	1159007	-	2292	no	#NAME?
1186	Sp947_chr_01189	1.16186	0.629773	1.52095	0.414065	0.678826	0.919622	0.629773	Sp947_chr	1159198	1159587	-	390	no	#NAME?
1187	Sp947_chr_01190	0.975395	0.305376	1.68735	0.180979	0.856384	NA	0	Sp947_chr	1159604	1159924	-	321	no	#NAME?
1188	Sp947_chr_01191	1.40166	1.45196	1.50277	0.966186	0.333951	0.735737	1.45196	Sp947_chr	1159967	1160287	-	321	no	#NAME?
1189	Sp947_chr_01192	25.1337	-0.476394	0.33402	-1.42624	0.153798	0.536843	-0.476394	Sp947_chr	1160386	1161246	-	861	no	#NAME?
1190	Sp947_chr_01193	28.2962	-0.549995	0.31851	-1.72678	0.0842079	0.392405	-0.549995	Sp947_chr	1161262	1162218	-	957	no	#NAME?
1191	Sp947_chr_01194	8.68865	-0.500061	0.562247	-0.889398	0.373789	0.772066	-0.500061	Sp947_chr	1162228	1162539	-	312	no	#NAME?
1192	Sp947_chr_01195	15.9955	-0.415945	0.4159	-1.00011	0.317259	0.725057	-0.415945	Sp947_chr	1162532	1163083	-	552	no	#NAME?
1193	Sp947_chr_01196	38.722	-0.00683661	0.275718	-0.0247956	0.980218	0.994507	-0.00683661	Sp947_chr	1163099	1164358	-	1260	no	#NAME?
1194	Sp947_chr_01197	0.216051	0.80207	3.39479	0.236265	0.813227	NA	0	Sp947_chr	1164995	1165168	-	174	no	#NAME?
1195	Sp947_chr_01198	0.0917827	0.670454	4.07332	0.164597	0.869262	NA	0	Sp947_chr	1165560	1166078	+	519	no	#NAME?
1196	Sp947_chr_01199	0	NA	NA	NA	NA	NA	0	Sp947_chr	1166075	1166362	+	288	no	#NAME?
1197	Sp947_chr_01200	0	NA	NA	NA	NA	NA	0	Sp947_chr	1166359	1166886	+	528	no	#NAME?
1198	Sp947_chr_01201	6.07634	0.261975	0.67645	0.38728	0.698549	0.923618	0.261975	Sp947_chr	1166938	1167096	-	159	no	#NAME?
1199	Sp947_chr_01202	28.0598	-0.0519808	0.317212	-0.163868	0.869835	0.983076	-0.0519808	Sp947_chr	1167106	1168416	-	1311	no	#NAME?
1200	Sp947_chr_01203	4.02111	0.496383	0.832344	0.596367	0.55093	0.874117	0.496383	Sp947_chr	1168480	1168614	-	135	no	#NAME?
1201	Sp947_chr_01204	2.61972	-0.310505	1.06787	-0.290771	0.771226	0.960393	-0.310505	Sp947_chr	1168673	1168849	-	177	no	#NAME?
1202	Sp947_chr_01205	28.6625	0.194446	0.313512	0.62022	0.535113	0.863839	0.194446	Sp947_chr	1168880	1170205	-	1326	no	#NAME?
1203	Sp947_chr_01206	22.4753	-0.272187	0.351023	-0.775411	0.438097	0.816192	-0.272187	Sp947_chr	1170221	1171264	-	1044	no	#NAME?
1204	Sp947_chr_01207	17.6901	0.483014	0.410076	1.17786	0.238851	0.654231	0.483014	Sp947_chr	1171379	1171708	-	330	no	#NAME?
1205	Sp947_chr_01208	38.6929	-0.384276	0.270463	-1.42081	0.155372	0.539706	-0.384276	Sp947_chr	1171722	1172831	-	1110	no	#NAME?
1206	Sp947_chr_01209	45.4694	0.192736	0.249137	0.773617	0.439157	0.816415	0.192736	Sp947_chr	1172834	1174594	-	1761	no	#NAME?
1207	Sp947_chr_01210	8.21886	-0.250338	0.594983	-0.420748	0.673939	0.91784	-0.250338	Sp947_chr	1174684	1175442	-	759	no	#NAME?
1208	Sp947_chr_01211	7.93874	0.136906	0.607286	0.22544	0.821637	0.977378	0.136906	Sp947_chr	1175439	1176305	-	867	no	#NAME?
1209	Sp947_chr_01212	7.2513	0.666016	0.619776	1.07461	0.282551	0.694323	0.666016	Sp947_chr	1176374	1177378	-	1005	no	#NAME?
1210	Sp947_chr_01213	9.52454	-0.670924	0.57002	-1.17702	0.239188	0.654231	-0.670924	Sp947_chr	1177491	1177708	-	218	no	#NAME?
1211	Sp947_chr_01214	168.843	-0.686517	0.154305	-4.4491	8.62292e-06	0.000201929	-0.686517	Sp947_chr	1177791	1180487	-	2697	no	#NAME?
1212	Sp947_chr_01215	52.633	-0.687351	0.23796	-2.88851	0.00387066	0.0413914	-0.687351	Sp947_chr	1180507	1181736	-	1230	no	#NAME?
1213	Sp947_chr_01216	2.99503	0.50558	0.971512	0.520405	0.602781	0.894007	0.50558	Sp947_chr	1181999	1182193	-	195	no	#NAME?
1214	Sp947_chr_01217	2.9489	0.8453	0.982512	0.860345	0.389599	0.78258	0.8453	Sp947_chr	1182298	1182546	-	249	no	#NAME?
1215	Sp947_chr_01218	6.93747	-0.549572	0.642368	-0.855541	0.392252	0.78258	-0.549572	Sp947_chr	1182816	1183385	-	570	no	#NAME?
1216	Sp947_chr_01219	11.5388	-0.550621	0.509074	-1.08161	0.279425	0.694323	-0.550621	Sp947_chr	1183508	1185301	-	1794	no	#NAME?
1217	Sp947_chr_01220	0	NA	NA	NA	NA	NA	0	Sp947_chr	1185355	1185504	-	150	no	#NAME?
1218	Sp947_chr_01221	0	NA	NA	NA	NA	NA	0	Sp947_chr	1185751	1185954	-	204	no	#NAME?
1219	Sp947_chr_01222	0.133772	-1.205	4.08047	-0.29531	0.767757	NA	0	Sp947_chr	1186378	1186593	+	216	no	#NAME?
1220	Sp947_chr_01223	0.545396	1.07023	2.20245	0.485928	0.627018	NA	0	Sp947_chr	1187077	1187397	+	321	no	#NAME?
1221	Sp947_chr_01224	6.34411	1.17161	0.747856	1.56662	0.117203	0.472386	1.17161	Sp947_chr	1188030	1188815	-	786	no	#NAME?
1222	Sp947_chr_01225	6.01487	0.11613	0.6765	0.171663	0.863703	0.983076	0.11613	Sp947_chr	1189074	1189634	-	561	no	#NAME?
1223	Sp947_chr_01226	7.11239	0.117362	0.624046	0.188067	0.850824	0.980694	0.117362	Sp947_chr	1189636	1190220	-	585	no	#NAME?
1224	Sp947_chr_01227	4.02919	0.699744	0.87035	0.80398	0.421409	0.800417	0.699744	Sp947_chr	1190281	1190622	-	342	no	#NAME?
1225	Sp947_chr_01228	9.75854	1.63242	0.604243	2.70159	0.00690078	0.0638322	1.63242	Sp947_chr	1191645	1192412	-	768	no	#NAME?
1226	Sp947_chr_01229	19.2768	0.613127	0.398443	1.53881	0.123851	0.485432	0.613127	Sp947_chr	1192513	1194150	-	1638	no	#NAME?
1227	Sp947_chr_01230	2.61426	-0.543162	1.05861	-0.513088	0.60789	0.894007	-0.543162	Sp947_chr	1194218	1194892	-	675	no	#NAME?
1228	Sp947_chr_01231	9.60049	1.09441	0.579482	1.8886	0.058945	0.303755	1.09441	Sp947_chr	1194951	1195301	-	351	no	#NAME?
1229	Sp947_chr_01232	0.174462	0.807099	3.67257	0.219764	0.826055	NA	0	Sp947_chr	1195738	1196691	+	954	no	#NAME?
1230	Sp947_chr_01233	6.05676	0.694525	0.725539	0.957254	0.338439	0.737305	0.694525	Sp947_chr	1197263	1198111	-	849	no	#NAME?
1231	Sp947_chr_01234	36.5416	-1.08725	0.286531	-3.79453	0.000147924	0.00251064	-1.08725	Sp947_chr	1198207	1198896	-	690	yes	#NAME?
1232	Sp947_chr_01235	49.3073	-1.60233	0.260718	-6.14584	7.95428e-10	4.32806e-08	-1.60233	Sp947_chr	1198908	1199786	-	879	yes	#NAME?
1233	Sp947_chr_01236	46.1641	-1.33829	0.264145	-5.06649	4.05226e-07	1.33869e-05	-1.33829	Sp947_chr	1199776	1200645	-	870	yes	#NAME?
1234	Sp947_chr_01237	54.0673	-1.53912	0.24361	-6.31798	2.65006e-10	1.69056e-08	-1.53912	Sp947_chr	1200662	1201684	-	1023	yes	#NAME?
1235	Sp947_chr_01238	48.1549	-1.11092	0.251716	-4.41336	1.01776e-05	0.000232352	-1.11092	Sp947_chr	1201689	1202396	-	708	yes	#NAME?
1236	Sp947_chr_01239	12.377	0.650461	0.48068	1.35321	0.175989	0.5709	0.650461	Sp947_chr	1202732	1204219	+	1488	no	#NAME?
1237	Sp947_chr_01240	5.92201	0.130088	0.694176	0.187398	0.851348	0.980694	0.130088	Sp947_chr	1204229	1205032	+	804	no	#NAME?
1238	Sp947_chr_01241	10.52	-0.00813205	0.510045	-0.0159438	0.987279	0.994507	-0.00813205	Sp947_chr	1205034	1205843	+	810	no	#NAME?
1239	Sp947_chr_01242	41.1936	0.55267	0.27605	2.00207	0.0452776	0.253062	0.55267	Sp947_chr	1206118	1209294	-	3177	no	#NAME?
1240	Sp947_chr_01243	13.9155	-0.103722	0.451097	-0.229933	0.818144	0.976494	-0.103722	Sp947_chr	1209607	1210686	-	1080	no	#NAME?
1241	Sp947_chr_01244	10.3966	0.331752	0.513896	0.645563	0.518562	0.856828	0.331752	Sp947_chr	1210736	1211659	-	924	no	#NAME?
1242	Sp947_chr_01245	6.19896	0.677364	0.705027	0.960762	0.336672	0.737117	0.677364	Sp947_chr	1211678	1212199	-	522	no	#NAME?
1243	Sp947_chr_01246	8.34757	0.322403	0.568858	0.566755	0.570881	0.878428	0.322403	Sp947_chr	1212410	1213039	-	630	no	#NAME?
1244	Sp947_chr_01247	6.2009	-0.279716	0.656591	-0.426013	0.670098	0.916247	-0.279716	Sp947_chr	1213039	1213581	-	543	no	#NAME?
1245	Sp947_chr_01248	3.86153	0.195832	0.883437	0.22167	0.82457	0.977378	0.195832	Sp947_chr	1213751	1214068	+	318	no	#NAME?
1246	Sp947_chr_01249	1.39082	0.296149	1.44939	0.204327	0.838098	0.978472	0.296149	Sp947_chr	1214127	1214225	+	99	no	#NAME?
1247	Sp947_chr_01250	6.98302	1.78302	0.719494	2.47816	0.0132061	0.105307	1.78302	Sp947_chr	1214307	1215866	+	1560	no	#NAME?
1248	Sp947_chr_01251	40.3635	-0.04206	0.271973	-0.154647	0.877099	0.983076	-0.04206	Sp947_chr	1216015	1216914	-	900	no	#NAME?
1249	Sp947_chr_01252	18.7149	-0.33875	0.394234	-0.859261	0.390196	0.78258	-0.33875	Sp947_chr	1216916	1217476	-	561	no	#NAME?
1250	Sp947_chr_01253	3.38581	0.427764	0.923022	0.463439	0.64305	0.906867	0.427764	Sp947_chr	1217570	1218283	+	714	no	#NAME?
1251	Sp947_chr_01254	0.707851	1.56736	1.95083	0.80343	0.421726	NA	0	Sp947_chr	1218499	1218593	+	95	no	#NAME?
1252	Sp947_chr_01255	6.75904	0.679377	0.660049	1.02928	0.303347	0.713411	0.679377	Sp947_chr	1218635	1219918	+	1284	no	#NAME?
1253	Sp947_chr_01256	32.22	0.116338	0.297546	0.390989	0.695805	0.922091	0.116338	Sp947_chr	1220113	1221684	-	1572	no	#NAME?
1254	Sp947_chr_01257	3.08751	0.156187	0.937117	0.166668	0.867631	0.983076	0.156187	Sp947_chr	1221696	1222028	-	333	no	#NAME?
1255	Sp947_chr_01258	5.94849	-0.926452	0.690629	-1.34146	0.179771	0.572563	-0.926452	Sp947_chr	1222119	1222496	-	378	no	#NAME?
1256	Sp947_chr_01259	13.7587	0.299844	0.451714	0.66379	0.506824	0.854718	0.299844	Sp947_chr	1222568	1223872	+	1305	no	#NAME?
1257	Sp947_chr_01260	11.1916	-0.399768	0.518889	-0.770431	0.441045	0.817366	-0.399768	Sp947_chr	1223885	1224691	+	807	no	#NAME?
1258	Sp947_chr_01261	3.89089	0.0839885	0.875347	0.0959487	0.923561	0.984479	0.0839885	Sp947_chr	1224902	1226677	-	1776	no	#NAME?
1259	Sp947_chr_01262	5.96848	1.87888	0.766072	2.45261	0.0141823	0.111648	1.87888	Sp947_chr	1227163	1228344	-	1182	no	#NAME?
1260	Sp947_chr_01263	3.92043	1.47963	0.910509	1.62505	0.104151	0.445758	1.47963	Sp947_chr	1228357	1229577	-	1221	no	#NAME?
1261	Sp947_chr_01264	0.53249	2.46388	2.25019	1.09496	0.273532	NA	0	Sp947_chr	1229671	1230525	+	855	no	#NAME?
1262	Sp947_chr_01265	0.625572	0.26534	2.06347	0.128589	0.897683	NA	0	Sp947_chr	1230757	1230924	-	168	no	#NAME?
1263	Sp947_chr_01266	0.482697	0.795698	2.44467	0.325483	0.744816	NA	0	Sp947_chr	1231091	1231162	-	72	no	#NAME?
1264	Sp947_chr_01267	81.9904	0.277424	0.198055	1.40075	0.16129	0.547499	0.277424	Sp947_chr	1231205	1231552	-	348	no	#NAME?
1265	Sp947_chr_01268	7.16733	-0.173907	0.613795	-0.28333	0.776924	0.961448	-0.173907	Sp947_chr	1231671	1232000	-	330	no	#NAME?
1266	Sp947_chr_01269	7.34726	-0.441474	0.620343	-0.71166	0.476675	0.843424	-0.441474	Sp947_chr	1231994	1232368	-	375	no	#NAME?
1267	Sp947_chr_01270	3.16976	-0.604319	1.03342	-0.584777	0.558697	0.878428	-0.604319	Sp947_chr	1232365	1232631	-	267	no	#NAME?
1268	Sp947_chr_01271	26.5646	0.694459	0.327299	2.12179	0.0338556	0.210409	0.694459	Sp947_chr	1232747	1233190	-	444	no	#NAME?
1269	Sp947_chr_01272	7.71042	0.286903	0.600433	0.477826	0.632774	0.900423	0.286903	Sp947_chr	1233294	1234229	+	936	no	#NAME?
1270	Sp947_chr_01273	70.7876	0.202757	0.205469	0.986799	0.323741	0.726846	0.202757	Sp947_chr	1234325	1234567	+	243	no	#NAME?
1271	Sp947_chr_01274	0	NA	NA	NA	NA	NA	0	Sp947_chr	1234624	1235202	-	579	no	#NAME?
1272	Sp947_chr_01275	0.821145	0.868888	1.80172	0.482254	0.629625	NA	0	Sp947_chr	1235177	1236181	-	1005	no	#NAME?
1273	Sp947_chr_01276	302.633	0.523693	0.117637	4.45176	8.51676e-06	0.000201929	0.523693	Sp947_chr	1237173	1238519	+	1347	no	#NAME?
1274	Sp947_chr_01277	2.62112	2.66656	1.28156	2.08071	0.0374608	0.223556	2.66656	Sp947_chr	1238808	1242386	-	3579	no	#NAME?
1275	Sp947_chr_01278	63.2029	1.27081	0.242872	5.23245	1.67282e-07	5.83908e-06	1.27081	Sp947_chr	1242633	1243001	-	369	yes	#NAME?
1276	Sp947_chr_01279	73.378	0.571065	0.20357	2.80525	0.00502768	0.0516734	0.571065	Sp947_chr	1243077	1243577	-	501	no	#NAME?
1277	Sp947_chr_01280	7.55836	0.393817	0.632494	0.622641	0.53352	0.86202	0.393817	Sp947_chr	1243616	1243751	-	136	no	#NAME?
1278	Sp947_chr_01281	32.3111	-0.546618	0.298932	-1.82857	0.0674637	0.336836	-0.546618	Sp947_chr	1243827	1245293	-	1467	no	#NAME?
1279	Sp947_chr_01282	23.9094	-0.827462	0.346424	-2.38858	0.0169135	0.127714	-0.827462	Sp947_chr	1245388	1247136	-	1749	no	#NAME?
1280	Sp947_chr_01283	24.2542	-0.58264	0.34446	-1.69146	0.0907493	0.413512	-0.58264	Sp947_chr	1247138	1248862	-	1725	no	#NAME?
1281	Sp947_chr_01284	42.2768	-0.318214	0.270256	-1.17745	0.239015	0.654231	-0.318214	Sp947_chr	1248920	1249858	-	939	no	#NAME?
1282	Sp947_chr_01285	24.9786	-0.298226	0.337015	-0.884904	0.376208	0.772459	-0.298226	Sp947_chr	1250153	1251022	-	870	no	#NAME?
1283	Sp947_chr_01286	35.0415	-0.411894	0.283255	-1.45415	0.145906	0.521092	-0.411894	Sp947_chr	1251024	1252310	-	1287	no	#NAME?
1284	Sp947_chr_01287	25.7328	-0.653751	0.331402	-1.97268	0.048532	0.267215	-0.653751	Sp947_chr	1252461	1253198	-	738	no	#NAME?
1285	Sp947_chr_01288	20.5248	0.2524	0.369784	0.68256	0.494885	0.852032	0.2524	Sp947_chr	1253340	1254374	-	1035	no	#NAME?
1286	Sp947_chr_01289	20.1415	-0.187769	0.378882	-0.495588	0.620185	0.898063	-0.187769	Sp947_chr	1254403	1255836	-	1434	no	#NAME?
1287	Sp947_chr_01290	12.3344	-0.782985	0.484324	-1.61666	0.105953	0.448541	-0.782985	Sp947_chr	1255852	1256838	-	987	no	#NAME?
1288	Sp947_chr_01291	17.1866	-0.279687	0.403061	-0.693907	0.48774	0.847448	-0.279687	Sp947_chr	1256840	1257943	-	1104	no	#NAME?
1289	Sp947_chr_01292	11.891	-0.203736	0.487059	-0.418298	0.675729	0.91784	-0.203736	Sp947_chr	1257933	1258769	-	837	no	#NAME?
1290	Sp947_chr_01293	31.3601	-1.14226	0.327249	-3.4905	0.000482124	0.0069682	-1.14226	Sp947_chr	1259057	1260331	-	1275	yes	#NAME?
1291	Sp947_chr_01294	23.7541	-0.433727	0.35784	-1.21207	0.225486	0.642088	-0.433727	Sp947_chr	1260328	1261176	-	849	no	#NAME?
1292	Sp947_chr_01295	6.82477	-0.615571	0.652964	-0.942733	0.345817	0.745453	-0.615571	Sp947_chr	1261173	1261649	-	477	no	#NAME?
1293	Sp947_chr_01296	31.6663	-0.480233	0.296756	-1.61827	0.105604	0.448089	-0.480233	Sp947_chr	1261642	1262925	-	1284	no	#NAME?
1294	Sp947_chr_01297	6.66412	-0.444321	0.666249	-0.6669	0.504836	0.854181	-0.444321	Sp947_chr	1263017	1263355	-	339	no	#NAME?
1295	Sp947_chr_01298	22.2464	-0.668224	0.354126	-1.88697	0.0591645	0.30404	-0.668224	Sp947_chr	1263366	1264469	-	1104	no	#NAME?
1296	Sp947_chr_01299	20.9548	-0.329228	0.384021	-0.857319	0.391269	0.78258	-0.329228	Sp947_chr	1264479	1265645	-	1167	no	#NAME?
1297	Sp947_chr_01300	18.6688	-1.20709	0.425592	-2.83626	0.00456456	0.0474406	-1.20709	Sp947_chr	1265655	1266722	-	1068	yes	#NAME?
1298	Sp947_chr_01301	13.6561	-0.451976	0.45628	-0.990566	0.321898	0.725526	-0.451976	Sp947_chr	1266741	1267595	-	855	no	#NAME?
1299	Sp947_chr_01302	13.3791	-0.238472	0.452173	-0.527392	0.597921	0.894007	-0.238472	Sp947_chr	1267585	1268262	-	678	no	#NAME?
1300	Sp947_chr_01303	25.6325	-0.142114	0.331423	-0.428801	0.668068	0.916117	-0.142114	Sp947_chr	1268259	1269422	-	1164	no	#NAME?
1301	Sp947_chr_01304	7.39925	0.247564	0.601513	0.411569	0.680656	0.919622	0.247564	Sp947_chr	1270109	1271743	-	1635	no	#NAME?
1302	Sp947_chr_01305	4.62551	1.14411	0.856124	1.33638	0.181426	0.573837	1.14411	Sp947_chr	1271724	1272473	-	750	no	#NAME?
1303	Sp947_chr_01306	4.50478	-0.508953	0.776119	-0.655767	0.511974	0.856828	-0.508953	Sp947_chr	1272652	1274106	+	1455	no	#NAME?
1304	Sp947_chr_01307	26.7396	0.518647	0.326622	1.58791	0.112307	0.462299	0.518647	Sp947_chr	1274196	1276814	-	2619	no	#NAME?
1305	Sp947_chr_01308	5.56689	0.787212	0.715103	1.10084	0.270967	0.684821	0.787212	Sp947_chr	1276836	1277321	-	486	no	#NAME?
1306	Sp947_chr_01309	15.123	-0.406037	0.442846	-0.916881	0.359205	0.75773	-0.406037	Sp947_chr	1278096	1279166	-	1071	no	#NAME?
1307	Sp947_chr_01310	13.7641	0.324809	0.487778	0.665896	0.505478	0.854181	0.324809	Sp947_chr	1279163	1279936	-	774	no	#NAME?
1308	Sp947_chr_01311	11.4645	0.257009	0.495101	0.519103	0.603689	0.894007	0.257009	Sp947_chr	1279933	1280739	-	807	no	#NAME?
1309	Sp947_chr_01312	23.2973	-0.161023	0.345614	-0.465903	0.641285	0.906867	-0.161023	Sp947_chr	1280720	1281877	-	1158	no	#NAME?
1310	Sp947_chr_01313	8.29606	0.103877	0.593082	0.175149	0.860963	0.983076	0.103877	Sp947_chr	1282037	1282942	-	906	no	#NAME?
1311	Sp947_chr_01314	8.27714	0.171585	0.585996	0.29281	0.769667	0.960393	0.171585	Sp947_chr	1283054	1283605	-	552	no	#NAME?
1312	Sp947_chr_01315	2.47658	0.219135	1.03474	0.211778	0.83228	0.978472	0.219135	Sp947_chr	1283616	1283807	-	192	no	#NAME?
1313	Sp947_chr_01316	9.04107	-0.503359	0.564527	-0.891647	0.372582	0.772066	-0.503359	Sp947_chr	1283817	1284488	-	672	no	#NAME?
1314	Sp947_chr_01317	7.26208	1.00327	0.663755	1.51151	0.130659	0.494087	1.00327	Sp947_chr	1284690	1285961	+	1272	no	#NAME?
1315	Sp947_chr_01318	27.183	0.353974	0.3231	1.09556	0.273274	0.685895	0.353974	Sp947_chr	1285981	1286796	-	816	no	#NAME?
1316	Sp947_chr_01319	29.471	-0.26163	0.315582	-0.82904	0.407082	0.791009	-0.26163	Sp947_chr	1286953	1287606	-	654	no	#NAME?
1317	Sp947_chr_01320	33.8671	-0.141439	0.294848	-0.479701	0.63144	0.900402	-0.141439	Sp947_chr	1287618	1288376	-	759	no	#NAME?
1318	Sp947_chr_01321	36.671	-0.30225	0.29132	-1.03752	0.299495	0.713411	-0.30225	Sp947_chr	1288389	1289192	-	804	no	#NAME?
1319	Sp947_chr_01322	36.1533	-0.0285018	0.286972	-0.0993191	0.920885	0.984479	-0.0285018	Sp947_chr	1289203	1290087	-	885	no	#NAME?
1320	Sp947_chr_01323	35.6469	-0.237679	0.286264	-0.830281	0.40638	0.79054	-0.237679	Sp947_chr	1290077	1290994	-	918	no	#NAME?
1321	Sp947_chr_01324	30.0035	-0.123453	0.306515	-0.402762	0.687123	0.91981	-0.123453	Sp947_chr	1290994	1291872	-	879	no	#NAME?
1322	Sp947_chr_01325	0.133772	-1.205	4.08047	-0.29531	0.767757	NA	0	Sp947_chr	1292336	1292449	-	114	no	#NAME?
1323	Sp947_chr_01326	4.27045	0.18181	0.788717	0.230513	0.817693	0.976494	0.18181	Sp947_chr	1292446	1293750	-	1305	no	#NAME?
1324	Sp947_chr_01327	6.06116	-0.212494	0.691707	-0.307202	0.758689	0.958569	-0.212494	Sp947_chr	1293751	1294524	-	774	no	#NAME?
1325	Sp947_chr_01328	3.00804	0.952395	0.979418	0.972409	0.330847	0.733923	0.952395	Sp947_chr	1294514	1294792	-	279	no	#NAME?
1326	Sp947_chr_01329	14.9866	0.53321	0.437106	1.21986	0.222516	0.642088	0.53321	Sp947_chr	1294792	1295193	-	402	no	#NAME?
1327	Sp947_chr_01330	8.587	0.745313	0.578462	1.28844	0.197593	0.598277	0.745313	Sp947_chr	1295403	1296020	-	618	no	#NAME?
1328	Sp947_chr_01331	11.169	0.254187	0.498152	0.51026	0.609869	0.894007	0.254187	Sp947_chr	1296010	1296783	-	774	no	#NAME?
1329	Sp947_chr_01332	11.4601	-0.569376	0.488274	-1.1661	0.243574	0.656599	-0.569376	Sp947_chr	1296794	1297531	-	738	no	#NAME?
1330	Sp947_chr_01333	13.4851	-0.871887	0.45782	-1.90443	0.0568539	0.29796	-0.871887	Sp947_chr	1297536	1298666	-	1131	no	#NAME?
1331	Sp947_chr_01334	13.0126	-0.0142696	0.462373	-0.0308616	0.97538	0.994507	-0.0142696	Sp947_chr	1298750	1299139	-	390	no	#NAME?
1332	Sp947_chr_01335	12.4442	0.0842384	0.47078	0.178934	0.85799	0.983058	0.0842384	Sp947_chr	1299155	1299538	-	384	no	#NAME?
1333	Sp947_chr_01336	24.9807	-0.0936341	0.336639	-0.278144	0.780902	0.961448	-0.0936341	Sp947_chr	1299539	1300327	-	789	no	#NAME?
1334	Sp947_chr_01337	30.8147	-0.271269	0.30268	-0.896223	0.370134	0.771374	-0.271269	Sp947_chr	1300320	1301255	-	936	no	#NAME?
1335	Sp947_chr_01338	17.8014	-0.143958	0.40382	-0.356492	0.721472	0.936648	-0.143958	Sp947_chr	1301385	1301561	-	177	no	#NAME?
1336	Sp947_chr_01339	52.7795	-0.538072	0.236961	-2.27072	0.0231639	0.159689	-0.538072	Sp947_chr	1301701	1302408	-	708	no	#NAME?
1337	Sp947_chr_01340	12.1203	-0.0418692	0.478439	-0.087512	0.930265	0.985628	-0.0418692	Sp947_chr	1302559	1303587	+	1029	no	#NAME?
1338	Sp947_chr_01341	2.18305	-1.64405	1.21209	-1.35638	0.174979	0.5709	-1.64405	Sp947_chr	1304248	1304637	-	390	no	#NAME?
1339	Sp947_chr_01342	0.841289	-3.33313	1.89815	-1.75598	0.0790914	NA	0	Sp947_chr	1305380	1305481	-	102	no	#NAME?
1340	Sp947_chr_01343	3.11129	-1.34096	0.996652	-1.34546	0.178476	0.572563	-1.34096	Sp947_chr	1306098	1306649	-	552	no	#NAME?
1341	Sp947_chr_01344	10.9384	-0.580572	0.517668	-1.12151	0.262069	0.676946	-0.580572	Sp947_chr	1307048	1307872	-	825	no	#NAME?
1342	Sp947_chr_01345	20.2757	-0.548253	0.371791	-1.47463	0.140313	0.509235	-0.548253	Sp947_chr	1307869	1309329	-	1461	no	#NAME?
1343	Sp947_chr_01346	0.95912	-1.43932	1.72654	-0.833642	0.404483	NA	0	Sp947_chr	1309445	1309933	-	489	no	#NAME?
1344	Sp947_chr_01347	0.216051	0.80207	3.39479	0.236265	0.813227	NA	0	Sp947_chr	1309923	1310132	-	210	no	#NAME?
1345	Sp947_chr_01348	0	NA	NA	NA	NA	NA	0	Sp947_chr	1310596	1310997	-	402	no	#NAME?
1346	Sp947_chr_01349	0	NA	NA	NA	NA	NA	0	Sp947_chr	1311013	1311135	-	123	no	#NAME?
1347	Sp947_chr_01350	0.145779	-1.20501	3.9437	-0.305552	0.759945	NA	0	Sp947_chr	1311157	1311477	-	321	no	#NAME?
1348	Sp947_chr_01351	0.0917827	0.670454	4.07332	0.164597	0.869262	NA	0	Sp947_chr	1311487	1311732	-	246	no	#NAME?
1349	Sp947_chr_01352	2.55966	-0.0445116	1.0212	-0.0435876	0.965233	0.993232	-0.0445116	Sp947_chr	1312238	1312963	-	726	no	#NAME?
1350	Sp947_chr_01353	10.7414	0.211066	0.503458	0.419233	0.675046	0.91784	0.211066	Sp947_chr	1313538	1314824	-	1287	no	#NAME?
1351	Sp947_chr_01354	1.167	2.08267	1.74907	1.19073	0.233759	0.652268	2.08267	Sp947_chr	1315448	1315630	+	183	no	#NAME?
1352	Sp947_chr_01355	0.996506	0.415473	1.65428	0.251149	0.801699	NA	0	Sp947_chr	1315814	1316002	+	189	no	#NAME?
1353	Sp947_chr_01356	4.58609	0.776251	0.780199	0.994941	0.319765	0.725199	0.776251	Sp947_chr	1315999	1317189	+	1191	no	#NAME?
1354	Sp947_chr_01357	9.61893	0.383485	0.549726	0.697592	0.485432	0.847448	0.383485	Sp947_chr	1317704	1318696	-	993	no	#NAME?
1355	Sp947_chr_01358	11.375	0.4225	0.494524	0.854357	0.392907	0.78258	0.4225	Sp947_chr	1318856	1320610	+	1755	no	#NAME?
1356	Sp947_chr_01359	11.4994	0.57602	0.536363	1.07394	0.282851	0.694323	0.57602	Sp947_chr	1320594	1322315	+	1722	no	#NAME?
1357	Sp947_chr_01360	2.0815	0.320298	1.14816	0.278966	0.780271	0.961448	0.320298	Sp947_chr	1322326	1322910	+	585	no	#NAME?
1358	Sp947_chr_01361	5.02483	0.500749	0.750551	0.667175	0.50466	0.854181	0.500749	Sp947_chr	1322910	1323605	+	696	no	#NAME?
1359	Sp947_chr_01362	5.60408	0.492966	0.714573	0.689875	0.490273	0.848461	0.492966	Sp947_chr	1323593	1324957	+	1365	no	#NAME?
1360	Sp947_chr_01363	0.145779	-1.20501	3.9437	-0.305552	0.759945	NA	0	Sp947_chr	1325746	1325988	-	243	no	#NAME?
1361	Sp947_chr_01364	0	NA	NA	NA	NA	NA	0	Sp947_chr	1326588	1327055	-	468	no	#NAME?
1362	Sp947_chr_01365	0.667161	0.336101	2.02711	0.165803	0.868312	NA	0	Sp947_chr	1327436	1327672	-	237	no	#NAME?
1363	Sp947_chr_01366	0	NA	NA	NA	NA	NA	0	Sp947_chr	1327653	1327838	-	186	no	#NAME?
1364	Sp947_chr_01367	2.62236	0.0349505	1.00918	0.0346324	0.972373	0.994507	0.0349505	Sp947_chr	1327983	1328114	-	132	no	#NAME?
1365	Sp947_chr_01368	72.6279	0.143618	0.207741	0.691332	0.489357	0.848461	0.143618	Sp947_chr	1328142	1329704	-	1563	no	#NAME?
1366	Sp947_chr_01369	7.0571	-0.642423	0.622793	-1.03152	0.302298	0.713411	-0.642423	Sp947_chr	1329846	1330544	+	699	no	#NAME?
1367	Sp947_chr_01370	9.39837	0.540121	0.544247	0.992419	0.320993	0.725526	0.540121	Sp947_chr	1330587	1331483	-	897	no	#NAME?
1368	Sp947_chr_01371	11.7732	-0.058766	0.492914	-0.119222	0.9051	0.984295	-0.058766	Sp947_chr	1331492	1332427	-	936	no	#NAME?
1369	Sp947_chr_01372	8.88496	0.324982	0.572244	0.567908	0.570098	0.878428	0.324982	Sp947_chr	1332424	1333149	-	726	no	#NAME?
1370	Sp947_chr_01373	4.32018	-0.416466	0.789438	-0.527548	0.597813	0.894007	-0.416466	Sp947_chr	1333233	1333868	-	636	no	#NAME?
1371	Sp947_chr_01374	5.0833	-0.0302129	0.740662	-0.0407917	0.967462	0.993232	-0.0302129	Sp947_chr	1333870	1334697	-	828	no	#NAME?
1372	Sp947_chr_01375	1.08209	0.37631	1.58475	0.237457	0.812302	NA	0	Sp947_chr	1334719	1335054	-	336	no	#NAME?
1373	Sp947_chr_01376	1.28847	-0.865484	1.45902	-0.593194	0.553051	0.874483	-0.865484	Sp947_chr	1335055	1335567	-	513	no	#NAME?
1374	Sp947_chr_01377	28.1578	0.184751	0.320583	0.576297	0.564414	0.878428	0.184751	Sp947_chr	1336296	1336907	+	612	no	#NAME?
1375	Sp947_chr_01378	19.9391	0.422946	0.379342	1.11495	0.264873	0.680577	0.422946	Sp947_chr	1336952	1337680	+	729	no	#NAME?
1376	Sp947_chr_01379	26.2328	0.370129	0.32793	1.12868	0.259032	0.674641	0.370129	Sp947_chr	1337719	1338630	-	912	no	#NAME?
1377	Sp947_chr_01380	3.67226	0.936628	0.890084	1.05229	0.292666	0.704072	0.936628	Sp947_chr	1338696	1338920	-	225	no	#NAME?
1378	Sp947_chr_01381	12.4546	-0.0398216	0.467223	-0.0852304	0.932078	0.985628	-0.0398216	Sp947_chr	1338998	1339741	-	744	no	#NAME?
1379	Sp947_chr_01382	13.5285	0.126854	0.466507	0.271922	0.785682	0.962591	0.126854	Sp947_chr	1339741	1340541	-	801	no	#NAME?
1380	Sp947_chr_01383	4.79123	-0.102613	0.749163	-0.13697	0.891055	0.983076	-0.102613	Sp947_chr	1340699	1341055	-	357	no	#NAME?
1381	Sp947_chr_01384	3.89218	-0.393251	0.869213	-0.452422	0.650965	0.913029	-0.393251	Sp947_chr	1341068	1341580	-	513	no	#NAME?
1382	Sp947_chr_01385	2.25366	0.467323	1.11601	0.418746	0.675402	0.91784	0.467323	Sp947_chr	1341580	1342074	-	495	no	#NAME?
1383	Sp947_chr_01386	1.81789	0.0995893	1.21543	0.0819377	0.934696	0.985628	0.0995893	Sp947_chr	1342209	1342655	+	447	no	#NAME?
1384	Sp947_chr_01387	3.22172	-0.22652	0.952304	-0.237865	0.811986	0.973779	-0.22652	Sp947_chr	1342652	1343299	+	648	no	#NAME?
1385	Sp947_chr_01388	8.20663	1.41421	0.643299	2.19837	0.027923	0.186489	1.41421	Sp947_chr	1343651	1344967	-	1317	no	#NAME?
1386	Sp947_chr_01389	4.94519	0.487753	0.751237	0.649266	0.516166	0.856828	0.487753	Sp947_chr	1344985	1345716	-	732	no	#NAME?
1387	Sp947_chr_01390	42.3075	0.334893	0.268198	1.24868	0.211783	0.624879	0.334893	Sp947_chr	1346273	1346857	-	585	no	#NAME?
1388	Sp947_chr_01391	54.4244	0.135019	0.231423	0.58343	0.559604	0.878428	0.135019	Sp947_chr	1346858	1347733	-	876	no	#NAME?
1389	Sp947_chr_01392	118.469	0.0297367	0.168224	0.176769	0.85969	0.983069	0.0297367	Sp947_chr	1347885	1349264	-	1380	no	#NAME?
1390	Sp947_chr_01393	22.807	-0.215765	0.35532	-0.607242	0.54369	0.870845	-0.215765	Sp947_chr	1349558	1350481	+	924	no	#NAME?
1391	Sp947_chr_01394	15.0209	-0.408648	0.436522	-0.936147	0.349198	0.748157	-0.408648	Sp947_chr	1350541	1351146	+	606	no	#NAME?
1392	Sp947_chr_01395	33.8064	-0.0877392	0.322239	-0.27228	0.785407	0.962591	-0.0877392	Sp947_chr	1351165	1352409	+	1245	no	#NAME?
1393	Sp947_chr_01396	4.34546	0.124387	0.841119	0.147883	0.882435	0.983076	0.124387	Sp947_chr	1352632	1352889	-	258	no	#NAME?
1394	Sp947_chr_01397	38.1667	0.139859	0.282282	0.495459	0.620276	0.898063	0.139859	Sp947_chr	1352931	1354967	-	2037	no	#NAME?
1395	Sp947_chr_01398	14.3871	-0.342426	0.455161	-0.752319	0.451859	0.823585	-0.342426	Sp947_chr	1355227	1356144	-	918	no	#NAME?
1396	Sp947_chr_01399	2.46003	-0.281057	1.04962	-0.26777	0.788877	0.963951	-0.281057	Sp947_chr	1356338	1356664	-	327	no	#NAME?
1397	Sp947_chr_01400	2.70164	0.16948	1.02314	0.165647	0.868435	0.983076	0.16948	Sp947_chr	1356768	1357100	-	333	no	#NAME?
1398	Sp947_chr_01401	2.86589	-0.246502	0.9594	-0.256933	0.797231	0.967767	-0.246502	Sp947_chr	1357181	1357302	-	122	no	#NAME?
1399	Sp947_chr_01402	17.9741	0.238832	0.40744	0.586176	0.557757	0.878428	0.238832	Sp947_chr	1357373	1358215	-	843	no	#NAME?
1400	Sp947_chr_01403	62.5776	-0.0260583	0.219625	-0.118649	0.905553	0.984295	-0.0260583	Sp947_chr	1358329	1359771	-	1443	no	#NAME?
1401	Sp947_chr_01404	6.16675	1.20798	0.695044	1.73799	0.0822124	0.385045	1.20798	Sp947_chr	1359955	1360185	-	231	no	#NAME?
1402	Sp947_chr_01405	16.2408	0.469085	0.42914	1.09308	0.274358	0.685895	0.469085	Sp947_chr	1360566	1361543	+	978	no	#NAME?
1403	Sp947_chr_01406	21.6402	-0.0359919	0.363603	-0.0989867	0.921149	0.984479	-0.0359919	Sp947_chr	1361540	1362622	+	1083	no	#NAME?
1404	Sp947_chr_01407	0.225555	-0.286712	3.11778	-0.0919603	0.92673	NA	0	Sp947_chr	1362686	1363195	-	510	no	#NAME?
1405	Sp947_chr_01408	1319.87	0.0052351	0.080515	0.0650202	0.948158	0.993216	0.0052351	Sp947_chr	1364310	1365506	-	1197	no	#NAME?
1406	Sp947_chr_01409	108.32	0.00991325	0.182648	0.0542752	0.956716	0.993232	0.00991325	Sp947_chr	1366427	1367296	-	870	no	#NAME?
1407	Sp947_chr_01410	0	NA	NA	NA	NA	NA	0	Sp947_chr	1367519	1368040	-	522	no	#NAME?
1408	Sp947_chr_01411	0	NA	NA	NA	NA	NA	0	Sp947_chr	1367998	1369104	-	1107	no	#NAME?
1409	Sp947_chr_01412	0	NA	NA	NA	NA	NA	0	Sp947_chr	1369215	1369469	-	255	no	#NAME?
1410	Sp947_chr_01413	0	NA	NA	NA	NA	NA	0	Sp947_chr	1369809	1370108	-	300	no	#NAME?
1411	Sp947_chr_01414	88.0079	0.212297	0.189411	1.12083	0.262362	0.676946	0.212297	Sp947_chr	1370887	1372605	+	1719	no	#NAME?
1412	Sp947_chr_01415	0	NA	NA	NA	NA	NA	0	Sp947_chr	1372655	1373182	-	528	no	#NAME?
1413	Sp947_chr_01416	0	NA	NA	NA	NA	NA	0	Sp947_chr	1373179	1373466	-	288	no	#NAME?
1414	Sp947_chr_01417	0	NA	NA	NA	NA	NA	0	Sp947_chr	1373463	1373981	-	519	no	#NAME?
1415	Sp947_chr_01418	25.2582	0.648667	0.347712	1.86553	0.0621072	0.31479	0.648667	Sp947_chr	1374208	1374555	+	348	no	#NAME?
1416	Sp947_chr_01419	72.1263	-1.24445	0.224645	-5.53962	3.03136e-08	1.30419e-06	-1.24445	Sp947_chr	1374835	1375671	-	837	yes	#NAME?
1417	Sp947_chr_01420	43.1077	-0.949743	0.264266	-3.59388	0.000325785	0.00502251	-0.949743	Sp947_chr	1375684	1376313	-	630	no	#NAME?
1418	Sp947_chr_01421	21.5003	-1.82384	0.401129	-4.54676	5.44783e-06	0.000138062	-1.82384	Sp947_chr	1376323	1376964	-	642	yes	#NAME?
1419	Sp947_chr_01422	26.2599	-0.186345	0.328011	-0.568104	0.569964	0.878428	-0.186345	Sp947_chr	1377110	1378339	-	1230	no	#NAME?
1420	Sp947_chr_01423	20.0097	-0.0441878	0.370254	-0.119345	0.905002	0.984295	-0.0441878	Sp947_chr	1378329	1379495	-	1167	no	#NAME?
1421	Sp947_chr_01424	37.3748	0.593862	0.285897	2.07719	0.0377842	0.224041	0.593862	Sp947_chr	1379639	1380652	+	1014	no	#NAME?
1422	Sp947_chr_01425	59.1288	-0.0967319	0.224282	-0.431295	0.666254	0.915817	-0.0967319	Sp947_chr	1380697	1381116	-	420	no	#NAME?
1423	Sp947_chr_01426	193.978	0.0114684	0.14195	0.0807919	0.935607	0.985691	0.0114684	Sp947_chr	1381127	1382533	-	1407	no	#NAME?
1424	Sp947_chr_01427	134.307	0.0194197	0.155979	0.124502	0.900917	0.983694	0.0194197	Sp947_chr	1382619	1383497	-	879	no	#NAME?
1425	Sp947_chr_01428	206.122	0.0792578	0.133362	0.594304	0.552309	0.874483	0.0792578	Sp947_chr	1383513	1385018	-	1506	no	#NAME?
1426	Sp947_chr_01429	60.6446	0.345731	0.221738	1.55919	0.118952	0.473477	0.345731	Sp947_chr	1385033	1385569	-	537	no	#NAME?
1427	Sp947_chr_01430	93.544	0.408833	0.180202	2.26874	0.0232839	0.159689	0.408833	Sp947_chr	1385569	1386063	-	495	no	#NAME?
1428	Sp947_chr_01431	129.835	0.611204	0.161735	3.77905	0.000157429	0.00262382	0.611204	Sp947_chr	1386077	1386793	-	717	no	#NAME?
1429	Sp947_chr_01432	28.2989	0.834762	0.320277	2.60637	0.00915066	0.0817813	0.834762	Sp947_chr	1386828	1387028	-	201	no	#NAME?
1430	Sp947_chr_01433	5.27486	-1.1639	0.760464	-1.53052	0.125889	0.490305	-1.1639	Sp947_chr	1387103	1388110	-	1008	no	#NAME?
1431	Sp947_chr_01434	3.64578	-0.848761	0.973053	-0.872266	0.383063	0.776646	-0.848761	Sp947_chr	1388568	1388996	-	429	no	#NAME?
1432	Sp947_chr_01435	0	NA	NA	NA	NA	NA	0	Sp947_chr	1389094	1389597	+	504	no	#NAME?
1433	Sp947_chr_01436	22.8267	-0.705867	0.360536	-1.95783	0.0502505	0.27347	-0.705867	Sp947_chr	1389654	1390136	-	483	no	#NAME?
1434	Sp947_chr_01437	98.0828	-0.133604	0.183042	-0.729909	0.465446	0.833567	-0.133604	Sp947_chr	1390207	1391862	-	1656	no	#NAME?
1435	Sp947_chr_01438	7.5399	-0.597864	0.623323	-0.959156	0.33748	0.737117	-0.597864	Sp947_chr	1391943	1392437	-	495	no	#NAME?
1436	Sp947_chr_01439	8.79728	-0.35138	0.56008	-0.627375	0.530414	0.859545	-0.35138	Sp947_chr	1392434	1392898	-	465	no	#NAME?
1437	Sp947_chr_01440	50.9749	-0.198827	0.241322	-0.823906	0.409993	0.791009	-0.198827	Sp947_chr	1392908	1394242	-	1335	no	#NAME?
1438	Sp947_chr_01441	15.1838	-0.15035	0.455915	-0.329776	0.741569	0.949468	-0.15035	Sp947_chr	1394253	1394870	-	618	no	#NAME?
1439	Sp947_chr_01442	45.2571	-0.506031	0.252263	-2.00596	0.0448602	0.252369	-0.506031	Sp947_chr	1394918	1398016	-	3099	no	#NAME?
1440	Sp947_chr_01443	22.3675	0.189282	0.387415	0.488576	0.625142	0.900024	0.189282	Sp947_chr	1398109	1399275	-	1167	no	#NAME?
1441	Sp947_chr_01444	21.6071	-0.173402	0.366278	-0.473418	0.635915	0.903566	-0.173402	Sp947_chr	1399283	1400377	-	1095	no	#NAME?
1442	Sp947_chr_01445	18.0835	-1.76056	0.434767	-4.04942	5.13444e-05	0.000969256	-1.76056	Sp947_chr	1400534	1401079	-	546	yes	#NAME?
1443	Sp947_chr_01446	15.8761	-0.952863	0.432423	-2.20354	0.0275567	0.18471	-0.952863	Sp947_chr	1401115	1401654	-	540	no	#NAME?
1444	Sp947_chr_01447	23.1157	-1.24819	0.372328	-3.35241	0.000801126	0.0105863	-1.24819	Sp947_chr	1401663	1402208	-	546	yes	#NAME?
1445	Sp947_chr_01448	306.048	-0.690394	0.115428	-5.98119	2.2151e-09	1.13831e-07	-0.690394	Sp947_chr	1402380	1404338	-	1959	no	#NAME?
1446	Sp947_chr_01449	37.7741	0.250999	0.273299	0.918407	0.358406	0.75773	0.250999	Sp947_chr	1404541	1406163	-	1623	no	#NAME?
1447	Sp947_chr_01450	17.203	0.0564329	0.418399	0.134878	0.892708	0.983076	0.0564329	Sp947_chr	1406269	1407714	+	1446	no	#NAME?
1448	Sp947_chr_01451	2.87963	0.135707	0.9704	0.139846	0.888782	0.983076	0.135707	Sp947_chr	1407653	1407907	-	255	no	#NAME?
1449	Sp947_chr_01452	2.62703	0.397425	1.00534	0.395313	0.692612	0.921348	0.397425	Sp947_chr	1408008	1408580	-	573	no	#NAME?
1450	Sp947_chr_01453	4.4795	1.39249	0.830094	1.67751	0.0934435	0.420609	1.39249	Sp947_chr	1408617	1409129	-	513	no	#NAME?
1451	Sp947_chr_01454	44.7613	0.194401	0.255674	0.760348	0.447047	0.822136	0.194401	Sp947_chr	1409216	1410151	-	936	no	#NAME?
1452	Sp947_chr_01455	9.15407	0.0228065	0.550458	0.0414319	0.966952	0.993232	0.0228065	Sp947_chr	1410222	1410521	-	300	no	#NAME?
1453	Sp947_chr_01456	22.8154	-0.132978	0.353422	-0.376258	0.706725	0.927854	-0.132978	Sp947_chr	1410511	1411260	-	750	no	#NAME?
1454	Sp947_chr_01457	8.26619	-0.954798	0.589907	-1.61856	0.105542	0.448089	-0.954798	Sp947_chr	1411314	1411673	-	360	no	#NAME?
1455	Sp947_chr_01458	32.573	0.00295507	0.292398	0.0101063	0.991936	0.994507	0.00295507	Sp947_chr	1411675	1413075	-	1401	no	#NAME?
1456	Sp947_chr_01459	34.392	0.365131	0.29278	1.24712	0.212354	0.625565	0.365131	Sp947_chr	1413370	1413609	-	240	no	#NAME?
1457	Sp947_chr_01460	97.3559	0.153779	0.183471	0.838165	0.401938	0.788377	0.153779	Sp947_chr	1413641	1414111	-	471	no	#NAME?
1458	Sp947_chr_01461	45.3438	0.403578	0.261486	1.5434	0.122734	0.4831	0.403578	Sp947_chr	1414123	1414413	-	291	no	#NAME?
1459	Sp947_chr_01462	57.4412	0.140613	0.23378	0.601473	0.547525	0.87215	0.140613	Sp947_chr	1414566	1415909	-	1344	no	#NAME?
1460	Sp947_chr_01463	9.72909	-0.107876	0.554708	-0.194474	0.845804	0.980694	-0.107876	Sp947_chr	1415928	1416293	-	366	no	#NAME?
1461	Sp947_chr_01464	33.4174	0.166998	0.28842	0.57901	0.562583	0.878428	0.166998	Sp947_chr	1416286	1417473	-	1188	no	#NAME?
1462	Sp947_chr_01465	9.75473	0.907636	0.548041	1.65615	0.0976922	0.432928	0.907636	Sp947_chr	1417470	1417901	-	432	no	#NAME?
1463	Sp947_chr_01466	34.5758	0.310354	0.288507	1.07572	0.282051	0.694323	0.310354	Sp947_chr	1418279	1418827	+	549	no	#NAME?
1464	Sp947_chr_01467	3.65962	-0.66282	0.860814	-0.769992	0.441305	0.817366	-0.66282	Sp947_chr	1419104	1419832	-	729	no	#NAME?
1465	Sp947_chr_01468	8.26245	-0.24516	0.569751	-0.430293	0.666983	0.916049	-0.24516	Sp947_chr	1419911	1420075	-	165	no	#NAME?
1466	Sp947_chr_01469	4.41243	0.307979	0.776631	0.396558	0.691694	0.921262	0.307979	Sp947_chr	1419915	1419959	-	45	no	#NAME?
1467	Sp947_chr_01470	90.8719	-0.519488	0.18569	-2.79761	0.00514824	0.0526201	-0.519488	Sp947_chr	1420242	1421837	-	1596	no	#NAME?
1468	Sp947_chr_01471	12.1877	-0.372499	0.483847	-0.769869	0.441378	0.817366	-0.372499	Sp947_chr	1421849	1422259	-	411	no	#NAME?
1469	Sp947_chr_01472	27.0111	-0.272385	0.327389	-0.83199	0.405414	0.79054	-0.272385	Sp947_chr	1422375	1423166	-	792	no	#NAME?
1470	Sp947_chr_01473	86.6011	0.117795	0.187238	0.629121	0.52927	0.859545	0.117795	Sp947_chr	1423179	1425875	-	2697	no	#NAME?
1471	Sp947_chr_01474	2.47214	0.5566	1.06333	0.52345	0.600661	0.894007	0.5566	Sp947_chr	1425941	1426062	-	122	no	#NAME?
1472	Sp947_chr_01475	16.1057	-0.0293459	0.417686	-0.0702583	0.943988	0.990572	-0.0293459	Sp947_chr	1426179	1427363	+	1185	no	#NAME?
1473	Sp947_chr_01476	26.6887	0.673755	0.337167	1.99828	0.0456864	0.254578	0.673755	Sp947_chr	1427506	1429377	-	1872	no	#NAME?
1474	Sp947_chr_01477	16.0508	0.948092	0.438684	2.16122	0.0306785	0.199429	0.948092	Sp947_chr	1429374	1430558	-	1185	no	#NAME?
1475	Sp947_chr_01478	21.6822	1.07271	0.374748	2.86248	0.0042034	0.0444359	1.07271	Sp947_chr	1430570	1431337	-	768	yes	#NAME?
1476	Sp947_chr_01479	24.3799	1.12251	0.361083	3.10872	0.001879	0.0228694	1.12251	Sp947_chr	1431603	1432451	-	849	yes	#NAME?
1477	Sp947_chr_01480	13.361	0.951596	0.481268	1.97727	0.0480112	0.265137	0.951596	Sp947_chr	1432453	1432827	-	375	no	#NAME?
1478	Sp947_chr_01481	29.2069	0.550457	0.316474	1.73934	0.0819743	0.384905	0.550457	Sp947_chr	1432901	1434253	-	1353	no	#NAME?
1479	Sp947_chr_01482	14.1932	0.172309	0.463238	0.371966	0.709918	0.928161	0.172309	Sp947_chr	1434277	1435056	-	780	no	#NAME?
1480	Sp947_chr_01483	9.5632	0.750272	0.549358	1.36572	0.172025	0.567335	0.750272	Sp947_chr	1435043	1435900	-	858	no	#NAME?
1481	Sp947_chr_01484	6.34585	0.375458	0.655774	0.572542	0.566955	0.878428	0.375458	Sp947_chr	1436036	1437001	+	966	no	#NAME?
1482	Sp947_chr_01485	18.906	-0.87311	0.407536	-2.14241	0.0321603	0.204455	-0.87311	Sp947_chr	1437035	1437946	-	912	no	#NAME?
1483	Sp947_chr_01486	21.9627	-0.377212	0.383313	-0.984084	0.325074	0.728954	-0.377212	Sp947_chr	1437943	1438920	-	978	no	#NAME?
1484	Sp947_chr_01487	16.691	-0.0175417	0.407918	-0.043003	0.965699	0.993232	-0.0175417	Sp947_chr	1438917	1439807	-	891	no	#NAME?
1485	Sp947_chr_01488	19.9941	-0.0726326	0.425761	-0.170595	0.864542	0.983076	-0.0726326	Sp947_chr	1439859	1440239	-	381	no	#NAME?
1486	Sp947_chr_01489	27.8784	-0.0723793	0.319418	-0.226597	0.820737	0.977378	-0.0723793	Sp947_chr	1440250	1440837	-	588	no	#NAME?
1487	Sp947_chr_01490	43.6056	-0.0613939	0.261471	-0.234802	0.814362	0.973865	-0.0613939	Sp947_chr	1440846	1442078	-	1233	no	#NAME?
1488	Sp947_chr_01491	4.93558	0.0794248	0.739583	0.107391	0.914478	0.984479	0.0794248	Sp947_chr	1442110	1442280	-	171	no	#NAME?
1489	Sp947_chr_01492	17.4945	-0.0534531	0.395886	-0.135021	0.892595	0.983076	-0.0534531	Sp947_chr	1442280	1442786	-	507	no	#NAME?
1490	Sp947_chr_01493	100.722	0.41652	0.176963	2.35372	0.0185868	0.134319	0.41652	Sp947_chr	1442916	1443434	-	519	no	#NAME?
1491	Sp947_chr_01494	178.865	-0.355726	0.140803	-2.52641	0.0115236	0.0955993	-0.355726	Sp947_chr	1443932	1445404	-	1473	no	#NAME?
1492	Sp947_chr_01495	81.4255	-0.0923482	0.193433	-0.477418	0.633064	0.900423	-0.0923482	Sp947_chr	1445474	1446232	-	759	no	#NAME?
1493	Sp947_chr_01496	23.1857	-0.7038	0.361259	-1.94819	0.0513924	0.277189	-0.7038	Sp947_chr	1446330	1447007	-	678	no	#NAME?
1494	Sp947_chr_01497	34.111	-0.399056	0.295466	-1.3506	0.176825	0.5709	-0.399056	Sp947_chr	1447016	1447960	-	945	no	#NAME?
1495	Sp947_chr_01498	32.6855	0.105791	0.300717	0.351795	0.724992	0.940558	0.105791	Sp947_chr	1448142	1448654	-	513	no	#NAME?
1496	Sp947_chr_01499	8.8313	0.809372	0.582595	1.38925	0.164756	0.554178	0.809372	Sp947_chr	1448741	1449499	-	759	no	#NAME?
1497	Sp947_chr_01500	64.4283	0.666154	0.219705	3.03204	0.00242909	0.0284419	0.666154	Sp947_chr	1450000	1451130	-	1131	no	#NAME?
1498	Sp947_chr_01501	4.35023	0.25694	0.788006	0.326064	0.744376	0.950377	0.25694	Sp947_chr	1451413	1451498	-	86	no	#NAME?
1499	Sp947_chr_01502	23.4059	0.113135	0.34606	0.326923	0.743726	0.950203	0.113135	Sp947_chr	1451580	1452155	-	576	no	#NAME?
1500	Sp947_chr_01503	29.8818	-0.362577	0.307988	-1.17724	0.239099	0.654231	-0.362577	Sp947_chr	1452155	1452943	-	789	no	#NAME?
1501	Sp947_chr_01504	42.9729	0.37298	0.277875	1.34226	0.179512	0.572563	0.37298	Sp947_chr	1453207	1454781	-	1575	no	#NAME?
1502	Sp947_chr_01505	15.6178	-0.0889428	0.432836	-0.205489	0.83719	0.978472	-0.0889428	Sp947_chr	1454980	1456206	-	1227	no	#NAME?
1503	Sp947_chr_01506	34.4471	0.885729	0.298607	2.96621	0.00301499	0.0338031	0.885729	Sp947_chr	1456399	1457715	+	1317	no	#NAME?
1504	Sp947_chr_01507	18.8133	0.208999	0.398447	0.524533	0.599908	0.894007	0.208999	Sp947_chr	1457814	1459157	+	1344	no	#NAME?
1505	Sp947_chr_01508	18.846	0.0382801	0.385325	0.099345	0.920864	0.984479	0.0382801	Sp947_chr	1459157	1459939	+	783	no	#NAME?
1506	Sp947_chr_01509	29.9908	0.708465	0.328036	2.15971	0.0307947	0.199429	0.708465	Sp947_chr	1460065	1461147	+	1083	no	#NAME?
1507	Sp947_chr_01510	1.10623	0.0517197	1.5683	0.0329781	0.973692	0.994507	0.0517197	Sp947_chr	1461468	1462301	-	834	no	#NAME?
1508	Sp947_chr_01511	0	NA	NA	NA	NA	NA	0	Sp947_chr	1462301	1462468	-	168	no	#NAME?
1509	Sp947_chr_01512	0.641382	-1.47736	2.10643	-0.701355	0.483082	NA	0	Sp947_chr	1462604	1462873	-	270	no	#NAME?
1510	Sp947_chr_01513	5.83087	0.0549996	0.708127	0.0776691	0.938091	0.987346	0.0549996	Sp947_chr	1463044	1463505	-	462	no	#NAME?
1511	Sp947_chr_01514	10.6394	0.0989531	0.513234	0.192803	0.847113	0.980694	0.0989531	Sp947_chr	1463483	1464256	-	774	no	#NAME?
1512	Sp947_chr_01515	12.905	-0.0420756	0.474465	-0.08868	0.929336	0.985628	-0.0420756	Sp947_chr	1464246	1464995	-	750	no	#NAME?
1513	Sp947_chr_01516	12.6426	-0.175993	0.471014	-0.373647	0.708667	0.927854	-0.175993	Sp947_chr	1465313	1466464	-	1152	no	#NAME?
1514	Sp947_chr_01517	16.3446	-0.1089	0.41286	-0.263769	0.791958	0.964746	-0.1089	Sp947_chr	1466704	1467333	-	630	no	#NAME?
1515	Sp947_chr_01518	9.26874	0.852273	0.561265	1.51849	0.128892	0.494087	0.852273	Sp947_chr	1467336	1467674	-	339	no	#NAME?
1516	Sp947_chr_01519	19.603	-0.23269	0.375611	-0.619496	0.535589	0.863854	-0.23269	Sp947_chr	1467805	1468476	-	672	no	#NAME?
1517	Sp947_chr_01520	8.30474	0.27021	0.612745	0.440982	0.659226	0.914724	0.27021	Sp947_chr	1468485	1468961	-	477	no	#NAME?
1518	Sp947_chr_01521	0.945814	0.234627	1.68045	0.139622	0.888959	NA	0	Sp947_chr	1469007	1469219	+	213	no	#NAME?
1519	Sp947_chr_01522	9.44507	0.120373	0.554926	0.216918	0.828273	0.978472	0.120373	Sp947_chr	1469410	1470054	-	645	no	#NAME?
1520	Sp947_chr_01523	18.5879	-0.230035	0.404667	-0.568453	0.569727	0.878428	-0.230035	Sp947_chr	1470227	1471180	-	954	no	#NAME?
1521	Sp947_chr_01524	76.9837	-0.138823	0.199589	-0.695546	0.486713	0.847448	-0.138823	Sp947_chr	1471164	1472183	-	1020	no	#NAME?
1522	Sp947_chr_01525	5.37108	-0.531537	0.70972	-0.74894	0.453893	0.824391	-0.531537	Sp947_chr	1472484	1473587	-	1104	no	#NAME?
1523	Sp947_chr_01526	4.41156	-0.147273	0.784635	-0.187696	0.851115	0.980694	-0.147273	Sp947_chr	1473604	1474401	-	798	no	#NAME?
1524	Sp947_chr_01527	3.23519	-0.602282	0.915071	-0.65818	0.510422	0.856828	-0.602282	Sp947_chr	1474388	1475065	-	678	no	#NAME?
1525	Sp947_chr_01528	0	NA	NA	NA	NA	NA	0	Sp947_chr	1475423	1475527	+	105	no	#NAME?
1526	Sp947_chr_01529	0.468655	-0.186548	2.51235	-0.0742522	0.94081	NA	0	Sp947_chr	1475614	1476606	+	993	no	#NAME?
1527	Sp947_chr_01530	0.174462	0.807099	3.67257	0.219764	0.826055	NA	0	Sp947_chr	1476680	1478116	+	1437	no	#NAME?
1528	Sp947_chr_01531	0	NA	NA	NA	NA	NA	0	Sp947_chr	1478118	1479356	+	1239	no	#NAME?
1529	Sp947_chr_01532	17.4714	0.148228	0.396006	0.374309	0.708175	0.927854	0.148228	Sp947_chr	1479569	1482691	+	3123	no	#NAME?
1530	Sp947_chr_01533	32.6478	-0.277561	0.294379	-0.942869	0.345748	0.745453	-0.277561	Sp947_chr	1483128	1485464	-	2337	no	#NAME?
1531	Sp947_chr_01534	7.84072	-0.0709143	0.606635	-0.116898	0.906941	0.984479	-0.0709143	Sp947_chr	1485597	1486346	+	750	no	#NAME?
1532	Sp947_chr_01535	12.3693	0.468156	0.47717	0.981111	0.326538	0.730466	0.468156	Sp947_chr	1486638	1487252	-	615	no	#NAME?
1533	Sp947_chr_01536	49.3636	0.26279	0.246149	1.0676	0.2857	0.696168	0.26279	Sp947_chr	1488068	1488337	-	270	no	#NAME?
1534	Sp947_chr_01537	0	NA	NA	NA	NA	NA	0	Sp947_chr	1488478	1489107	-	630	no	#NAME?
1535	Sp947_chr_01538	1.68525	1.36713	1.37721	0.992679	0.320866	0.725526	1.36713	Sp947_chr	1489346	1489546	+	201	no	#NAME?
1536	Sp947_chr_01539	3.97433	0.106039	0.851634	0.124512	0.90091	0.983694	0.106039	Sp947_chr	1489740	1489943	+	204	no	#NAME?
1537	Sp947_chr_01540	3.74904	-0.193477	0.909305	-0.212775	0.831503	0.978472	-0.193477	Sp947_chr	1489977	1490300	+	324	no	#NAME?
1538	Sp947_chr_01541	34.0892	0.301975	0.291596	1.0356	0.300391	0.713411	0.301975	Sp947_chr	1490358	1492301	+	1944	no	#NAME?
1539	Sp947_chr_01542	2.89424	-1.04693	0.983117	-1.06491	0.286917	0.696718	-1.04693	Sp947_chr	1492350	1493324	-	975	no	#NAME?
1540	Sp947_chr_01543	4.10589	-0.266694	0.805894	-0.33093	0.740698	0.949468	-0.266694	Sp947_chr	1493317	1493994	-	678	no	#NAME?
1541	Sp947_chr_01544	3.02217	-1.0167	0.983191	-1.03409	0.301096	0.713411	-1.0167	Sp947_chr	1494150	1495223	+	1074	no	#NAME?
1542	Sp947_chr_01545	0.266245	1.50835	2.90679	0.518907	0.603826	NA	0	Sp947_chr	1495387	1495617	-	231	no	#NAME?
1543	Sp947_chr_01546	4.84416	0.444435	0.795775	0.558494	0.576507	0.883628	0.444435	Sp947_chr	1495686	1496123	-	438	no	#NAME?
1544	Sp947_chr_01547	5.31035	-0.291836	0.717022	-0.407011	0.684	0.919622	-0.291836	Sp947_chr	1496199	1497041	-	843	no	#NAME?
1545	Sp947_chr_01548	8.76529	-0.562156	0.560997	-1.00207	0.316312	0.725057	-0.562156	Sp947_chr	1497153	1497803	+	651	no	#NAME?
1546	Sp947_chr_01549	0.133772	-1.205	4.08047	-0.29531	0.767757	NA	0	Sp947_chr	1497875	1499131	-	1257	no	#NAME?
1547	Sp947_chr_01550	0.454014	-0.947153	2.34542	-0.40383	0.686338	NA	0	Sp947_chr	1499402	1500049	+	648	no	#NAME?
1548	Sp947_chr_01551	1.40987	2.59868	1.63834	1.58617	0.112701	0.462299	2.59868	Sp947_chr	1500180	1500593	+	414	no	#NAME?
1549	Sp947_chr_01552	0.584882	-0.881741	2.24536	-0.392694	0.694545	NA	0	Sp947_chr	1500612	1500797	+	186	no	#NAME?
1550	Sp947_chr_01553	12.0598	-0.342342	0.48395	-0.707391	0.479324	0.84403	-0.342342	Sp947_chr	1501064	1501507	-	444	no	#NAME?
1551	Sp947_chr_01554	47.9818	-0.127003	0.251433	-0.50512	0.613475	0.894007	-0.127003	Sp947_chr	1501537	1503759	-	2223	no	#NAME?
1552	Sp947_chr_01555	4.81615	-0.286243	0.759419	-0.376924	0.70623	0.927854	-0.286243	Sp947_chr	1504718	1505347	+	630	no	#NAME?
1553	Sp947_chr_01556	114.492	-0.00371978	0.165346	-0.0224969	0.982052	0.994507	-0.00371978	Sp947_chr	1505470	1507362	-	1893	no	#NAME?
1554	Sp947_chr_01557	217.851	0.0568138	0.127474	0.445689	0.655822	0.914724	0.0568138	Sp947_chr	1507653	1508375	+	723	no	#NAME?
1555	Sp947_chr_01558	275.103	0.0152155	0.118136	0.128797	0.897518	0.98348	0.0152155	Sp947_chr	1508372	1509220	+	849	no	#NAME?
1556	Sp947_chr_01559	321.038	0.0560795	0.113224	0.495296	0.620392	0.898063	0.0560795	Sp947_chr	1509252	1510181	+	930	no	#NAME?
1557	Sp947_chr_01560	62.4743	0.998237	0.227245	4.39277	1.11914e-05	0.000246477	0.998237	Sp947_chr	1510304	1510795	+	492	no	#NAME?
1558	Sp947_chr_01561	27.4169	-0.428271	0.31706	-1.35076	0.176773	0.5709	-0.428271	Sp947_chr	1510891	1513599	-	2709	no	#NAME?
1559	Sp947_chr_01562	7.41103	0.097368	0.60617	0.160628	0.872386	0.983076	0.097368	Sp947_chr	1513601	1514302	-	702	no	#NAME?
1560	Sp947_chr_01563	8.88363	0.243981	0.562219	0.43396	0.664318	0.915817	0.243981	Sp947_chr	1514552	1516963	-	2412	no	#NAME?
1561	Sp947_chr_01564	79.5089	0.19532	0.201155	0.970993	0.331552	0.734576	0.19532	Sp947_chr	1517016	1517708	-	693	no	#NAME?
1562	Sp947_chr_01565	0.267544	-1.90307	3.1086	-0.612196	0.540408	NA	0	Sp947_chr	1518243	1518623	-	381	no	#NAME?
1563	Sp947_chr_01566	48.851	0.411765	0.252694	1.6295	0.103207	0.444031	0.411765	Sp947_chr	1519026	1521818	-	2793	no	#NAME?
1564	Sp947_chr_01567	13.9504	-0.218474	0.448245	-0.487398	0.625977	0.900024	-0.218474	Sp947_chr	1521864	1522076	-	213	no	#NAME?
1565	Sp947_chr_01568	74.2925	0.0867681	0.204703	0.423873	0.671658	0.917701	0.0867681	Sp947_chr	1522166	1522954	-	789	no	#NAME?
1566	Sp947_chr_01569	52.6487	-0.0469336	0.235205	-0.199543	0.841838	0.980268	-0.0469336	Sp947_chr	1522963	1523748	-	786	no	#NAME?
1567	Sp947_chr_01570	19.786	-0.296371	0.374741	-0.79087	0.42902	0.806593	-0.296371	Sp947_chr	1523745	1524008	-	264	no	#NAME?
1568	Sp947_chr_01571	56.6173	-0.104469	0.226777	-0.46067	0.645036	0.908155	-0.104469	Sp947_chr	1524008	1524547	-	540	no	#NAME?
1569	Sp947_chr_01572	60.6441	0.0290334	0.224155	0.129524	0.896943	0.98348	0.0290334	Sp947_chr	1524557	1525228	-	672	no	#NAME?
1570	Sp947_chr_01573	146.274	0.0194201	0.149996	0.129471	0.896985	0.98348	0.0194201	Sp947_chr	1525233	1526492	-	1260	no	#NAME?
1571	Sp947_chr_01574	91.0584	0.0534475	0.185245	0.288523	0.772947	0.960393	0.0534475	Sp947_chr	1526509	1527882	-	1374	no	#NAME?
1572	Sp947_chr_01575	11.3827	0.158453	0.505584	0.313405	0.753973	0.957344	0.158453	Sp947_chr	1528101	1528805	-	705	no	#NAME?
1573	Sp947_chr_01576	4.81139	0.504473	0.775931	0.650152	0.515594	0.856828	0.504473	Sp947_chr	1528896	1529507	-	612	no	#NAME?
1574	Sp947_chr_01577	8.45516	0.228801	0.571229	0.400542	0.688758	0.919835	0.228801	Sp947_chr	1529494	1530867	-	1374	no	#NAME?
1575	Sp947_chr_01578	21.0497	0.205565	0.362504	0.567069	0.570667	0.878428	0.205565	Sp947_chr	1530951	1531994	-	1044	no	#NAME?
1576	Sp947_chr_01579	15.9543	-0.49579	0.42321	-1.1715	0.241399	0.654231	-0.49579	Sp947_chr	1532170	1532766	-	597	no	#NAME?
1577	Sp947_chr_01580	34.468	-0.0416581	0.292992	-0.142181	0.886937	0.983076	-0.0416581	Sp947_chr	1532777	1534819	-	2043	no	#NAME?
1578	Sp947_chr_01581	15.6692	-0.0449684	0.425892	-0.105586	0.915911	0.984479	-0.0449684	Sp947_chr	1535034	1535885	+	852	no	#NAME?
1579	Sp947_chr_01582	38.9231	2.03582	0.311602	6.53339	6.42956e-11	5.1716e-09	2.03582	Sp947_chr	1535901	1536785	-	885	yes	#NAME?
1580	Sp947_chr_01583	44.4598	1.27309	0.268471	4.74199	2.11625e-06	5.93191e-05	1.27309	Sp947_chr	1536803	1537720	-	918	yes	#NAME?
1581	Sp947_chr_01584	19.4085	1.48116	0.415483	3.5649	0.000363989	0.00538703	1.48116	Sp947_chr	1537889	1538533	-	645	yes	#NAME?
1582	Sp947_chr_01585	18.9212	2.10866	0.447154	4.71574	2.40835e-06	6.64993e-05	2.10866	Sp947_chr	1538810	1539154	-	345	yes	#NAME?
1583	Sp947_chr_01586	14.667	1.35738	0.464012	2.9253	0.00344122	0.0374486	1.35738	Sp947_chr	1539251	1539703	-	453	yes	#NAME?
1584	Sp947_chr_01587	47.7134	1.62532	0.276577	5.87655	4.1891e-09	2.03943e-07	1.62532	Sp947_chr	1539975	1540814	-	840	yes	#NAME?
1585	Sp947_chr_01588	45.924	1.515	0.277039	5.46853	4.53792e-08	1.82503e-06	1.515	Sp947_chr	1540830	1541717	-	888	yes	#NAME?
1586	Sp947_chr_01589	184.052	1.2941	0.147967	8.74584	2.21353e-18	3.72275e-16	1.2941	Sp947_chr	1541948	1543276	-	1329	yes	#NAME?
1587	Sp947_chr_01590	157.518	0.884757	0.152854	5.78824	7.11257e-09	3.28956e-07	0.884757	Sp947_chr	1543401	1544918	-	1518	no	#NAME?
1588	Sp947_chr_01591	66.9064	0.719646	0.225805	3.18703	0.00143743	0.0179678	0.719646	Sp947_chr	1544937	1545635	-	699	no	#NAME?
1589	Sp947_chr_01592	17.0377	-4.02599	0.639468	-6.29584	3.05733e-10	1.88536e-08	-4.02599	Sp947_chr	1545809	1546912	-	1104	yes	#NAME?
1590	Sp947_chr_01593	13.195	-4.89757	0.922009	-5.31185	1.0852e-07	4.18253e-06	-4.89757	Sp947_chr	1546925	1547920	-	996	yes	#NAME?
1591	Sp947_chr_01594	13.3529	-3.98282	0.713004	-5.58597	2.32405e-08	1.04866e-06	-3.98282	Sp947_chr	1547905	1549008	-	1104	yes	#NAME?
1592	Sp947_chr_01595	11.5479	-4.30384	0.836664	-5.14404	2.68885e-07	9.21181e-06	-4.30384	Sp947_chr	1549026	1549859	-	834	yes	#NAME?
1593	Sp947_chr_01596	12.4611	-4.12459	0.763133	-5.40481	6.48784e-08	2.55373e-06	-4.12459	Sp947_chr	1549859	1550743	-	885	yes	#NAME?
1594	Sp947_chr_01597	29.3529	-5.3233	0.693676	-7.67404	1.66666e-14	1.71295e-12	-5.3233	Sp947_chr	1550822	1552159	-	1338	yes	#NAME?
1595	Sp947_chr_01598	8.5361	-4.16705	0.963326	-4.32569	1.52053e-05	0.00032709	-4.16705	Sp947_chr	1552178	1552630	-	453	yes	#NAME?
1596	Sp947_chr_01599	4.00361	-4.53517	1.3265	-3.41891	0.00062873	0.0087455	-4.53517	Sp947_chr	1552769	1552864	-	96	yes	#NAME?
1597	Sp947_chr_01600	152.82	1.50927	0.169829	8.88702	6.27718e-19	1.16128e-16	1.50927	Sp947_chr	1553643	1556540	-	2898	yes	#NAME?
1598	Sp947_chr_01601	2.98523	2.15048	1.13694	1.89147	0.0585611	0.30262	2.15048	Sp947_chr	1556828	1557055	-	228	no	#NAME?
1599	Sp947_chr_01602	0	NA	NA	NA	NA	NA	0	Sp947_chr	1557453	1557731	+	279	no	#NAME?
1600	Sp947_chr_01603	11.9248	-0.163395	0.497223	-0.328615	0.742447	0.94988	-0.163395	Sp947_chr	1558085	1559065	-	981	no	#NAME?
1601	Sp947_chr_01604	3.2528	-2.23608	1.05408	-2.12134	0.0338929	0.210409	-2.23608	Sp947_chr	1559391	1559594	-	204	no	#NAME?
1602	Sp947_chr_01605	23.0503	-0.417624	0.358854	-1.16377	0.244516	0.656599	-0.417624	Sp947_chr	1559622	1561637	-	2016	no	#NAME?
1603	Sp947_chr_01606	20.4223	-0.902537	0.379347	-2.37919	0.0173508	0.129431	-0.902537	Sp947_chr	1561656	1562759	-	1104	no	#NAME?
1604	Sp947_chr_01607	4.6694	-0.994157	0.775782	-1.28149	0.200021	0.602921	-0.994157	Sp947_chr	1562749	1563117	-	369	no	#NAME?
1605	Sp947_chr_01608	52.9783	-0.862625	0.250239	-3.4472	0.000566423	0.00806063	-0.862625	Sp947_chr	1563156	1564187	-	1032	no	#NAME?
1606	Sp947_chr_01609	37.8628	-0.942925	0.281118	-3.3542	0.000795958	0.0105863	-0.942925	Sp947_chr	1564189	1565220	-	1032	no	#NAME?
1607	Sp947_chr_01610	152.994	-0.642505	0.148682	-4.32133	1.55095e-05	0.000329799	-0.642505	Sp947_chr	1565301	1567814	-	2514	no	#NAME?
1608	Sp947_chr_01611	1.59016	1.99128	1.46222	1.36182	0.173254	0.569308	1.99128	Sp947_chr	1567960	1568247	-	288	no	#NAME?
1609	Sp947_chr_01612	6.33364	1.10064	0.683726	1.60977	0.107448	0.453834	1.10064	Sp947_chr	1568258	1568908	-	651	no	#NAME?
1610	Sp947_chr_01613	3.26174	1.58549	1.02051	1.55363	0.120274	0.477482	1.58549	Sp947_chr	1568912	1569553	-	642	no	#NAME?
1611	Sp947_chr_01614	6.87297	1.03554	0.650909	1.59092	0.111628	0.461592	1.03554	Sp947_chr	1569546	1570337	-	792	no	#NAME?
1612	Sp947_chr_01615	1.99692	-0.227917	1.16312	-0.195953	0.844647	0.980694	-0.227917	Sp947_chr	1570522	1570857	-	336	no	#NAME?
1613	Sp947_chr_01616	2.1433	0.8089	1.205	0.671286	0.502039	0.85258	0.8089	Sp947_chr	1570998	1571333	-	336	no	#NAME?
1614	Sp947_chr_01617	47.2452	-0.400273	0.24521	-1.63237	0.102602	0.443488	-0.400273	Sp947_chr	1571424	1572734	-	1311	no	#NAME?
1615	Sp947_chr_01618	28.4285	-0.150277	0.311969	-0.481703	0.630017	0.900024	-0.150277	Sp947_chr	1572748	1573461	-	714	no	#NAME?
1616	Sp947_chr_01619	20.6114	-0.361776	0.373377	-0.968928	0.332581	0.735737	-0.361776	Sp947_chr	1573458	1574354	-	897	no	#NAME?
1617	Sp947_chr_01620	24.8403	-0.53123	0.337486	-1.57408	0.115469	0.46859	-0.53123	Sp947_chr	1574355	1575524	-	1170	no	#NAME?
1618	Sp947_chr_01621	8.69112	0.0349165	0.55916	0.0624445	0.950209	0.993216	0.0349165	Sp947_chr	1575525	1575998	-	474	no	#NAME?
1619	Sp947_chr_01622	8.93188	-1.01665	0.582401	-1.74562	0.0808775	0.381693	-1.01665	Sp947_chr	1576138	1576503	+	366	no	#NAME?
1620	Sp947_chr_01623	29.426	-0.962167	0.315687	-3.04786	0.00230481	0.027509	-0.962167	Sp947_chr	1576508	1577203	+	696	no	#NAME?
1621	Sp947_chr_01624	31.2825	-0.34555	0.302498	-1.14232	0.253321	0.668537	-0.34555	Sp947_chr	1577220	1577987	+	768	no	#NAME?
1622	Sp947_chr_01625	54.9237	-0.0677045	0.234705	-0.288466	0.77299	0.960393	-0.0677045	Sp947_chr	1578340	1579539	-	1200	no	#NAME?
1623	Sp947_chr_01626	46.6189	-0.040598	0.269766	-0.150493	0.880375	0.983076	-0.040598	Sp947_chr	1579536	1580429	-	894	no	#NAME?
1624	Sp947_chr_01627	7.74525	0.254506	0.623732	0.408038	0.683246	0.919622	0.254506	Sp947_chr	1581739	1582356	+	618	no	#NAME?
1625	Sp947_chr_01628	10.2267	0.709139	0.547835	1.29444	0.195514	0.593926	0.709139	Sp947_chr	1582399	1583286	-	888	no	#NAME?
1626	Sp947_chr_01629	46.0202	3.5371	0.374693	9.43998	3.72836e-21	8.62184e-19	3.5371	Sp947_chr	1583435	1585372	-	1938	yes	#NAME?
1627	Sp947_chr_01630	23.2401	1.14441	0.378679	3.02211	0.00251016	0.0290238	1.14441	Sp947_chr	1585748	1587202	+	1455	yes	#NAME?
1628	Sp947_chr_01631	9.77702	1.91113	0.600673	3.18165	0.00146438	0.0181818	1.91113	Sp947_chr	1587183	1588154	+	972	yes	#NAME?
1629	Sp947_chr_01632	20.8663	0.160014	0.365521	0.437769	0.661554	0.915817	0.160014	Sp947_chr	1588189	1589463	-	1275	no	#NAME?
1630	Sp947_chr_01633	15.9924	-0.172882	0.422573	-0.409119	0.682453	0.919622	-0.172882	Sp947_chr	1589463	1590635	-	1173	no	#NAME?
1631	Sp947_chr_01634	2.68086	-0.0129294	1.1057	-0.0116934	0.99067	0.994507	-0.0129294	Sp947_chr	1590766	1590963	-	198	no	#NAME?
1632	Sp947_chr_01635	4.25961	-0.722033	0.824297	-0.875938	0.381064	0.776397	-0.722033	Sp947_chr	1591082	1591471	-	390	no	#NAME?
1633	Sp947_chr_01636	6.19817	0.223083	0.676583	0.32972	0.741611	0.949468	0.223083	Sp947_chr	1591770	1592219	-	450	no	#NAME?
1634	Sp947_chr_01637	4.66186	0.196244	0.770188	0.2548	0.798878	0.968176	0.196244	Sp947_chr	1592221	1592979	-	759	no	#NAME?
1635	Sp947_chr_01638	134.971	-0.378645	0.157377	-2.40598	0.016129	0.122793	-0.378645	Sp947_chr	1593094	1595073	-	1980	no	#NAME?
1636	Sp947_chr_01639	40.0659	-0.706188	0.27185	-2.59771	0.00938473	0.0830706	-0.706188	Sp947_chr	1595070	1595810	-	741	no	#NAME?
1637	Sp947_chr_01640	35.5812	-1.134	0.296925	-3.81914	0.000133917	0.00231539	-1.134	Sp947_chr	1595825	1597138	-	1314	yes	#NAME?
1638	Sp947_chr_01641	23.1222	-0.594621	0.348668	-1.70541	0.0881182	0.405701	-0.594621	Sp947_chr	1597131	1598066	-	936	no	#NAME?
1639	Sp947_chr_01642	31.9454	-0.870571	0.316068	-2.75438	0.00588037	0.0581748	-0.870571	Sp947_chr	1598079	1600475	-	2397	no	#NAME?
1640	Sp947_chr_01643	13.3584	-0.872765	0.46693	-1.86916	0.0616012	0.313946	-0.872765	Sp947_chr	1600541	1600855	-	315	no	#NAME?
1641	Sp947_chr_01644	28.8752	-0.156053	0.309573	-0.504091	0.614197	0.894007	-0.156053	Sp947_chr	1600880	1601506	-	627	no	#NAME?
1642	Sp947_chr_01645	78.8856	0.0537037	0.194806	0.275677	0.782796	0.962241	0.0537037	Sp947_chr	1601636	1603249	-	1614	no	#NAME?
1643	Sp947_chr_01646	0	NA	NA	NA	NA	NA	0	Sp947_chr	1603444	1604841	+	1398	no	#NAME?
1644	Sp947_chr_01647	1.5868	0.124861	1.29527	0.0963977	0.923205	0.984479	0.124861	Sp947_chr	1605214	1605468	-	255	no	#NAME?
1645	Sp947_chr_01648	0.813341	-1.11018	1.83741	-0.604211	0.545704	NA	0	Sp947_chr	1605472	1605726	-	255	no	#NAME?
1646	Sp947_chr_01649	11.9807	-0.687462	0.479365	-1.43411	0.151541	0.534001	-0.687462	Sp947_chr	1605964	1607061	-	1098	no	#NAME?
1647	Sp947_chr_01650	10.1778	-0.596001	0.531412	-1.12154	0.262058	0.676946	-0.596001	Sp947_chr	1607071	1607817	-	747	no	#NAME?
1648	Sp947_chr_01651	10.5163	-0.831829	0.524806	-1.58502	0.112961	0.462341	-0.831829	Sp947_chr	1607920	1608273	-	354	no	#NAME?
1649	Sp947_chr_01652	10.7498	-0.739923	0.523305	-1.41394	0.157379	0.542338	-0.739923	Sp947_chr	1608286	1608786	-	501	no	#NAME?
1650	Sp947_chr_01653	18.4544	-1.18184	0.39745	-2.97355	0.00294375	0.0334106	-1.18184	Sp947_chr	1608787	1609380	-	594	yes	#NAME?
1651	Sp947_chr_01654	15.5629	-0.834333	0.428003	-1.94936	0.051252	0.277189	-0.834333	Sp947_chr	1609380	1610009	-	630	no	#NAME?
1652	Sp947_chr_01655	7.95478	-0.773851	0.590439	-1.31064	0.189981	0.582859	-0.773851	Sp947_chr	1610061	1610372	-	312	no	#NAME?
1653	Sp947_chr_01656	23.1038	-0.258973	0.347741	-0.74473	0.456435	0.82542	-0.258973	Sp947_chr	1610587	1611693	-	1107	no	#NAME?
1654	Sp947_chr_01657	15.9822	0.13724	0.424689	0.323155	0.746578	0.951874	0.13724	Sp947_chr	1611696	1612223	-	528	no	#NAME?
1655	Sp947_chr_01658	27.1372	-0.162933	0.319275	-0.51032	0.609827	0.894007	-0.162933	Sp947_chr	1612238	1613146	-	909	no	#NAME?
1656	Sp947_chr_01659	7.30711	0.101752	0.617254	0.164846	0.869065	0.983076	0.101752	Sp947_chr	1613203	1613763	-	561	no	#NAME?
1657	Sp947_chr_01660	49.2088	-0.0209467	0.248024	-0.0844544	0.932695	0.985628	-0.0209467	Sp947_chr	1614152	1615111	+	960	no	#NAME?
1658	Sp947_chr_01661	28.8248	0.0844858	0.32058	0.26354	0.792134	0.964746	0.0844858	Sp947_chr	1615179	1616132	+	954	no	#NAME?
1659	Sp947_chr_01662	3.30093	1.31866	0.982563	1.34206	0.179576	0.572563	1.31866	Sp947_chr	1616323	1616547	-	225	no	#NAME?
1660	Sp947_chr_01663	3.08708	0.230007	0.947349	0.24279	0.808168	0.973779	0.230007	Sp947_chr	1616552	1616731	-	180	no	#NAME?
1661	Sp947_chr_01664	26.4728	0.0454098	0.332748	0.136469	0.89145	0.983076	0.0454098	Sp947_chr	1616733	1618070	-	1338	no	#NAME?
1662	Sp947_chr_01665	28.1907	-0.0439883	0.32051	-0.137245	0.890838	0.983076	-0.0439883	Sp947_chr	1618063	1619574	-	1512	no	#NAME?
1663	Sp947_chr_01666	40.4038	0.0199302	0.275124	0.0724411	0.942251	0.98931	0.0199302	Sp947_chr	1619586	1621961	-	2376	no	#NAME?
1664	Sp947_chr_01667	6.27198	0.397231	0.689012	0.576522	0.564262	0.878428	0.397231	Sp947_chr	1621951	1622430	-	480	no	#NAME?
1665	Sp947_chr_01668	23.2842	-0.200439	0.344961	-0.581048	0.561208	0.878428	-0.200439	Sp947_chr	1622430	1623962	-	1533	no	#NAME?
1666	Sp947_chr_01669	26.2875	-0.218992	0.340616	-0.642928	0.520271	0.85708	-0.218992	Sp947_chr	1623952	1625526	-	1575	no	#NAME?
1667	Sp947_chr_01670	22.3391	0.0527387	0.354728	0.148674	0.881811	0.983076	0.0527387	Sp947_chr	1625815	1627041	-	1227	no	#NAME?
1668	Sp947_chr_01671	25.6495	0.0239591	0.330577	0.0724766	0.942223	0.98931	0.0239591	Sp947_chr	1627129	1628136	-	1008	no	#NAME?
1669	Sp947_chr_01672	93.6108	-0.0849175	0.182771	-0.464611	0.64221	0.906867	-0.0849175	Sp947_chr	1628145	1631363	-	3219	no	#NAME?
1670	Sp947_chr_01673	37.7073	0.00613862	0.273091	0.0224783	0.982066	0.994507	0.00613862	Sp947_chr	1631502	1632710	-	1209	no	#NAME?
1671	Sp947_chr_01674	24.5915	-0.538145	0.360905	-1.4911	0.135935	0.504413	-0.538145	Sp947_chr	1632743	1633621	-	879	no	#NAME?
1672	Sp947_chr_01675	3.21481	0.0566744	0.90878	0.0623632	0.950274	0.993216	0.0566744	Sp947_chr	1634364	1637669	+	3306	no	#NAME?
1673	Sp947_chr_01676	0	NA	NA	NA	NA	NA	0	Sp947_chr	1639245	1639706	-	462	no	#NAME?
1674	Sp947_chr_01677	16.7133	-0.538031	0.412187	-1.30531	0.191788	0.585492	-0.538031	Sp947_chr	1640085	1640465	+	381	no	#NAME?
1675	Sp947_chr_01678	39.0938	0.323588	0.277782	1.1649	0.24406	0.656599	0.323588	Sp947_chr	1640563	1640784	+	222	no	#NAME?
1676	Sp947_chr_01679	56.3764	0.355997	0.226941	1.56867	0.116724	0.471485	0.355997	Sp947_chr	1640801	1641115	+	315	no	#NAME?
1677	Sp947_chr_01680	0.842024	-0.0466173	1.86846	-0.0249496	0.980095	NA	0	Sp947_chr	1641420	1641953	+	534	no	#NAME?
1678	Sp947_chr_01681	24.1243	-0.482883	0.356878	-1.35308	0.176031	0.5709	-0.482883	Sp947_chr	1642208	1642876	-	669	no	#NAME?
1679	Sp947_chr_01682	17.1937	-0.0300797	0.411038	-0.07318	0.941663	0.98931	-0.0300797	Sp947_chr	1642987	1643541	-	555	no	#NAME?
1680	Sp947_chr_01683	5.03367	0.734696	0.742416	0.989601	0.322369	0.725526	0.734696	Sp947_chr	1643609	1643764	-	156	no	#NAME?
1681	Sp947_chr_01684	78.8832	-0.106847	0.197827	-0.540104	0.589125	0.892632	-0.106847	Sp947_chr	1643787	1645583	-	1797	no	#NAME?
1682	Sp947_chr_01685	19.4937	-0.318972	0.380473	-0.838358	0.401829	0.788377	-0.318972	Sp947_chr	1645594	1646337	-	744	no	#NAME?
1683	Sp947_chr_01686	25.8513	0.037308	0.340967	0.109418	0.912871	0.984479	0.037308	Sp947_chr	1646339	1647289	-	951	no	#NAME?
1684	Sp947_chr_01687	21.9368	0.441208	0.377524	1.16869	0.242529	0.655963	0.441208	Sp947_chr	1647302	1648321	-	1020	no	#NAME?
1685	Sp947_chr_01688	55.651	0.145702	0.244298	0.596409	0.550902	0.874117	0.145702	Sp947_chr	1648372	1650615	-	2244	no	#NAME?
1686	Sp947_chr_01689	25.1203	-0.0352353	0.336395	-0.104744	0.916579	0.984479	-0.0352353	Sp947_chr	1650617	1651651	-	1035	no	#NAME?
1687	Sp947_chr_01690	0.931772	-0.444793	1.69115	-0.263012	0.792541	NA	0	Sp947_chr	1651761	1651919	-	159	no	#NAME?
1688	Sp947_chr_01691	8.95643	-0.0139782	0.606042	-0.0230647	0.981599	0.994507	-0.0139782	Sp947_chr	1651921	1652988	-	1068	no	#NAME?
1689	Sp947_chr_01692	4.05177	-0.00718667	0.807014	-0.00890527	0.992895	0.994507	-0.00718667	Sp947_chr	1653007	1653477	-	471	no	#NAME?
1690	Sp947_chr_01693	12.6	-0.00740001	0.470582	-0.0157252	0.987454	0.994507	-0.00740001	Sp947_chr	1653768	1654220	-	453	no	#NAME?
1691	Sp947_chr_01694	42.2138	-0.214516	0.262749	-0.81643	0.414254	0.792286	-0.214516	Sp947_chr	1654257	1654436	-	180	no	#NAME?
1692	Sp947_chr_01695	0.133772	-1.205	4.08047	-0.29531	0.767757	NA	0	Sp947_chr	1654917	1655156	-	240	no	#NAME?
1693	Sp947_chr_01696	15.9013	-0.322668	0.434761	-0.742173	0.457982	0.825797	-0.322668	Sp947_chr	1655426	1656697	+	1272	no	#NAME?
1694	Sp947_chr_01697	5.91318	-0.193092	0.681715	-0.283244	0.77699	0.961448	-0.193092	Sp947_chr	1656961	1657036	+	76	no	#NAME?
1695	Sp947_chr_01698	3.48169	0.3295	0.889485	0.37044	0.711055	0.928991	0.3295	Sp947_chr	1657244	1658563	-	1320	no	#NAME?
1696	Sp947_chr_01699	3.72192	-0.0393035	0.873325	-0.0450045	0.964104	0.993232	-0.0393035	Sp947_chr	1658573	1660189	-	1617	no	#NAME?
1697	Sp947_chr_01700	2.35715	2.39781	1.31866	1.81838	0.0690065	0.338626	2.39781	Sp947_chr	1660218	1661108	-	891	no	#NAME?
1698	Sp947_chr_01701	1.77046	0.295856	1.3222	0.22376	0.822944	0.977378	0.295856	Sp947_chr	1661119	1662036	-	918	no	#NAME?
1699	Sp947_chr_01702	13.4916	0.610419	0.454579	1.34282	0.17933	0.572563	0.610419	Sp947_chr	1662186	1663187	-	1002	no	#NAME?
1700	Sp947_chr_01703	0.747807	-0.383049	1.96985	-0.194456	0.845819	NA	0	Sp947_chr	1663548	1665029	-	1482	no	#NAME?
1701	Sp947_chr_01704	132.937	-0.115712	0.170832	-0.677343	0.498188	0.852032	-0.115712	Sp947_chr	1665472	1665636	+	165	no	#NAME?
1702	Sp947_chr_01705	232.367	-0.0474281	0.126593	-0.374651	0.70792	0.927854	-0.0474281	Sp947_chr	1665720	1666286	+	567	no	#NAME?
1703	Sp947_chr_01706	42.7723	-0.36773	0.256074	-1.43603	0.150994	0.533091	-0.36773	Sp947_chr	1666298	1666468	+	171	no	#NAME?
1704	Sp947_chr_01707	369.2	-0.0620509	0.105039	-0.59074	0.554695	0.876333	-0.0620509	Sp947_chr	1666507	1667115	+	609	no	#NAME?
1705	Sp947_chr_01708	153.724	0.0264835	0.151243	0.175105	0.860997	0.983076	0.0264835	Sp947_chr	1667146	1667349	+	204	no	#NAME?
1706	Sp947_chr_01709	2.14797	1.2954	1.17458	1.10287	0.270085	0.684463	1.2954	Sp947_chr	1668499	1669269	-	771	no	#NAME?
1707	Sp947_chr_01710	5.16164	-0.178981	0.73889	-0.242229	0.808603	0.973779	-0.178981	Sp947_chr	1669284	1670132	-	849	no	#NAME?
1708	Sp947_chr_01711	8.44903	-0.717643	0.592646	-1.21091	0.225928	0.642088	-0.717643	Sp947_chr	1670129	1671604	-	1476	no	#NAME?
1709	Sp947_chr_01712	4.35987	-0.656406	0.796457	-0.824157	0.40985	0.791009	-0.656406	Sp947_chr	1671927	1673282	-	1356	no	#NAME?
1710	Sp947_chr_01713	0.267544	-1.90307	3.1086	-0.612196	0.540408	NA	0	Sp947_chr	1673292	1673609	-	318	no	#NAME?
1711	Sp947_chr_01714	1.09159	-0.178871	1.56023	-0.114644	0.908727	NA	0	Sp947_chr	1673626	1673943	-	318	no	#NAME?
1712	Sp947_chr_01715	2.25129	-1.588	1.28483	-1.23596	0.216473	0.632663	-1.588	Sp947_chr	1673958	1674854	-	897	no	#NAME?
1713	Sp947_chr_01716	1.3476	-0.93254	1.44511	-0.645307	0.518728	0.856828	-0.93254	Sp947_chr	1674857	1676119	-	1263	no	#NAME?
1714	Sp947_chr_01717	4.25298	0.0800174	0.842637	0.0949607	0.924346	0.984479	0.0800174	Sp947_chr	1676399	1677577	+	1179	no	#NAME?
1715	Sp947_chr_01718	0.361831	-0.179234	2.69085	-0.0666086	0.946893	NA	0	Sp947_chr	1677853	1678251	-	399	no	#NAME?
1716	Sp947_chr_01719	3.01137	-0.247401	0.953146	-0.259562	0.795201	0.966572	-0.247401	Sp947_chr	1678321	1678980	+	660	no	#NAME?
1717	Sp947_chr_01720	20.7346	-0.0760884	0.371624	-0.204746	0.837771	0.978472	-0.0760884	Sp947_chr	1679032	1680183	-	1152	no	#NAME?
1718	Sp947_chr_01721	10.2807	0.0474673	0.516195	0.0919561	0.926733	0.985319	0.0474673	Sp947_chr	1680198	1680752	-	555	no	#NAME?
1719	Sp947_chr_01722	3.56741	-0.852562	0.905697	-0.941332	0.346535	0.745453	-0.852562	Sp947_chr	1680789	1680929	-	141	no	#NAME?
1720	Sp947_chr_01723	18.181	0.249016	0.392866	0.633845	0.526182	0.857312	0.249016	Sp947_chr	1681231	1682007	-	777	no	#NAME?
1721	Sp947_chr_01724	27.5689	0.243402	0.321187	0.757819	0.44856	0.822586	0.243402	Sp947_chr	1682000	1683223	-	1224	no	#NAME?
1722	Sp947_chr_01725	10.131	-0.166835	0.519954	-0.320866	0.748312	0.953428	-0.166835	Sp947_chr	1683201	1683800	-	600	no	#NAME?
1723	Sp947_chr_01726	15.4949	0.053427	0.42025	0.127132	0.898836	0.983694	0.053427	Sp947_chr	1683787	1684554	-	768	no	#NAME?
1724	Sp947_chr_01727	15.7742	0.216526	0.418461	0.517435	0.604853	0.894007	0.216526	Sp947_chr	1684551	1685555	-	1005	no	#NAME?
1725	Sp947_chr_01728	5.60931	0.0406061	0.694295	0.0584854	0.953362	0.993222	0.0406061	Sp947_chr	1685566	1686132	-	567	no	#NAME?
1726	Sp947_chr_01729	11.2929	-0.0193504	0.494556	-0.0391268	0.968789	0.994043	-0.0193504	Sp947_chr	1686129	1687490	-	1362	no	#NAME?
1727	Sp947_chr_01730	10.7481	0.0980883	0.501314	0.195662	0.844875	0.980694	0.0980883	Sp947_chr	1687562	1687793	-	232	no	#NAME?
1728	Sp947_chr_01731	11.921	-0.651452	0.480784	-1.35498	0.175424	0.5709	-0.651452	Sp947_chr	1687863	1688069	-	207	no	#NAME?
1729	Sp947_chr_01732	14.1251	0.0193307	0.447238	0.0432223	0.965524	0.993232	0.0193307	Sp947_chr	1688236	1688465	-	230	no	#NAME?
1730	Sp947_chr_01733	12.555	0.680444	0.496377	1.37082	0.170431	0.565049	0.680444	Sp947_chr	1688677	1689678	-	1002	no	#NAME?
1731	Sp947_chr_01734	0	NA	NA	NA	NA	NA	0	Sp947_chr	1689786	1690154	-	369	no	#NAME?
1732	Sp947_chr_01735	0.317338	0.288654	2.77582	0.103989	0.917178	NA	0	Sp947_chr	1690250	1690960	-	711	no	#NAME?
1733	Sp947_chr_01736	0.503807	0.990668	2.24945	0.440404	0.659644	NA	0	Sp947_chr	1690963	1692654	-	1692	no	#NAME?
1734	Sp947_chr_01737	0.517114	-1.54325	2.21911	-0.695436	0.486782	NA	0	Sp947_chr	1692666	1693676	-	1011	no	#NAME?
1735	Sp947_chr_01738	0.427965	-2.18983	2.49901	-0.876279	0.380879	NA	0	Sp947_chr	1693779	1694846	-	1068	no	#NAME?
1736	Sp947_chr_01739	0	NA	NA	NA	NA	NA	0	Sp947_chr	1694871	1695530	-	660	no	#NAME?
1737	Sp947_chr_01740	0.294193	-1.20502	3.06073	-0.393704	0.6938	NA	0	Sp947_chr	1696259	1696555	-	297	no	#NAME?
1738	Sp947_chr_01741	0.133772	-1.205	4.08047	-0.29531	0.767757	NA	0	Sp947_chr	1696539	1698665	-	2127	no	#NAME?
1739	Sp947_chr_01742	43.1103	-0.102898	0.261315	-0.393771	0.69375	0.921348	-0.102898	Sp947_chr	1699828	1701054	-	1227	no	#NAME?
1740	Sp947_chr_01743	16.5528	0.237592	0.414192	0.573627	0.56622	0.878428	0.237592	Sp947_chr	1701097	1701789	-	693	no	#NAME?
1741	Sp947_chr_01744	21.0507	-0.279971	0.365906	-0.765143	0.444186	0.820164	-0.279971	Sp947_chr	1701962	1703713	-	1752	no	#NAME?
1742	Sp947_chr_01745	16.5278	-0.113267	0.408622	-0.277193	0.781632	0.961448	-0.113267	Sp947_chr	1703703	1705448	-	1746	no	#NAME?
1743	Sp947_chr_01746	1.912	-0.830547	1.2036	-0.690052	0.490162	0.848461	-0.830547	Sp947_chr	1705654	1705899	-	246	no	#NAME?
1744	Sp947_chr_01747	2.0267	1.67389	1.32024	1.26787	0.204845	0.61123	1.67389	Sp947_chr	1706103	1706372	-	270	no	#NAME?
1745	Sp947_chr_01748	0.145779	-1.20501	3.9437	-0.305552	0.759945	NA	0	Sp947_chr	1706403	1706558	-	156	no	#NAME?
1746	Sp947_chr_01749	13.0893	-0.567771	0.468889	-1.21088	0.22594	0.642088	-0.567771	Sp947_chr	1706692	1707519	+	828	no	#NAME?
1747	Sp947_chr_01750	1.84624	-1.3437	1.31756	-1.01984	0.307805	0.717178	-1.3437	Sp947_chr	1707531	1707674	+	144	no	#NAME?
1748	Sp947_chr_01751	3.84919	0.158076	0.857365	0.184374	0.85372	0.981686	0.158076	Sp947_chr	1707674	1707913	+	240	no	#NAME?
1749	Sp947_chr_01752	3.90919	0.776813	0.879378	0.883366	0.377038	0.773305	0.776813	Sp947_chr	1708791	1709372	+	582	no	#NAME?
1750	Sp947_chr_01753	13.4363	-0.0107511	0.455783	-0.0235883	0.981181	0.994507	-0.0107511	Sp947_chr	1709372	1710634	+	1263	no	#NAME?
1751	Sp947_chr_01754	0.771351	-0.253402	1.82711	-0.13869	0.889695	NA	0	Sp947_chr	1710685	1711146	-	462	no	#NAME?
1752	Sp947_chr_01755	1.30384	0.975115	1.49377	0.652788	0.513893	0.856828	0.975115	Sp947_chr	1711143	1711907	-	765	no	#NAME?
1753	Sp947_chr_01756	5.47535	1.21746	0.750784	1.62158	0.104893	0.447124	1.21746	Sp947_chr	1712088	1712507	-	420	no	#NAME?
1754	Sp947_chr_01757	15.7856	0.848529	0.448433	1.89221	0.0584629	0.30262	0.848529	Sp947_chr	1712577	1714058	-	1482	no	#NAME?
1755	Sp947_chr_01758	14.9466	0.378234	0.438989	0.861603	0.388906	0.78258	0.378234	Sp947_chr	1714077	1715255	-	1179	no	#NAME?
1756	Sp947_chr_01759	14.929	-0.338059	0.428333	-0.789242	0.429971	0.807453	-0.338059	Sp947_chr	1715419	1716426	+	1008	no	#NAME?
1757	Sp947_chr_01760	20.1129	0.105065	0.376356	0.279164	0.780119	0.961448	0.105065	Sp947_chr	1716472	1717509	-	1038	no	#NAME?
1758	Sp947_chr_01761	4.22426	0.827722	0.81465	1.01605	0.309607	0.718771	0.827722	Sp947_chr	1717510	1717863	-	354	no	#NAME?
1759	Sp947_chr_01762	10.3233	-0.64994	0.5342	-1.21666	0.223734	0.642088	-0.64994	Sp947_chr	1718107	1718997	-	891	no	#NAME?
1760	Sp947_chr_01763	1.88543	0.254818	2.53717	0.100434	0.92	0.984479	0.254818	Sp947_chr	1719130	1719666	+	537	no	#NAME?
1761	Sp947_chr_01764	0.665527	-1.76769	2.00633	-0.881057	0.378287	NA	0	Sp947_chr	1719832	1720638	-	807	no	#NAME?
1762	Sp947_chr_01765	33.3224	-0.0742709	0.292651	-0.253786	0.799661	0.968176	-0.0742709	Sp947_chr	1720982	1722502	-	1521	no	#NAME?
1763	Sp947_chr_01766	11.3343	0.846037	0.518657	1.63121	0.102846	0.44351	0.846037	Sp947_chr	1722495	1723223	-	729	no	#NAME?
1764	Sp947_chr_01767	11.4459	0.510136	0.512531	0.995327	0.319577	0.725199	0.510136	Sp947_chr	1723238	1724002	-	765	no	#NAME?
1765	Sp947_chr_01768	4.96386	-0.37335	0.77081	-0.484361	0.62813	0.900024	-0.37335	Sp947_chr	1724006	1724449	-	444	no	#NAME?
1766	Sp947_chr_01769	15.3915	-0.0226392	0.43227	-0.0523729	0.958232	0.993232	-0.0226392	Sp947_chr	1725131	1725427	-	297	no	#NAME?
1767	Sp947_chr_01770	40.3043	-0.0400379	0.268499	-0.149117	0.881461	0.983076	-0.0400379	Sp947_chr	1725449	1726513	-	1065	no	#NAME?
1768	Sp947_chr_01771	0	NA	NA	NA	NA	NA	0	Sp947_chr	1726914	1727615	+	702	no	#NAME?
1769	Sp947_chr_01772	10.1008	1.92558	0.599964	3.2095	0.00132968	0.0168487	1.92558	Sp947_chr	1728038	1728997	+	960	yes	#NAME?
1770	Sp947_chr_01773	8.91348	1.11259	0.583987	1.90516	0.0567588	0.29796	1.11259	Sp947_chr	1728987	1729943	+	957	no	#NAME?
1771	Sp947_chr_01774	7.75985	0.257155	0.600572	0.428183	0.668518	0.916117	0.257155	Sp947_chr	1729940	1730692	+	753	no	#NAME?
1772	Sp947_chr_01775	9.61996	1.1845	0.5642	2.09944	0.0357779	0.217013	1.1845	Sp947_chr	1730788	1731753	+	966	no	#NAME?
1773	Sp947_chr_01776	5.49142	-0.364329	0.714408	-0.509974	0.61007	0.894007	-0.364329	Sp947_chr	1731978	1732220	-	243	no	#NAME?
1774	Sp947_chr_01777	19.0937	-0.211349	0.380759	-0.555074	0.578844	0.884279	-0.211349	Sp947_chr	1732220	1732942	-	723	no	#NAME?
1775	Sp947_chr_01778	15.8742	-0.632387	0.424025	-1.49139	0.135859	0.504413	-0.632387	Sp947_chr	1732929	1733498	-	570	no	#NAME?
1776	Sp947_chr_01779	23.0762	0.0804362	0.359673	0.223637	0.82304	0.977378	0.0804362	Sp947_chr	1733517	1734245	-	729	no	#NAME?
1777	Sp947_chr_01780	18.9977	0.0237359	0.388962	0.0610237	0.95134	0.993216	0.0237359	Sp947_chr	1734245	1734979	-	735	no	#NAME?
1778	Sp947_chr_01781	13.9902	-0.236299	0.461992	-0.511478	0.609016	0.894007	-0.236299	Sp947_chr	1734976	1735437	-	462	no	#NAME?
1779	Sp947_chr_01782	16.4056	-0.473243	0.419507	-1.12809	0.259281	0.674641	-0.473243	Sp947_chr	1735434	1735955	-	522	no	#NAME?
1780	Sp947_chr_01783	24.0444	-0.254452	0.355357	-0.716045	0.473964	0.843424	-0.254452	Sp947_chr	1735931	1736902	-	972	no	#NAME?
1781	Sp947_chr_01784	13.9295	0.432442	0.455616	0.949136	0.342551	0.741193	0.432442	Sp947_chr	1736899	1737693	-	795	no	#NAME?
1782	Sp947_chr_01785	8.73104	0.201919	0.554721	0.364	0.715858	0.932635	0.201919	Sp947_chr	1737900	1738148	-	249	no	#NAME?
1783	Sp947_chr_01786	2.12765	-0.172626	1.14839	-0.15032	0.880512	0.983076	-0.172626	Sp947_chr	1738404	1740029	-	1626	no	#NAME?
1784	Sp947_chr_01787	1.221	0.931567	1.65931	0.561419	0.574512	0.882031	0.931567	Sp947_chr	1740207	1742174	-	1968	no	#NAME?
1785	Sp947_chr_01788	0.854031	-0.0846915	1.77668	-0.0476684	0.961981	NA	0	Sp947_chr	1742359	1743069	+	711	no	#NAME?
1786	Sp947_chr_01789	0	NA	NA	NA	NA	NA	0	Sp947_chr	1743224	1743742	+	519	no	#NAME?
1787	Sp947_chr_01790	0	NA	NA	NA	NA	NA	0	Sp947_chr	1743739	1744026	+	288	no	#NAME?
1788	Sp947_chr_01791	0	NA	NA	NA	NA	NA	0	Sp947_chr	1744023	1744550	+	528	no	#NAME?
1789	Sp947_chr_01792	228.726	-0.30238	0.123553	-2.44737	0.0143903	0.112018	-0.30238	Sp947_chr	1744625	1745551	-	927	no	#NAME?
1790	Sp947_chr_01793	270.832	-0.447594	0.125055	-3.57916	0.000344698	0.00522698	-0.447594	Sp947_chr	1745562	1746629	-	1068	no	#NAME?
1791	Sp947_chr_01794	227.798	-0.569126	0.129964	-4.37911	1.19167e-05	0.000259364	-0.569126	Sp947_chr	1746638	1747564	-	927	no	#NAME?
1792	Sp947_chr_01795	289.534	-0.627959	0.118513	-5.29864	1.16666e-07	4.40472e-06	-0.627959	Sp947_chr	1747564	1749060	-	1497	no	#NAME?
1793	Sp947_chr_01796	431.707	-0.418402	0.100641	-4.15739	3.21906e-05	0.00064731	-0.418402	Sp947_chr	1749127	1751106	-	1980	no	#NAME?
1794	Sp947_chr_01797	22.9371	-0.566604	0.36298	-1.56098	0.118529	0.473477	-0.566604	Sp947_chr	1751792	1752985	-	1194	no	#NAME?
1795	Sp947_chr_01798	3.27658	-0.658222	0.928347	-0.709026	0.478308	0.84403	-0.658222	Sp947_chr	1753123	1754565	-	1443	no	#NAME?
1796	Sp947_chr_01799	2.3943	-0.156611	1.04474	-0.149904	0.88084	0.983076	-0.156611	Sp947_chr	1754923	1755756	-	834	no	#NAME?
1797	Sp947_chr_01800	1.30177	-2.26112	1.62684	-1.38988	0.164564	0.554178	-2.26112	Sp947_chr	1755770	1756636	-	867	no	#NAME?
1798	Sp947_chr_01801	3.1419	-1.40416	1.00533	-1.39673	0.162496	0.549575	-1.40416	Sp947_chr	1756650	1757909	-	1260	no	#NAME?
1799	Sp947_chr_01802	6.53568	-1.65578	0.729938	-2.26838	0.0233059	0.159689	-1.65578	Sp947_chr	1757944	1760106	-	2163	no	#NAME?
1800	Sp947_chr_01803	6.71545	1.12268	0.685577	1.63756	0.101513	0.43981	1.12268	Sp947_chr	1760214	1761074	+	861	no	#NAME?
1801	Sp947_chr_01804	8.12172	0.422892	0.601335	0.703256	0.481896	0.84617	0.422892	Sp947_chr	1761071	1762006	+	936	no	#NAME?
1802	Sp947_chr_01805	2.12179	1.19953	1.2336	0.972382	0.330861	0.733923	1.19953	Sp947_chr	1762131	1762220	-	90	no	#NAME?
1803	Sp947_chr_01806	2.11208	-0.237006	1.14543	-0.206915	0.836076	0.978472	-0.237006	Sp947_chr	1762225	1762300	-	76	no	#NAME?
1804	Sp947_chr_01807	0.906729	0.860397	1.84268	0.466927	0.640552	NA	0	Sp947_chr	1762335	1762405	-	71	no	#NAME?
1805	Sp947_chr_01808	0.566907	-0.0257829	2.25724	-0.0114223	0.990887	NA	0	Sp947_chr	1762425	1762497	-	73	no	#NAME?
1806	Sp947_chr_01809	2.40894	-0.0498598	1.05514	-0.0472543	0.962311	0.993232	-0.0498598	Sp947_chr	1762501	1762574	-	74	no	#NAME?
1807	Sp947_chr_01810	4.40983	1.13283	0.823165	1.37619	0.168763	0.561533	1.13283	Sp947_chr	1762585	1762674	-	90	no	#NAME?
1808	Sp947_chr_01811	4.29187	1.01689	0.867352	1.17241	0.241032	0.654231	1.01689	Sp947_chr	1762685	1762758	-	74	no	#NAME?
1809	Sp947_chr_01812	2.99616	1.02189	0.991901	1.03024	0.302899	0.713411	1.02189	Sp947_chr	1762771	1762846	-	76	no	#NAME?
1810	Sp947_chr_01813	1.27096	1.70365	1.57893	1.07899	0.280593	0.694323	1.70365	Sp947_chr	1762850	1762925	-	76	no	#NAME?
1811	Sp947_chr_01814	1.89083	1.08428	1.22268	0.886808	0.375182	0.772066	1.08428	Sp947_chr	1762940	1763013	-	74	no	#NAME?
1812	Sp947_chr_01815	2.25529	1.17449	1.14427	1.02642	0.304695	0.713411	1.17449	Sp947_chr	1763023	1763108	-	86	no	#NAME?
1813	Sp947_chr_01816	0.533389	1.06991	2.21517	0.482994	0.6291	NA	0	Sp947_chr	1763116	1763187	-	72	no	#NAME?
1814	Sp947_chr_01817	2.64317	1.23345	1.06359	1.1597	0.24617	0.656906	1.23345	Sp947_chr	1763210	1763282	-	73	no	#NAME?
1815	Sp947_chr_01818	2.63483	1.12867	1.04605	1.07898	0.280595	0.694323	1.12867	Sp947_chr	1763300	1763383	-	84	no	#NAME?
1816	Sp947_chr_01819	2.70931	0.765347	1.0076	0.759575	0.447508	0.822136	0.765347	Sp947_chr	1763388	1763460	-	73	no	#NAME?
1817	Sp947_chr_01820	3.11183	1.02411	0.964676	1.06161	0.288415	0.696718	1.02411	Sp947_chr	1763485	1763557	-	73	no	#NAME?
1818	Sp947_chr_01821	6.89942	0.974469	0.644526	1.51192	0.130555	0.494087	0.974469	Sp947_chr	1763560	1763632	-	73	no	#NAME?
1819	Sp947_chr_01824	4.1666	1.11974	0.845718	1.32401	0.185499	0.575443	1.11974	Sp947_chr	1766854	1766928	-	75	no	#NAME?
1820	Sp947_chr_01826	1.34543	1.00091	1.43496	0.697517	0.485479	0.847448	1.00091	Sp947_chr	1768776	1768847	-	72	no	#NAME?
1821	Sp947_chr_01827	8.5318	0.16225	0.564382	0.287483	0.773743	0.960393	0.16225	Sp947_chr	1768909	1770264	-	1356	no	#NAME?
1822	Sp947_chr_01828	2.98852	-0.703491	0.946969	-0.742888	0.45755	0.825797	-0.703491	Sp947_chr	1770321	1771097	+	777	no	#NAME?
1823	Sp947_chr_01829	2.75787	0.300323	0.997339	0.301124	0.76332	0.958767	0.300323	Sp947_chr	1771107	1771883	+	777	no	#NAME?
1824	Sp947_chr_01830	44.4584	-0.0488935	0.257627	-0.189784	0.849478	0.980694	-0.0488935	Sp947_chr	1771972	1772505	+	534	no	#NAME?
1825	Sp947_chr_01831	0.145779	-1.20501	3.9437	-0.305552	0.759945	NA	0	Sp947_chr	1772862	1773068	-	207	no	#NAME?
1826	Sp947_chr_01832	0	NA	NA	NA	NA	NA	0	Sp947_chr	1773228	1774457	+	1230	no	#NAME?
1827	Sp947_chr_01833	95.2441	0.633948	0.188272	3.36718	0.000759402	0.0101804	0.633948	Sp947_chr	1774557	1776179	-	1623	no	#NAME?
1828	Sp947_chr_01834	11.5538	0.55204	0.530027	1.04153	0.297629	0.713199	0.55204	Sp947_chr	1776195	1776479	-	285	no	#NAME?
1829	Sp947_chr_01835	21.6686	1.71055	0.403632	4.23788	2.25639e-05	0.000469025	1.71055	Sp947_chr	1776749	1777144	-	396	yes	#NAME?
1830	Sp947_chr_01836	10.5151	-0.0535547	0.507311	-0.105566	0.915927	0.984479	-0.0535547	Sp947_chr	1777222	1777983	-	762	no	#NAME?
1831	Sp947_chr_01837	9.62342	-0.127126	0.529335	-0.240162	0.810205	0.973779	-0.127126	Sp947_chr	1778016	1778642	-	627	no	#NAME?
1832	Sp947_chr_01838	5.54738	-0.0968608	0.694607	-0.139447	0.889097	0.983076	-0.0968608	Sp947_chr	1778658	1778975	-	318	no	#NAME?
1833	Sp947_chr_01839	3.16332	0.501192	0.921596	0.54383	0.586558	0.890183	0.501192	Sp947_chr	1778972	1779271	-	300	no	#NAME?
1834	Sp947_chr_01840	22.4716	0.660859	0.363375	1.81867	0.0689618	0.338626	0.660859	Sp947_chr	1779960	1780634	-	675	no	#NAME?
1835	Sp947_chr_01841	11.2934	0.0894553	0.500624	0.178688	0.858183	0.983058	0.0894553	Sp947_chr	1780640	1781086	-	447	no	#NAME?
1836	Sp947_chr_01842	1.07878	1.28987	1.65868	0.777648	0.436777	NA	0	Sp947_chr	1781200	1781703	-	504	no	#NAME?
1837	Sp947_chr_01843	0.957821	0.212936	1.67369	0.127225	0.898762	NA	0	Sp947_chr	1781700	1782062	-	363	no	#NAME?
1838	Sp947_chr_01844	0.413324	-2.42091	2.47726	-0.977254	0.328444	NA	0	Sp947_chr	1782128	1783159	-	1032	no	#NAME?
1839	Sp947_chr_01845	0	NA	NA	NA	NA	NA	0	Sp947_chr	1783166	1783987	-	822	no	#NAME?
1840	Sp947_chr_01846	0.174462	0.807099	3.67257	0.219764	0.826055	NA	0	Sp947_chr	1784129	1784473	-	345	no	#NAME?
1841	Sp947_chr_01847	59.22	-1.06514	0.230076	-4.62953	3.66505e-06	9.82658e-05	-1.06514	Sp947_chr	1784597	1785313	-	717	yes	#NAME?
1842	Sp947_chr_01848	135.984	-1.60417	0.165805	-9.67502	3.85008e-22	1.01752e-19	-1.60417	Sp947_chr	1786194	1787609	-	1416	yes	#NAME?
1843	Sp947_chr_01849	40.3142	-1.95007	0.310159	-6.28734	3.22951e-10	1.92729e-08	-1.95007	Sp947_chr	1787620	1788030	-	411	yes	#NAME?
1844	Sp947_chr_01850	39.1365	-1.30562	0.288674	-4.52282	6.10213e-06	0.000150519	-1.30562	Sp947_chr	1788023	1788631	-	609	yes	#NAME?
1845	Sp947_chr_01851	18.771	-1.50912	0.419341	-3.59878	0.000319716	0.00497038	-1.50912	Sp947_chr	1788644	1789102	-	459	yes	#NAME?
1846	Sp947_chr_01852	0.237562	-0.286302	3.06363	-0.0934518	0.925545	NA	0	Sp947_chr	1789227	1789358	+	132	no	#NAME?
1847	Sp947_chr_01853	0	NA	NA	NA	NA	NA	0	Sp947_chr	1790391	1790651	-	261	no	#NAME?
1848	Sp947_chr_01854	0.413324	-2.42091	2.47726	-0.977254	0.328444	NA	0	Sp947_chr	1790710	1791261	-	552	no	#NAME?
1849	Sp947_chr_01855	0.145779	-1.20501	3.9437	-0.305552	0.759945	NA	0	Sp947_chr	1791251	1791448	-	198	no	#NAME?
1850	Sp947_chr_01856	0.602027	0.585564	2.22809	0.26281	0.792697	NA	0	Sp947_chr	1791452	1792036	-	585	no	#NAME?
1851	Sp947_chr_01857	0.133772	-1.205	4.08047	-0.29531	0.767757	NA	0	Sp947_chr	1792444	1792869	-	426	no	#NAME?
1852	Sp947_chr_01858	0	NA	NA	NA	NA	NA	0	Sp947_chr	1792998	1793357	-	360	no	#NAME?
1853	Sp947_chr_01859	0.133772	-1.205	4.08047	-0.29531	0.767757	NA	0	Sp947_chr	1793403	1793609	-	207	no	#NAME?
1854	Sp947_chr_01860	0	NA	NA	NA	NA	NA	0	Sp947_chr	1793596	1793751	-	156	no	#NAME?
1855	Sp947_chr_01861	51.4431	0.176269	0.237937	0.740825	0.4588	0.826465	0.176269	Sp947_chr	1794103	1795059	-	957	no	#NAME?
1856	Sp947_chr_01862	54.159	0.51156	0.235616	2.17116	0.0299189	0.197679	0.51156	Sp947_chr	1795435	1796805	-	1371	no	#NAME?
1857	Sp947_chr_01863	39.2808	0.564207	0.271404	2.07884	0.0376318	0.223855	0.564207	Sp947_chr	1797112	1798278	-	1167	no	#NAME?
1858	Sp947_chr_01864	30.5764	0.264138	0.318118	0.830315	0.406361	0.79054	0.264138	Sp947_chr	1798333	1799589	-	1257	no	#NAME?
1859	Sp947_chr_01865	26.1398	0.0100543	0.332033	0.0302812	0.975843	0.994507	0.0100543	Sp947_chr	1799674	1800690	-	1017	no	#NAME?
1860	Sp947_chr_01866	11.2966	0.265011	0.506984	0.522721	0.601168	0.894007	0.265011	Sp947_chr	1800698	1801216	-	519	no	#NAME?
1861	Sp947_chr_01867	8.81092	0.603832	0.589816	1.02376	0.305946	0.714648	0.603832	Sp947_chr	1801206	1801649	-	444	no	#NAME?
1862	Sp947_chr_01868	8.64199	-0.617887	0.564934	-1.09373	0.274072	0.685895	-0.617887	Sp947_chr	1801735	1802355	-	621	no	#NAME?
1863	Sp947_chr_01869	7.47783	-0.411173	0.607881	-0.676404	0.498784	0.852032	-0.411173	Sp947_chr	1802738	1803601	-	864	no	#NAME?
1864	Sp947_chr_01870	0.974995	1.11359	1.76902	0.629497	0.529023	NA	0	Sp947_chr	1803790	1803960	+	171	no	#NAME?
1865	Sp947_chr_01871	25.3927	0.319514	0.334809	0.954317	0.339923	0.738964	0.319514	Sp947_chr	1804410	1806425	+	2016	no	#NAME?
1866	Sp947_chr_01872	11.2804	0.526306	0.50948	1.03303	0.301591	0.713411	0.526306	Sp947_chr	1806427	1807059	+	633	no	#NAME?
1867	Sp947_chr_01873	1.42871	1.04281	1.53816	0.67796	0.497797	0.852032	1.04281	Sp947_chr	1807217	1807378	+	162	no	#NAME?
1868	Sp947_chr_01874	14.7257	-0.470197	0.444236	-1.05844	0.289855	0.699129	-0.470197	Sp947_chr	1808005	1808418	-	414	no	#NAME?
1869	Sp947_chr_01875	281.786	-0.177765	0.117438	-1.51369	0.130104	0.494087	-0.177765	Sp947_chr	1808529	1812206	-	3678	no	#NAME?
1870	Sp947_chr_01876	236.323	-0.122863	0.122989	-0.998978	0.317806	0.725057	-0.122863	Sp947_chr	1812239	1815850	-	3612	no	#NAME?
1871	Sp947_chr_01877	0.638879	-1.91451	2.0697	-0.925017	0.354957	NA	0	Sp947_chr	1816036	1816093	-	58	no	#NAME?
1872	Sp947_chr_01878	0.587385	-0.182526	2.07898	-0.0877961	0.930039	NA	0	Sp947_chr	1816265	1816338	+	74	no	#NAME?
1873	Sp947_chr_01879	24.1612	-0.202942	0.340289	-0.596381	0.550921	0.874117	-0.202942	Sp947_chr	1816534	1817865	-	1332	no	#NAME?
1874	Sp947_chr_01880	11.7093	0.217659	0.496688	0.43822	0.661227	0.915817	0.217659	Sp947_chr	1818156	1818980	-	825	no	#NAME?
1875	Sp947_chr_01881	5.77814	-0.68589	0.692283	-0.990764	0.321801	0.725526	-0.68589	Sp947_chr	1819019	1819213	-	195	no	#NAME?
1876	Sp947_chr_01882	43.8682	-0.284789	0.257816	-1.10462	0.269323	0.683776	-0.284789	Sp947_chr	1819200	1820483	-	1284	no	#NAME?
1877	Sp947_chr_01883	6.95802	0.439071	0.639161	0.686949	0.492115	0.850058	0.439071	Sp947_chr	1820507	1820704	-	198	no	#NAME?
1878	Sp947_chr_01884	29.6328	-0.207585	0.307977	-0.674027	0.500294	0.85258	-0.207585	Sp947_chr	1820795	1821832	-	1038	no	#NAME?
1879	Sp947_chr_01885	6.23932	-0.878259	0.67194	-1.30705	0.191196	0.584648	-0.878259	Sp947_chr	1821816	1822304	-	489	no	#NAME?
1880	Sp947_chr_01886	9.49189	-0.442456	0.538873	-0.821077	0.411603	0.791009	-0.442456	Sp947_chr	1822294	1822833	-	540	no	#NAME?
1881	Sp947_chr_01887	130.215	0.224354	0.164277	1.36571	0.172031	0.567335	0.224354	Sp947_chr	1822898	1823890	-	993	no	#NAME?
1882	Sp947_chr_01888	33.1249	0.0112589	0.298473	0.0377217	0.96991	0.994507	0.0112589	Sp947_chr	1824003	1824686	-	684	no	#NAME?
1883	Sp947_chr_01889	10.8781	-0.396007	0.503862	-0.785943	0.431901	0.809541	-0.396007	Sp947_chr	1824742	1825482	-	741	no	#NAME?
1884	Sp947_chr_01890	0.183565	1.21794	3.59094	0.339171	0.734481	NA	0	Sp947_chr	1825516	1825794	+	279	no	#NAME?
1885	Sp947_chr_01891	24.1177	-0.146019	0.351233	-0.415733	0.677605	0.919622	-0.146019	Sp947_chr	1825872	1826798	+	927	no	#NAME?
1886	Sp947_chr_01892	41.2837	0.257174	0.27013	0.952038	0.341078	0.739735	0.257174	Sp947_chr	1826873	1827667	-	795	no	#NAME?
1887	Sp947_chr_01893	29.3039	-0.574346	0.31422	-1.82784	0.067573	0.336836	-0.574346	Sp947_chr	1827793	1829043	-	1251	no	#NAME?
1888	Sp947_chr_01894	40.1945	0.036449	0.267792	0.136109	0.891735	0.983076	0.036449	Sp947_chr	1829110	1829937	-	828	no	#NAME?
1889	Sp947_chr_01895	21.1059	-0.159393	0.373693	-0.426533	0.66972	0.916247	-0.159393	Sp947_chr	1830204	1831145	-	942	no	#NAME?
1890	Sp947_chr_01896	29.024	0.284972	0.312666	0.911424	0.362072	0.762908	0.284972	Sp947_chr	1831135	1832391	-	1257	no	#NAME?
1891	Sp947_chr_01897	14.3869	-0.0428621	0.447981	-0.0956785	0.923776	0.984479	-0.0428621	Sp947_chr	1832393	1833055	-	663	no	#NAME?
1892	Sp947_chr_01898	11.9343	0.409601	0.498592	0.821516	0.411352	0.791009	0.409601	Sp947_chr	1833018	1833674	-	657	no	#NAME?
1893	Sp947_chr_01899	10.379	-0.0305379	0.523619	-0.0583207	0.953493	0.993222	-0.0305379	Sp947_chr	1833685	1834563	-	879	no	#NAME?
1894	Sp947_chr_01900	12.298	-0.0653549	0.492897	-0.132593	0.894515	0.98348	-0.0653549	Sp947_chr	1834565	1835437	-	873	no	#NAME?
1895	Sp947_chr_01901	31.4918	-0.0674264	0.308599	-0.218492	0.827046	0.978472	-0.0674264	Sp947_chr	1835568	1835876	-	309	no	#NAME?
1896	Sp947_chr_01902	37.3111	-0.120378	0.286821	-0.419695	0.674708	0.91784	-0.120378	Sp947_chr	1835869	1836510	-	642	no	#NAME?
1897	Sp947_chr_01903	154.974	-0.0761741	0.14971	-0.508812	0.610884	0.894007	-0.0761741	Sp947_chr	1836512	1838542	-	2031	no	#NAME?
1898	Sp947_chr_01904	176.522	0.926984	0.142857	6.48892	8.64559e-11	6.39774e-09	0.926984	Sp947_chr	1838619	1838915	-	297	no	#NAME?
1899	Sp947_chr_01905	6.01028	0.858064	0.763622	1.12368	0.261151	0.676946	0.858064	Sp947_chr	1839235	1840134	-	900	no	#NAME?
1900	Sp947_chr_01906	4.53013	0.568034	0.798885	0.711034	0.477063	0.843424	0.568034	Sp947_chr	1840206	1840766	-	561	no	#NAME?
1901	Sp947_chr_01907	3.9874	0.541555	0.849361	0.637603	0.523732	0.857312	0.541555	Sp947_chr	1840766	1841539	-	774	no	#NAME?
1902	Sp947_chr_01908	2.24065	0.956419	1.12387	0.851008	0.394765	0.78258	0.956419	Sp947_chr	1841844	1842743	-	900	no	#NAME?
1903	Sp947_chr_01909	30.6286	0.256623	0.32003	0.801871	0.422628	0.801088	0.256623	Sp947_chr	1843027	1843161	-	135	no	#NAME?
1904	Sp947_chr_01910	35.3283	-0.280391	0.287347	-0.975793	0.329167	0.732675	-0.280391	Sp947_chr	1843306	1844520	-	1215	no	#NAME?
1905	Sp947_chr_01911	2.71514	-0.302647	1.02853	-0.294253	0.768565	0.960393	-0.302647	Sp947_chr	1844676	1844969	-	294	no	#NAME?
1906	Sp947_chr_01912	14.1725	0.591601	0.451222	1.31111	0.189821	0.582859	0.591601	Sp947_chr	1845131	1845583	+	453	no	#NAME?
1907	Sp947_chr_01913	21.9266	0.00423568	0.359436	0.0117842	0.990598	0.994507	0.00423568	Sp947_chr	1845618	1847006	-	1389	no	#NAME?
1908	Sp947_chr_01914	8.51092	0.271427	0.561843	0.4831	0.629024	0.900024	0.271427	Sp947_chr	1847072	1848034	+	963	no	#NAME?
1909	Sp947_chr_01915	0.440707	2.15949	2.42888	0.88909	0.373955	NA	0	Sp947_chr	1848063	1848266	-	204	no	#NAME?
1910	Sp947_chr_01916	92.0569	0.0715307	0.183948	0.388864	0.697376	0.922852	0.0715307	Sp947_chr	1848330	1849340	-	1011	no	#NAME?
1911	Sp947_chr_01917	34.3776	0.198624	0.293531	0.676672	0.498614	0.852032	0.198624	Sp947_chr	1849764	1850363	-	600	no	#NAME?
1912	Sp947_chr_01918	58.5195	-0.135758	0.234533	-0.578846	0.562693	0.878428	-0.135758	Sp947_chr	1850364	1851461	-	1098	no	#NAME?
1913	Sp947_chr_01919	24.7294	0.295726	0.338451	0.873763	0.382247	0.776646	0.295726	Sp947_chr	1851461	1852198	-	738	no	#NAME?
1914	Sp947_chr_01920	37.493	0.242825	0.278014	0.873427	0.38243	0.776646	0.242825	Sp947_chr	1852200	1853084	-	885	no	#NAME?
1915	Sp947_chr_01921	6.44703	0.350708	0.660453	0.531012	0.595411	0.894007	0.350708	Sp947_chr	1853071	1853265	-	195	no	#NAME?
1916	Sp947_chr_01922	4.62198	-0.352738	0.77288	-0.456394	0.648107	0.9104	-0.352738	Sp947_chr	1853262	1853453	-	192	no	#NAME?
1917	Sp947_chr_01923	1.4655	2.81515	1.59727	1.76248	0.0779888	0.373781	2.81515	Sp947_chr	1854056	1854131	-	76	no	#NAME?
1918	Sp947_chr_01924	1.89083	1.08428	1.22268	0.886808	0.375182	0.772066	1.08428	Sp947_chr	1854146	1854219	-	74	no	#NAME?
1919	Sp947_chr_01925	2.25529	1.17449	1.14427	1.02642	0.304695	0.713411	1.17449	Sp947_chr	1854229	1854314	-	86	no	#NAME?
1920	Sp947_chr_01926	0.533389	1.06991	2.21517	0.482994	0.6291	NA	0	Sp947_chr	1854322	1854393	-	72	no	#NAME?
1921	Sp947_chr_01927	2.64317	1.23345	1.06359	1.1597	0.24617	0.656906	1.23345	Sp947_chr	1854416	1854488	-	73	no	#NAME?
1922	Sp947_chr_01928	2.63483	1.12867	1.04605	1.07898	0.280595	0.694323	1.12867	Sp947_chr	1854506	1854589	-	84	no	#NAME?
1923	Sp947_chr_01929	2.70931	0.765347	1.0076	0.759575	0.447508	0.822136	0.765347	Sp947_chr	1854594	1854666	-	73	no	#NAME?
1924	Sp947_chr_01930	3.11183	1.02411	0.964676	1.06161	0.288415	0.696718	1.02411	Sp947_chr	1854691	1854763	-	73	no	#NAME?
1925	Sp947_chr_01931	6.89942	0.974469	0.644526	1.51192	0.130555	0.494087	0.974469	Sp947_chr	1854766	1854838	-	73	no	#NAME?
1926	Sp947_chr_01934	4.1666	1.11974	0.845718	1.32401	0.185499	0.575443	1.11974	Sp947_chr	1858060	1858134	-	75	no	#NAME?
1927	Sp947_chr_01936	1.70346	1.47399	1.33473	1.10434	0.269445	0.683776	1.47399	Sp947_chr	1859982	1860053	-	72	no	#NAME?
1928	Sp947_chr_01937	5.33723	0.414855	0.719297	0.57675	0.564108	0.878428	0.414855	Sp947_chr	1860147	1860626	-	480	no	#NAME?
1929	Sp947_chr_01938	18.7259	0.553411	0.400499	1.38181	0.167032	0.557777	0.553411	Sp947_chr	1860748	1861284	-	537	no	#NAME?
1930	Sp947_chr_01939	5.71661	0.230383	0.741065	0.310881	0.755891	0.957807	0.230383	Sp947_chr	1861339	1861515	-	177	no	#NAME?
1931	Sp947_chr_01940	0.266245	1.50835	2.90679	0.518907	0.603826	NA	0	Sp947_chr	1861841	1863244	+	1404	no	#NAME?
1932	Sp947_chr_01941	23.6424	-0.0313006	0.350328	-0.0893463	0.928807	0.985628	-0.0313006	Sp947_chr	1863509	1865704	-	2196	no	#NAME?
1933	Sp947_chr_01942	3.84642	0.123084	0.847381	0.145252	0.884512	0.983076	0.123084	Sp947_chr	1865791	1866666	+	876	no	#NAME?
1934	Sp947_chr_01943	795.664	0.107008	0.0883725	1.21087	0.225946	0.642088	0.107008	Sp947_chr	1866734	1867741	-	1008	no	#NAME?
1935	Sp947_chr_01944	7.06361	-0.406824	0.671584	-0.605767	0.54467	0.870906	-0.406824	Sp947_chr	1867918	1868880	-	963	no	#NAME?
1936	Sp947_chr_01945	7.21678	-0.92268	0.639053	-1.44382	0.148788	0.528154	-0.92268	Sp947_chr	1868941	1869279	-	339	no	#NAME?
1937	Sp947_chr_01946	5.93606	-0.81227	0.688164	-1.18034	0.237864	0.654231	-0.81227	Sp947_chr	1869458	1869787	-	330	no	#NAME?
1938	Sp947_chr_01947	7.3012	-0.12724	0.610527	-0.20841	0.834909	0.978472	-0.12724	Sp947_chr	1869918	1870790	-	873	no	#NAME?
1939	Sp947_chr_01948	2.63416	-1.35294	1.07104	-1.2632	0.206517	0.614239	-1.35294	Sp947_chr	1871027	1872337	+	1311	no	#NAME?
1940	Sp947_chr_01949	1.50708	2.83942	1.60368	1.77056	0.0766333	0.369197	2.83942	Sp947_chr	1872703	1872897	-	195	no	#NAME?
1941	Sp947_chr_01950	4.69128	0.396581	0.776716	0.510587	0.609641	0.894007	0.396581	Sp947_chr	1873356	1874084	-	729	no	#NAME?
1942	Sp947_chr_01951	13.3525	-2.11516	0.521565	-4.05541	5.00455e-05	0.000954475	-2.11516	Sp947_chr	1874242	1875651	+	1410	yes	#NAME?
1943	Sp947_chr_01952	13.6001	-1.84331	0.489	-3.76955	0.000163542	0.00270137	-1.84331	Sp947_chr	1875669	1876964	+	1296	yes	#NAME?
1944	Sp947_chr_01953	5.62192	-1.8665	0.792117	-2.35634	0.0184559	0.134319	-1.8665	Sp947_chr	1876969	1877277	+	309	no	#NAME?
1945	Sp947_chr_01954	5.43192	-1.84931	0.784925	-2.35604	0.0184711	0.134319	-1.84931	Sp947_chr	1877274	1877582	+	309	no	#NAME?
1946	Sp947_chr_01955	146.835	-0.459402	0.163674	-2.80681	0.00500354	0.0516734	-0.459402	Sp947_chr	1878568	1881219	-	2652	no	#NAME?
1947	Sp947_chr_01956	9.12536	-0.775316	0.564418	-1.37366	0.169548	0.563132	-0.775316	Sp947_chr	1881519	1881929	-	411	no	#NAME?
1948	Sp947_chr_01957	14.1217	-0.36988	0.447375	-0.826779	0.408362	0.791009	-0.36988	Sp947_chr	1881931	1882359	-	429	no	#NAME?
1949	Sp947_chr_01958	12.9369	-0.126754	0.464835	-0.272686	0.785095	0.962591	-0.126754	Sp947_chr	1882406	1882705	-	300	no	#NAME?
1950	Sp947_chr_01959	80.579	0.150004	0.194062	0.77297	0.43954	0.816415	0.150004	Sp947_chr	1882822	1884798	-	1977	no	#NAME?
1951	Sp947_chr_01960	6.72299	5.10505	1.28731	3.96567	7.31901e-05	0.00134061	5.10505	Sp947_chr	1884912	1886003	-	1092	yes	#NAME?
1952	Sp947_chr_01961	1.79064	4.24303	1.55592	2.72704	0.00639062	0.0603197	4.24303	Sp947_chr	1886115	1887788	-	1674	no	#NAME?
1953	Sp947_chr_01962	3.49417	5.15457	1.38389	3.72471	0.000195541	0.00318179	5.15457	Sp947_chr	1887967	1888671	-	705	yes	#NAME?
1954	Sp947_chr_01963	3.65485	5.25397	1.3724	3.8283	0.000129029	0.00225192	5.25397	Sp947_chr	1888673	1889536	-	864	yes	#NAME?
1955	Sp947_chr_01964	4.52473	5.47491	1.34396	4.07371	4.62704e-05	0.000901055	5.47491	Sp947_chr	1889540	1890205	-	666	yes	#NAME?
1956	Sp947_chr_01965	2.75523	4.82915	1.42406	3.39112	0.000696081	0.00961008	4.82915	Sp947_chr	1890222	1890707	-	486	yes	#NAME?
1957	Sp947_chr_01966	1.81352	4.21185	1.55837	2.70273	0.00687717	0.0638322	4.21185	Sp947_chr	1890784	1891065	-	282	no	#NAME?
1958	Sp947_chr_01967	5.42932	3.85842	1.13946	3.38618	0.000708717	0.00966931	3.85842	Sp947_chr	1891088	1892545	-	1458	yes	#NAME?
1959	Sp947_chr_01968	3.53258	-0.919948	0.895375	-1.02744	0.304211	0.713411	-0.919948	Sp947_chr	1892676	1893299	-	624	no	#NAME?
1960	Sp947_chr_01969	30.9179	-0.234312	0.307784	-0.761285	0.446487	0.822136	-0.234312	Sp947_chr	1893350	1894336	-	987	no	#NAME?
1961	Sp947_chr_01970	15.3926	-0.75908	0.432725	-1.75419	0.0793988	0.377603	-0.75908	Sp947_chr	1894355	1895185	-	831	no	#NAME?
1962	Sp947_chr_01971	7.21749	0.112245	0.635425	0.176646	0.859787	0.983069	0.112245	Sp947_chr	1895154	1895525	-	372	no	#NAME?
1963	Sp947_chr_01972	31.9141	0.509762	0.313248	1.62734	0.103664	0.444962	0.509762	Sp947_chr	1895673	1896863	-	1191	no	#NAME?
1964	Sp947_chr_01973	6.34554	-0.127506	0.67511	-0.188867	0.850197	0.980694	-0.127506	Sp947_chr	1896914	1897867	-	954	no	#NAME?
1965	Sp947_chr_01974	2.60158	1.2178	1.06487	1.14362	0.252781	0.668443	1.2178	Sp947_chr	1897928	1898290	-	363	no	#NAME?
1966	Sp947_chr_01975	3.0052	3.04131	1.26033	2.41311	0.0158172	0.120917	3.04131	Sp947_chr	1898297	1898515	-	219	no	#NAME?
1967	Sp947_chr_01976	5.24131	1.61772	0.78436	2.06247	0.0391631	0.230005	1.61772	Sp947_chr	1898652	1899065	-	414	no	#NAME?
1968	Sp947_chr_01977	3.23986	2.57395	1.13397	2.26985	0.0232169	0.159689	2.57395	Sp947_chr	1899043	1899504	-	462	no	#NAME?
1969	Sp947_chr_01978	2.55476	2.75118	1.30564	2.10714	0.0351053	0.214934	2.75118	Sp947_chr	1899467	1899769	-	303	no	#NAME?
1970	Sp947_chr_01979	5.17662	2.56031	0.934672	2.73926	0.00615783	0.0592607	2.56031	Sp947_chr	1899732	1900136	-	405	no	#NAME?
1971	Sp947_chr_01980	4.13061	2.78525	1.05921	2.62957	0.00854931	0.0775305	2.78525	Sp947_chr	1900129	1900455	-	327	no	#NAME?
1972	Sp947_chr_01981	8.22267	2.84791	0.751004	3.79214	0.000149355	0.00251189	2.84791	Sp947_chr	1900457	1901329	-	873	yes	#NAME?
1973	Sp947_chr_01982	9.95668	2.90724	0.691609	4.20359	2.62711e-05	0.000540018	2.90724	Sp947_chr	1901421	1902362	-	942	yes	#NAME?
1974	Sp947_chr_01983	2.37499	-0.616808	1.12397	-0.548779	0.583157	0.889207	-0.616808	Sp947_chr	1902438	1902803	-	366	no	#NAME?
1975	Sp947_chr_01984	50.57	0.151161	0.238068	0.634951	0.525461	0.857312	0.151161	Sp947_chr	1902954	1904012	-	1059	no	#NAME?
1976	Sp947_chr_01985	76.9195	0.148275	0.20716	0.715751	0.474145	0.843424	0.148275	Sp947_chr	1904175	1905326	-	1152	no	#NAME?
1977	Sp947_chr_01986	26.004	0.259375	0.335447	0.773222	0.439391	0.816415	0.259375	Sp947_chr	1905479	1907296	-	1818	no	#NAME?
1978	Sp947_chr_01987	6.49679	0.523163	0.654539	0.799284	0.424126	0.802283	0.523163	Sp947_chr	1907394	1908536	-	1143	no	#NAME?
1979	Sp947_chr_01988	15.0311	0.821084	0.440069	1.86581	0.0620684	0.31479	0.821084	Sp947_chr	1908666	1909523	+	858	no	#NAME?
1980	Sp947_chr_01989	1.57639	1.15791	1.42179	0.814402	0.415415	0.792286	1.15791	Sp947_chr	1909550	1909972	-	423	no	#NAME?
1981	Sp947_chr_01990	0	NA	NA	NA	NA	NA	0	Sp947_chr	1910275	1910643	-	369	no	#NAME?
1982	Sp947_chr_01991	0	NA	NA	NA	NA	NA	0	Sp947_chr	1910654	1910938	-	285	no	#NAME?
1983	Sp947_chr_01992	0	NA	NA	NA	NA	NA	0	Sp947_chr	1910989	1911078	-	90	no	#NAME?
1984	Sp947_chr_01993	19.0018	1.54094	0.416084	3.70344	0.000212699	0.00339218	1.54094	Sp947_chr	1911398	1912540	-	1143	yes	#NAME?
1985	Sp947_chr_01994	3.72619	-1.47827	0.965544	-1.53102	0.125765	0.490305	-1.47827	Sp947_chr	1912706	1913326	-	621	no	#NAME?
1986	Sp947_chr_01995	6.58117	-1.63447	0.70918	-2.30474	0.0211814	0.151023	-1.63447	Sp947_chr	1913330	1914610	-	1281	no	#NAME?
1987	Sp947_chr_01996	24.8745	-0.511456	0.346105	-1.47775	0.139476	0.509235	-0.511456	Sp947_chr	1914671	1916155	-	1485	no	#NAME?
1988	Sp947_chr_01997	10.9565	-0.343057	0.511344	-0.670893	0.502289	0.85258	-0.343057	Sp947_chr	1916231	1917508	-	1278	no	#NAME?
1989	Sp947_chr_01998	0.83212	1.75777	1.89011	0.929984	0.352379	NA	0	Sp947_chr	1917614	1917699	-	86	no	#NAME?
1990	Sp947_chr_01999	1.32392	1.65727	1.54383	1.07348	0.283057	0.694323	1.65727	Sp947_chr	1917707	1917780	-	74	no	#NAME?
1991	Sp947_chr_02000	1.34163	1.8009	1.59102	1.13192	0.257669	0.67424	1.8009	Sp947_chr	1917789	1917863	-	75	no	#NAME?
1992	Sp947_chr_02001	1.4157	1.79836	1.50984	1.19109	0.233617	0.652268	1.79836	Sp947_chr	1917876	1917948	-	73	no	#NAME?
1993	Sp947_chr_02002	1.4066	1.73732	1.53156	1.13434	0.25665	0.672526	1.73732	Sp947_chr	1917951	1918033	-	83	no	#NAME?
1994	Sp947_chr_02003	2.21751	0.637993	1.11552	0.571926	0.567372	0.878428	0.637993	Sp947_chr	1918045	1918117	-	73	no	#NAME?
1995	Sp947_chr_02004	2.40894	-0.0498598	1.05514	-0.0472543	0.962311	0.993232	-0.0498598	Sp947_chr	1918121	1918194	-	74	no	#NAME?
1996	Sp947_chr_02005	8.93352	0.458856	0.560456	0.818718	0.412947	0.791661	0.458856	Sp947_chr	1918205	1918294	-	90	no	#NAME?
1997	Sp947_chr_02006	6.52398	0.836705	0.667743	1.25303	0.210193	0.622172	0.836705	Sp947_chr	1918376	1918451	-	76	no	#NAME?
1998	Sp947_chr_02007	3.76608	1.1646	0.884953	1.316	0.188174	0.581055	1.1646	Sp947_chr	1918484	1918556	-	73	no	#NAME?
1999	Sp947_chr_02008	5.67535	1.02275	0.714539	1.43134	0.152333	0.534288	1.02275	Sp947_chr	1918561	1918633	-	73	no	#NAME?
[truncated: 176 more rows]

## Sheet: Figure 3c
Column1	Row.names	baseMean	log2FoldChange	lfcSE	stat	pvalue	padj	log2FC	Chr	Start	End	Strand	Length	sig	col
1	Sp4559_chr_00001	21.5311	-0.0878275	0.402498	-0.218206	0.827269	0.999527	-0.0878275	Sp4559_chr	64	1362	+	1299	no	#NAME?
2	Sp4559_chr_00002	22.8834	-0.0971641	0.367727	-0.264229	0.791603	0.999527	-0.0971641	Sp4559_chr	1521	2657	+	1137	no	#NAME?
3	Sp4559_chr_00003	1.51609	-3.70302	1.67005	-2.21731	0.0266022	0.417328	-3.70302	Sp4559_chr	2722	2916	+	195	no	#NAME?
4	Sp4559_chr_00004	19.2037	0.517631	0.405479	1.27659	0.201746	0.999527	0.517631	Sp4559_chr	3000	4115	+	1116	no	#NAME?
5	Sp4559_chr_00005	7.33453	-0.0337834	0.647898	-0.0521431	0.958415	0.999527	-0.0337834	Sp4559_chr	4186	4755	+	570	no	#NAME?
6	Sp4559_chr_00006	32.1723	0.285963	0.310837	0.919977	0.357585	0.999527	0.285963	Sp4559_chr	4756	8265	+	3510	no	#NAME?
7	Sp4559_chr_00007	4.31172	0.487118	0.823576	0.591467	0.554208	0.999527	0.487118	Sp4559_chr	8323	8589	+	267	no	#NAME?
8	Sp4559_chr_00008	4.30866	0.192099	0.841129	0.228383	0.819349	0.999527	0.192099	Sp4559_chr	8582	8950	+	369	no	#NAME?
9	Sp4559_chr_00009	3.06918	0.696451	0.986942	0.705666	0.480396	0.999527	0.696451	Sp4559_chr	8955	9077	+	123	no	#NAME?
10	Sp4559_chr_00010	25.8549	0.236336	0.341391	0.692274	0.488766	0.999527	0.236336	Sp4559_chr	9070	10338	+	1269	no	#NAME?
11	Sp4559_chr_00011	15.8398	0.124007	0.435777	0.284564	0.775978	0.999527	0.124007	Sp4559_chr	10335	11612	+	1278	no	#NAME?
12	Sp4559_chr_00012	24.5657	-0.197645	0.359369	-0.549978	0.582334	0.999527	-0.197645	Sp4559_chr	11616	12158	+	543	no	#NAME?
13	Sp4559_chr_00013	139.621	-0.189164	0.160853	-1.176	0.239594	0.999527	-0.189164	Sp4559_chr	12174	14132	+	1959	no	#NAME?
14	Sp4559_chr_00014	6.27017	-0.148691	0.688553	-0.215948	0.829029	0.999527	-0.148691	Sp4559_chr	14254	14733	+	480	no	#NAME?
15	Sp4559_chr_00015	2.83082	-0.597048	1.02363	-0.583267	0.559714	0.999527	-0.597048	Sp4559_chr	14827	14898	+	72	no	#NAME?
16	Sp4559_chr_00017	5.66626	-0.385328	0.72633	-0.530514	0.595755	0.999527	-0.385328	Sp4559_chr	16746	16820	+	75	no	#NAME?
17	Sp4559_chr_00020	6.71017	0.18304	0.674164	0.271507	0.786001	0.999527	0.18304	Sp4559_chr	20043	20116	+	74	no	#NAME?
18	Sp4559_chr_00021	5.19211	0.468475	0.755352	0.620207	0.535121	0.999527	0.468475	Sp4559_chr	20224	20553	+	330	no	#NAME?
19	Sp4559_chr_00022	8.24698	0.217329	0.60207	0.36097	0.718122	0.999527	0.217329	Sp4559_chr	20732	21070	+	339	no	#NAME?
20	Sp4559_chr_00023	4.43561	-0.30134	0.822949	-0.366171	0.714238	0.999527	-0.30134	Sp4559_chr	22154	22390	+	237	no	#NAME?
21	Sp4559_chr_00024	121.603	-0.152346	0.170648	-0.892748	0.371992	0.999527	-0.152346	Sp4559_chr	22579	23907	+	1329	no	#NAME?
22	Sp4559_chr_00025	5.1919	-1.50245	0.824761	-1.82168	0.0685033	0.829791	-1.50245	Sp4559_chr	23954	24050	+	97	no	#NAME?
23	Sp4559_chr_00026	9.21152	6.93528	1.28174	5.41084	6.27296e-08	1.27968e-05	6.93528	Sp4559_chr	24149	25297	-	1149	yes	#NAME?
24	Sp4559_chr_00027	7.55168	6.64079	1.29649	5.12211	3.0213e-07	4.74112e-05	6.64079	Sp4559_chr	25469	26383	-	915	yes	#NAME?
25	Sp4559_chr_00028	5.71659	6.27328	1.32655	4.72904	2.25588e-06	0.000270705	6.27328	Sp4559_chr	26395	26778	-	384	yes	#NAME?
26	Sp4559_chr_00029	3.98382	5.71127	1.40319	4.0702	4.69719e-05	0.00319409	5.71127	Sp4559_chr	26791	27180	-	390	yes	#NAME?
27	Sp4559_chr_00030	0.399484	2.42684	2.88455	0.841324	0.400167	0.999527	2.42684	Sp4559_chr	27442	27588	+	147	no	#NAME?
28	Sp4559_chr_00031	0.399484	2.42684	2.88455	0.841324	0.400167	0.999527	2.42684	Sp4559_chr	27581	27784	+	204	no	#NAME?
29	Sp4559_chr_00032	0.52431	2.70294	2.63117	1.02728	0.304291	0.999527	2.70294	Sp4559_chr	27796	27930	+	135	no	#NAME?
30	Sp4559_chr_00033	3.30223	5.50027	1.43618	3.82978	0.000128257	0.00703416	5.50027	Sp4559_chr	27927	28640	+	714	yes	#NAME?
31	Sp4559_chr_00034	2.10577	4.82649	1.55719	3.09949	0.00193854	0.0627718	4.82649	Sp4559_chr	28652	28909	+	258	no	#NAME?
32	Sp4559_chr_00035	1.2304	4.02178	1.7708	2.27116	0.0231373	0.374604	4.02178	Sp4559_chr	28995	29315	+	321	no	#NAME?
33	Sp4559_chr_00036	1.27485	4.12896	1.75728	2.34963	0.0187921	0.32215	4.12896	Sp4559_chr	29331	29630	+	300	no	#NAME?
34	Sp4559_chr_00037	3.05804	5.37022	1.44371	3.71973	0.000199433	0.00948658	5.37022	Sp4559_chr	29621	30409	+	789	yes	#NAME?
35	Sp4559_chr_00038	0.262155	1.52922	3.37861	0.452616	0.650825	NA	0	Sp4559_chr	30397	30555	+	159	no	#NAME?
36	Sp4559_chr_00039	4.52212	5.89748	1.36797	4.31112	1.62431e-05	0.00138561	5.89748	Sp4559_chr	30549	31319	+	771	yes	#NAME?
37	Sp4559_chr_00040	0.923794	3.56609	2.03608	1.75145	0.0798687	0.858672	3.56609	Sp4559_chr	31334	31528	+	195	no	#NAME?
38	Sp4559_chr_00041	1.58345	4.40366	1.65328	2.6636	0.00773105	0.17922	4.40366	Sp4559_chr	31528	31755	+	228	no	#NAME?
39	Sp4559_chr_00042	0.262155	1.52922	3.37861	0.452616	0.650825	NA	0	Sp4559_chr	31748	31852	+	105	no	#NAME?
40	Sp4559_chr_00043	0.399484	2.42684	2.88455	0.841324	0.400167	0.999527	2.42684	Sp4559_chr	31882	32046	+	165	no	#NAME?
41	Sp4559_chr_00044	0.968245	3.70523	1.89675	1.95347	0.0507645	0.666129	3.70523	Sp4559_chr	32036	32245	+	210	no	#NAME?
42	Sp4559_chr_00045	1.73675	4.54837	1.61565	2.81519	0.00487488	0.130852	4.54837	Sp4559_chr	32220	32534	+	315	no	#NAME?
43	Sp4559_chr_00046	2.13623	4.8467	1.54896	3.129	0.00175404	0.0586595	4.8467	Sp4559_chr	32536	33045	+	510	no	#NAME?
44	Sp4559_chr_00047	1.80115	4.5337	1.64673	2.75315	0.0059025	0.152419	4.5337	Sp4559_chr	33126	33638	+	513	no	#NAME?
45	Sp4559_chr_00048	1.2304	4.02178	1.7708	2.27116	0.0231373	0.374604	4.02178	Sp4559_chr	33638	33925	+	288	no	#NAME?
46	Sp4559_chr_00049	1.2304	4.02178	1.7708	2.27116	0.0231373	0.374604	4.02178	Sp4559_chr	33925	34113	+	189	no	#NAME?
47	Sp4559_chr_00050	1.2304	4.02178	1.7708	2.27116	0.0231373	0.374604	4.02178	Sp4559_chr	34110	34262	+	153	no	#NAME?
48	Sp4559_chr_00051	0.905833	3.64231	2.01748	1.80538	0.0710159	0.829791	3.64231	Sp4559_chr	34286	34465	+	180	no	#NAME?
49	Sp4559_chr_00052	1.75471	4.50255	1.63874	2.74757	0.00600395	0.153101	4.50255	Sp4559_chr	34455	34685	+	231	no	#NAME?
50	Sp4559_chr_00053	4.10666	5.75939	1.38404	4.1613	3.16437e-05	0.00239086	5.75939	Sp4559_chr	34757	35185	+	429	yes	#NAME?
51	Sp4559_chr_00054	0.939768	3.63299	3.47694	1.04488	0.296078	0.999527	3.63299	Sp4559_chr	35474	36040	+	567	no	#NAME?
52	Sp4559_chr_00055	0.905833	3.64231	2.01748	1.80538	0.0710159	0.829791	3.64231	Sp4559_chr	36274	36618	+	345	no	#NAME?
53	Sp4559_chr_00056	3.19884	5.40843	1.45424	3.71906	0.000199962	0.00948658	5.40843	Sp4559_chr	36756	38060	+	1305	yes	#NAME?
54	Sp4559_chr_00057	10.4884	7.11982	1.26744	5.61748	1.93757e-08	5.64664e-06	7.11982	Sp4559_chr	38014	39405	+	1392	yes	#NAME?
55	Sp4559_chr_00058	2.4608	5.02178	1.50387	3.33924	0.000840091	0.0308787	5.02178	Sp4559_chr	39395	39634	+	240	yes	#NAME?
56	Sp4559_chr_00059	0.415458	2.44433	2.66703	0.9165	0.359405	0.999527	2.44433	Sp4559_chr	39687	39917	+	231	no	#NAME?
57	Sp4559_chr_00060	25.6452	8.41822	1.21419	6.93321	4.11407e-12	2.09817e-09	8.41822	Sp4559_chr	39968	41380	+	1413	yes	#NAME?
58	Sp4559_chr_00061	9.10119	6.92621	1.27328	5.43966	5.33816e-08	1.20998e-05	6.92621	Sp4559_chr	41462	41926	+	465	yes	#NAME?
59	Sp4559_chr_00062	9.3169	6.95841	1.27119	5.47392	4.40199e-08	1.12251e-05	6.95841	Sp4559_chr	41932	42831	+	900	yes	#NAME?
60	Sp4559_chr_00063	2.21462	4.87536	1.5433	3.15904	0.0015829	0.0547307	4.87536	Sp4559_chr	42837	43049	+	213	no	#NAME?
61	Sp4559_chr_00064	5.53481	6.20768	1.33093	4.66416	3.09887e-06	0.000351205	6.20768	Sp4559_chr	43053	43493	+	441	yes	#NAME?
62	Sp4559_chr_00065	2.86028	5.24297	1.46587	3.5767	0.00034796	0.0147883	5.24297	Sp4559_chr	43438	43776	+	339	yes	#NAME?
63	Sp4559_chr_00066	1.62988	4.43467	1.65431	2.68067	0.0073474	0.174287	4.43467	Sp4559_chr	43769	44005	+	237	no	#NAME?
64	Sp4559_chr_00067	3.96586	5.7304	1.39676	4.10265	4.08453e-05	0.00294088	5.7304	Sp4559_chr	44002	44337	+	336	yes	#NAME?
65	Sp4559_chr_00068	6.44065	6.43366	1.30961	4.91265	8.98525e-07	0.000130928	6.43366	Sp4559_chr	44404	44961	+	558	yes	#NAME?
66	Sp4559_chr_00069	3.07401	5.37227	1.44303	3.7229	0.000196948	0.00948658	5.37227	Sp4559_chr	44967	45242	+	276	yes	#NAME?
67	Sp4559_chr_00070	4.52212	5.89748	1.36797	4.31112	1.62431e-05	0.00138561	5.89748	Sp4559_chr	45254	45640	+	387	yes	#NAME?
68	Sp4559_chr_00071	27.3101	8.52488	1.21239	7.0315	2.04328e-12	1.38943e-09	8.52488	Sp4559_chr	45640	48105	+	2466	yes	#NAME?
69	Sp4559_chr_00072	8.41306	6.79519	1.28495	5.2883	1.23457e-07	2.28957e-05	6.79519	Sp4559_chr	48105	48803	+	699	yes	#NAME?
70	Sp4559_chr_00073	80.6412	10.0671	1.19373	8.43331	3.36016e-17	3.42737e-14	10.0671	Sp4559_chr	48800	56173	+	7374	yes	#NAME?
71	Sp4559_chr_00074	2.19865	4.87219	1.53481	3.17446	0.00150114	0.0527987	4.87219	Sp4559_chr	56170	56286	+	117	no	#NAME?
72	Sp4559_chr_00075	3.30422	5.47586	1.43178	3.82452	0.000131028	0.00703416	5.47586	Sp4559_chr	56267	56470	+	204	yes	#NAME?
73	Sp4559_chr_00076	3.87298	5.70524	1.39245	4.09726	4.18066e-05	0.00294088	5.70524	Sp4559_chr	56473	56823	+	351	yes	#NAME?
74	Sp4559_chr_00077	4.90762	6.00625	1.37416	4.37084	1.23772e-05	0.00120235	6.00625	Sp4559_chr	56833	57249	+	417	yes	#NAME?
75	Sp4559_chr_00078	6.43013	6.40153	1.31889	4.85373	1.21161e-06	0.000164778	6.40153	Sp4559_chr	57253	57585	+	333	yes	#NAME?
76	Sp4559_chr_00079	9.85245	3.12308	0.698965	4.46815	7.88989e-06	0.000847125	3.12308	Sp4559_chr	57589	58545	+	957	yes	#NAME?
77	Sp4559_chr_00080	0.70609	3.29312	2.17973	1.51079	0.130841	0.999527	3.29312	Sp4559_chr	58765	58944	-	180	no	#NAME?
78	Sp4559_chr_00081	1.27806	-0.487802	1.54382	-0.315971	0.752025	0.999527	-0.487802	Sp4559_chr	59515	59982	+	468	no	#NAME?
79	Sp4559_chr_00082	0	NA	NA	NA	NA	NA	0	Sp4559_chr	60015	60111	+	97	no	#NAME?
80	Sp4559_chr_00083	0.404168	1.23963	2.72169	0.455461	0.648777	0.999527	1.23963	Sp4559_chr	60168	60611	+	444	no	#NAME?
81	Sp4559_chr_00084	2.23148	-0.5331	1.22228	-0.436154	0.662725	0.999527	-0.5331	Sp4559_chr	60571	61128	+	558	no	#NAME?
82	Sp4559_chr_00085	7.30508	-0.107077	0.651861	-0.164263	0.869524	0.999527	-0.107077	Sp4559_chr	61241	62503	+	1263	no	#NAME?
83	Sp4559_chr_00086	6.11716	0.544827	0.722291	0.754303	0.450667	0.999527	0.544827	Sp4559_chr	62576	63073	+	498	no	#NAME?
84	Sp4559_chr_00087	2.06507	0.856966	1.20636	0.710374	0.477472	0.999527	0.856966	Sp4559_chr	63094	63438	+	345	no	#NAME?
85	Sp4559_chr_00088	0.424136	-0.233668	2.66864	-0.0875608	0.930226	0.999527	-0.233668	Sp4559_chr	63435	63971	+	537	no	#NAME?
86	Sp4559_chr_00089	1.69174	0.578372	1.33417	0.433506	0.664647	0.999527	0.578372	Sp4559_chr	63947	64786	+	840	no	#NAME?
87	Sp4559_chr_00090	1.29322	0.0254931	1.61337	0.0158012	0.987393	0.999527	0.0254931	Sp4559_chr	64792	65352	+	561	no	#NAME?
88	Sp4559_chr_00091	34.0789	0.368287	0.304403	1.20987	0.22633	0.999527	0.368287	Sp4559_chr	65497	66465	+	969	no	#NAME?
89	Sp4559_chr_00092	3.53419	0.851328	0.9199	0.925457	0.354728	0.999527	0.851328	Sp4559_chr	66583	66936	+	354	no	#NAME?
90	Sp4559_chr_00093	46.2408	0.0234489	0.264173	0.0887635	0.92927	0.999527	0.0234489	Sp4559_chr	68082	70751	+	2670	no	#NAME?
91	Sp4559_chr_00094	5.18563	1.25957	0.786209	1.60208	0.109138	0.960894	1.25957	Sp4559_chr	70836	71273	+	438	no	#NAME?
92	Sp4559_chr_00095	0.199742	1.52921	3.74018	0.408861	0.682642	NA	0	Sp4559_chr	71314	71709	+	396	no	#NAME?
93	Sp4559_chr_00096	16.8923	1.10173	0.436091	2.52638	0.0115246	0.237476	1.10173	Sp4559_chr	71728	72738	-	1011	no	#NAME?
94	Sp4559_chr_00097	23.6446	-0.132698	0.361054	-0.367528	0.713225	0.999527	-0.132698	Sp4559_chr	72887	74056	+	1170	no	#NAME?
95	Sp4559_chr_00098	17.6321	-0.470628	0.422996	-1.11261	0.265878	0.999527	-0.470628	Sp4559_chr	74053	74823	+	771	no	#NAME?
96	Sp4559_chr_00099	26.0033	0.287603	0.353722	0.813075	0.416175	0.999527	0.287603	Sp4559_chr	74820	75812	+	993	no	#NAME?
97	Sp4559_chr_00100	6.74758	-0.775539	0.698909	-1.10964	0.267154	0.999527	-0.775539	Sp4559_chr	75818	76051	+	234	no	#NAME?
98	Sp4559_chr_00101	7.22874	0.0650537	0.658251	0.0988281	0.921275	0.999527	0.0650537	Sp4559_chr	76590	76820	+	231	no	#NAME?
99	Sp4559_chr_00102	3.73859	0.216794	0.91499	0.236936	0.812706	0.999527	0.216794	Sp4559_chr	76823	76948	+	126	no	#NAME?
100	Sp4559_chr_00103	64.8024	-0.458582	0.233141	-1.96697	0.0491866	0.655821	-0.458582	Sp4559_chr	77535	79688	+	2154	no	#NAME?
101	Sp4559_chr_00104	51.6535	-0.678594	0.254479	-2.6666	0.00766234	0.17922	-0.678594	Sp4559_chr	79701	81050	+	1350	no	#NAME?
102	Sp4559_chr_00105	24.7348	-0.301332	0.353828	-0.851633	0.394418	0.999527	-0.301332	Sp4559_chr	81220	81927	+	708	no	#NAME?
103	Sp4559_chr_00106	288.178	-0.299184	0.12041	-2.48472	0.0129655	0.254495	-0.299184	Sp4559_chr	82129	85854	+	3726	no	#NAME?
104	Sp4559_chr_00107	148.514	0.018882	0.177066	0.106638	0.915076	0.999527	0.018882	Sp4559_chr	85947	87389	+	1443	no	#NAME?
105	Sp4559_chr_00108	103.237	-0.0021737	0.182706	-0.0118972	0.990508	0.999527	-0.0021737	Sp4559_chr	87426	88448	+	1023	no	#NAME?
106	Sp4559_chr_00109	64.4584	0.0268742	0.227728	0.11801	0.906059	0.999527	0.0268742	Sp4559_chr	88445	88990	+	546	no	#NAME?
107	Sp4559_chr_00110	58.3897	-0.00108306	0.235719	-0.00459472	0.996334	0.999527	-0.00108306	Sp4559_chr	89074	89583	+	510	no	#NAME?
108	Sp4559_chr_00111	179.966	-0.226493	0.153501	-1.47552	0.140074	0.999527	-0.226493	Sp4559_chr	89608	91155	+	1548	no	#NAME?
109	Sp4559_chr_00112	32.3985	-0.117019	0.309985	-0.377498	0.705804	0.999527	-0.117019	Sp4559_chr	91277	92539	+	1263	no	#NAME?
110	Sp4559_chr_00113	13.4859	-0.160012	0.472396	-0.338724	0.734817	0.999527	-0.160012	Sp4559_chr	92942	93430	+	489	no	#NAME?
111	Sp4559_chr_00114	57.776	-0.132762	0.242901	-0.546569	0.584675	0.999527	-0.132762	Sp4559_chr	93417	94508	+	1092	no	#NAME?
112	Sp4559_chr_00115	17.6838	-0.352756	0.434752	-0.811397	0.417137	0.999527	-0.352756	Sp4559_chr	94518	94745	+	228	no	#NAME?
113	Sp4559_chr_00116	118.831	0.00567288	0.17258	0.0328709	0.973778	0.999527	0.00567288	Sp4559_chr	94808	96106	+	1299	no	#NAME?
114	Sp4559_chr_00117	163.644	0.594453	0.17193	3.45752	0.000545166	0.0213873	0.594453	Sp4559_chr	96161	100099	-	3939	no	#NAME?
115	Sp4559_chr_00118	57.6987	-0.0213641	0.240754	-0.088738	0.92929	0.999527	-0.0213641	Sp4559_chr	100413	101129	-	717	no	#NAME?
116	Sp4559_chr_00119	70.2701	0.15846	0.216448	0.732095	0.46411	0.999527	0.15846	Sp4559_chr	101477	103264	+	1788	no	#NAME?
117	Sp4559_chr_00120	26.2132	-0.298478	0.369841	-0.807044	0.419641	0.999527	-0.298478	Sp4559_chr	103261	103737	+	477	no	#NAME?
118	Sp4559_chr_00121	44.7465	-0.388118	0.292922	-1.32499	0.185175	0.999527	-0.388118	Sp4559_chr	103765	104670	+	906	no	#NAME?
119	Sp4559_chr_00122	49.5144	-0.46512	0.275036	-1.69113	0.0908128	0.894337	-0.46512	Sp4559_chr	104657	105472	+	816	no	#NAME?
120	Sp4559_chr_00123	22.4654	-0.218206	0.374759	-0.582256	0.560394	0.999527	-0.218206	Sp4559_chr	105545	105883	+	339	no	#NAME?
121	Sp4559_chr_00124	69.7263	-0.373268	0.236409	-1.57891	0.114358	0.976108	-0.373268	Sp4559_chr	106182	107342	+	1161	no	#NAME?
122	Sp4559_chr_00125	26.2335	-0.226924	0.346971	-0.654013	0.513103	0.999527	-0.226924	Sp4559_chr	107464	108501	+	1038	no	#NAME?
123	Sp4559_chr_00126	3.17602	-1.07539	1.01654	-1.05789	0.290105	0.999527	-1.07539	Sp4559_chr	108708	109562	+	855	no	#NAME?
124	Sp4559_chr_00127	1.45982	0.321884	1.39743	0.23034	0.817828	0.999527	0.321884	Sp4559_chr	109712	109969	+	258	no	#NAME?
125	Sp4559_chr_00128	0	NA	NA	NA	NA	NA	0	Sp4559_chr	110011	110373	-	363	no	#NAME?
126	Sp4559_chr_00129	0	NA	NA	NA	NA	NA	0	Sp4559_chr	110427	110723	-	297	no	#NAME?
127	Sp4559_chr_00130	7.12538	0.399432	0.672456	0.59399	0.552519	0.999527	0.399432	Sp4559_chr	110944	111708	+	765	no	#NAME?
128	Sp4559_chr_00131	40.7625	0.0849841	0.276082	0.307822	0.758218	0.999527	0.0849841	Sp4559_chr	112273	113652	+	1380	no	#NAME?
129	Sp4559_chr_00132	24.1761	-0.266606	0.362228	-0.736017	0.46172	0.999527	-0.266606	Sp4559_chr	113666	114331	+	666	no	#NAME?
130	Sp4559_chr_00133	2.04296	-0.0330546	1.23825	-0.0266946	0.978703	0.999527	-0.0330546	Sp4559_chr	114466	114624	+	159	no	#NAME?
131	Sp4559_chr_00134	6.35043	0.0963847	0.687139	0.14027	0.888447	0.999527	0.0963847	Sp4559_chr	114686	115225	+	540	no	#NAME?
132	Sp4559_chr_00135	4.25385	-0.569803	0.84399	-0.67513	0.499593	0.999527	-0.569803	Sp4559_chr	115292	115702	+	411	no	#NAME?
133	Sp4559_chr_00136	826.57	-0.138801	0.20125	-0.689695	0.490386	0.999527	-0.138801	Sp4559_chr	115818	118847	+	3030	no	#NAME?
134	Sp4559_chr_00137	27.9713	-0.537184	0.386732	-1.38903	0.164823	0.999527	-0.537184	Sp4559_chr	119014	119712	+	699	no	#NAME?
135	Sp4559_chr_00138	42.1316	-0.166777	0.29445	-0.566403	0.57112	0.999527	-0.166777	Sp4559_chr	119709	120761	+	1053	no	#NAME?
136	Sp4559_chr_00139	132.214	-0.122474	0.175987	-0.695924	0.486476	0.999527	-0.122474	Sp4559_chr	120956	121567	+	612	no	#NAME?
137	Sp4559_chr_00140	1.16281	-1.21915	1.70289	-0.715933	0.474033	0.999527	-1.21915	Sp4559_chr	121569	121648	+	80	no	#NAME?
138	Sp4559_chr_00141	0	NA	NA	NA	NA	NA	0	Sp4559_chr	121963	122223	+	261	no	#NAME?
139	Sp4559_chr_00142	0	NA	NA	NA	NA	NA	0	Sp4559_chr	122177	122398	+	222	no	#NAME?
140	Sp4559_chr_00143	23.7819	1.12854	0.367252	3.07292	0.00211976	0.0675673	1.12854	Sp4559_chr	122717	123646	+	930	no	#NAME?
141	Sp4559_chr_00144	27.3456	0.181321	0.365964	0.495462	0.620274	0.999527	0.181321	Sp4559_chr	123660	124583	+	924	no	#NAME?
142	Sp4559_chr_00145	69.2002	0.337945	0.221291	1.52715	0.126723	0.999527	0.337945	Sp4559_chr	124687	126162	+	1476	no	#NAME?
143	Sp4559_chr_00146	38.0905	-0.536413	0.292302	-1.83513	0.0664859	0.812164	-0.536413	Sp4559_chr	126434	127420	+	987	no	#NAME?
144	Sp4559_chr_00147	3.46368	-0.426747	1.02524	-0.416239	0.677235	0.999527	-0.426747	Sp4559_chr	127695	128555	+	861	no	#NAME?
145	Sp4559_chr_00148	181.834	-0.238621	0.14953	-1.5958	0.110533	0.962432	-0.238621	Sp4559_chr	128627	129691	-	1065	no	#NAME?
146	Sp4559_chr_00149	126.863	-0.117069	0.178013	-0.657643	0.510768	0.999527	-0.117069	Sp4559_chr	129754	130665	-	912	no	#NAME?
147	Sp4559_chr_00150	44.4363	-0.432894	0.292887	-1.47802	0.139402	0.999527	-0.432894	Sp4559_chr	130658	131251	-	594	no	#NAME?
148	Sp4559_chr_00151	16.0343	0.20154	0.444028	0.45389	0.649908	0.999527	0.20154	Sp4559_chr	131238	131564	-	327	no	#NAME?
149	Sp4559_chr_00152	7.53524	-0.00259323	0.627667	-0.00413154	0.996704	0.999527	-0.00259323	Sp4559_chr	131703	132869	-	1167	no	#NAME?
150	Sp4559_chr_00153	17.9332	0.510624	0.406656	1.25567	0.209237	0.999527	0.510624	Sp4559_chr	133020	134084	+	1065	no	#NAME?
151	Sp4559_chr_00154	38.0569	-0.079798	0.286212	-0.278807	0.780393	0.999527	-0.079798	Sp4559_chr	134126	135976	+	1851	no	#NAME?
152	Sp4559_chr_00155	3.20293	-0.908689	1.02682	-0.884956	0.37618	0.999527	-0.908689	Sp4559_chr	136062	136319	-	258	no	#NAME?
153	Sp4559_chr_00156	7.02209	0.552675	0.691119	0.799681	0.423896	0.999527	0.552675	Sp4559_chr	136369	137001	-	633	no	#NAME?
154	Sp4559_chr_00157	3.89534	-0.176256	0.885484	-0.19905	0.842224	0.999527	-0.176256	Sp4559_chr	137023	137895	-	873	no	#NAME?
155	Sp4559_chr_00158	1.80169	-0.416798	1.32412	-0.314773	0.752934	0.999527	-0.416798	Sp4559_chr	137904	138575	-	672	no	#NAME?
156	Sp4559_chr_00159	20.4819	-0.292376	0.391904	-0.74604	0.455643	0.999527	-0.292376	Sp4559_chr	138817	139404	+	588	no	#NAME?
157	Sp4559_chr_00160	13.3666	0.25297	0.471825	0.536151	0.591854	0.999527	0.25297	Sp4559_chr	140202	140489	+	288	no	#NAME?
158	Sp4559_chr_00161	32.4778	0.0354814	0.311609	0.113865	0.909345	0.999527	0.0354814	Sp4559_chr	140541	142649	+	2109	no	#NAME?
159	Sp4559_chr_00162	9.01562	0.363997	0.600187	0.606473	0.544201	0.999527	0.363997	Sp4559_chr	142646	143287	+	642	no	#NAME?
160	Sp4559_chr_00163	0.689635	0.0533646	2.14253	0.0249073	0.980129	0.999527	0.0533646	Sp4559_chr	143494	144300	+	807	no	#NAME?
161	Sp4559_chr_00164	0.885727	-0.460465	1.81055	-0.254324	0.799245	0.999527	-0.460465	Sp4559_chr	144317	144736	+	420	no	#NAME?
162	Sp4559_chr_00165	1.90496	-1.10422	1.29604	-0.851996	0.394216	0.999527	-1.10422	Sp4559_chr	145025	145888	-	864	no	#NAME?
163	Sp4559_chr_00166	5.00449	-0.301561	0.780988	-0.386127	0.699403	0.999527	-0.301561	Sp4559_chr	146354	146692	+	339	no	#NAME?
164	Sp4559_chr_00167	4.19873	-0.288694	0.842155	-0.342804	0.731746	0.999527	-0.288694	Sp4559_chr	146670	147041	+	372	no	#NAME?
165	Sp4559_chr_00168	0.890346	1.00035	1.89294	0.528465	0.597177	0.999527	1.00035	Sp4559_chr	147049	147261	+	213	no	#NAME?
166	Sp4559_chr_00169	1.85803	-0.0516989	1.26108	-0.0409958	0.967299	0.999527	-0.0516989	Sp4559_chr	147635	147760	+	126	no	#NAME?
167	Sp4559_chr_00170	3.37463	-0.0926919	0.948007	-0.0977755	0.922111	0.999527	-0.0926919	Sp4559_chr	147741	147986	+	246	no	#NAME?
168	Sp4559_chr_00171	6.93392	-0.18021	0.668149	-0.269716	0.787379	0.999527	-0.18021	Sp4559_chr	148143	148466	+	324	no	#NAME?
169	Sp4559_chr_00172	8.50399	-0.216171	0.617455	-0.350101	0.726263	0.999527	-0.216171	Sp4559_chr	148488	149201	+	714	no	#NAME?
170	Sp4559_chr_00173	11.1635	-0.3626	0.527157	-0.68784	0.491553	0.999527	-0.3626	Sp4559_chr	149516	150493	+	978	no	#NAME?
171	Sp4559_chr_00174	7.52691	-0.0763054	0.622543	-0.122571	0.902447	0.999527	-0.0763054	Sp4559_chr	150851	151225	+	375	no	#NAME?
172	Sp4559_chr_00175	7.8274	-0.598956	0.642986	-0.931522	0.351584	0.999527	-0.598956	Sp4559_chr	151433	152335	+	903	no	#NAME?
173	Sp4559_chr_00176	5.32091	0.411383	0.779432	0.527798	0.597639	0.999527	0.411383	Sp4559_chr	152391	152723	+	333	no	#NAME?
174	Sp4559_chr_00177	6.92555	-0.87307	0.683958	-1.2765	0.20178	0.999527	-0.87307	Sp4559_chr	152720	153448	+	729	no	#NAME?
175	Sp4559_chr_00178	1.92379	-0.25435	1.23792	-0.205465	0.837209	0.999527	-0.25435	Sp4559_chr	153926	154132	+	207	no	#NAME?
176	Sp4559_chr_00179	0.306606	2.18207	3.16823	0.688733	0.490991	NA	0	Sp4559_chr	154094	154201	+	108	no	#NAME?
177	Sp4559_chr_00180	832.758	0.332364	0.0901571	3.6865	0.000227361	0.0105413	0.332364	Sp4559_chr	154973	156802	+	1830	no	#NAME?
178	Sp4559_chr_00181	48.2812	0.297723	0.253303	1.17536	0.23985	0.999527	0.297723	Sp4559_chr	157207	158328	+	1122	no	#NAME?
179	Sp4559_chr_00182	0.781864	0.532705	2.0007	0.266259	0.790039	0.999527	0.532705	Sp4559_chr	158366	158432	+	67	no	#NAME?
180	Sp4559_chr_00183	11.2901	-0.0192973	0.513294	-0.0375951	0.97001	0.999527	-0.0192973	Sp4559_chr	158469	158924	+	456	no	#NAME?
181	Sp4559_chr_00184	36.4522	0.141957	0.290237	0.489107	0.624766	0.999527	0.141957	Sp4559_chr	158934	160847	+	1914	no	#NAME?
182	Sp4559_chr_00185	106.29	-0.158179	0.185014	-0.854957	0.392575	0.999527	-0.158179	Sp4559_chr	161199	162878	-	1680	no	#NAME?
183	Sp4559_chr_00186	9.19243	0.185008	0.56248	0.328915	0.74222	0.999527	0.185008	Sp4559_chr	162880	163113	-	234	no	#NAME?
184	Sp4559_chr_00187	1.85113	0.35035	1.31164	0.267108	0.789386	0.999527	0.35035	Sp4559_chr	163393	163500	+	108	no	#NAME?
185	Sp4559_chr_00188	17.4659	-0.0304751	0.426387	-0.071473	0.943021	0.999527	-0.0304751	Sp4559_chr	163931	164083	-	153	no	#NAME?
186	Sp4559_chr_00189	18.2105	0.0321393	0.427335	0.0752087	0.940049	0.999527	0.0321393	Sp4559_chr	164085	164270	-	186	no	#NAME?
187	Sp4559_chr_00190	4.10883	-0.424765	0.901096	-0.471387	0.637365	0.999527	-0.424765	Sp4559_chr	164448	165131	+	684	no	#NAME?
188	Sp4559_chr_00191	4.02089	-0.682179	0.886207	-0.769774	0.441434	0.999527	-0.682179	Sp4559_chr	165128	165565	+	438	no	#NAME?
189	Sp4559_chr_00192	12.1039	-0.825055	0.527287	-1.56472	0.117649	0.991753	-0.825055	Sp4559_chr	165555	166565	+	1011	no	#NAME?
190	Sp4559_chr_00193	0.71191	-0.980644	2.15772	-0.454482	0.649482	0.999527	-0.980644	Sp4559_chr	166605	166991	-	387	no	#NAME?
191	Sp4559_chr_00194	0.823684	-0.666492	1.95418	-0.34106	0.733058	0.999527	-0.666492	Sp4559_chr	167198	167911	-	714	no	#NAME?
192	Sp4559_chr_00195	7.22239	0.765712	0.649596	1.17875	0.238497	0.999527	0.765712	Sp4559_chr	169180	169734	+	555	no	#NAME?
193	Sp4559_chr_00196	8.24792	1.35943	0.645994	2.1044	0.0353432	0.522858	1.35943	Sp4559_chr	169862	170323	+	462	no	#NAME?
194	Sp4559_chr_00197	10.6949	0.828984	0.533228	1.55465	0.120029	0.999527	0.828984	Sp4559_chr	170347	171300	+	954	no	#NAME?
195	Sp4559_chr_00198	19.5328	0.518249	0.404607	1.28087	0.200239	0.999527	0.518249	Sp4559_chr	171310	172926	+	1617	no	#NAME?
196	Sp4559_chr_00199	6.17784	0.472203	0.691636	0.682733	0.494775	0.999527	0.472203	Sp4559_chr	172946	173791	+	846	no	#NAME?
197	Sp4559_chr_00200	6.37199	0.962895	0.694159	1.38714	0.165399	0.999527	0.962895	Sp4559_chr	173820	175358	+	1539	no	#NAME?
198	Sp4559_chr_00201	4.75302	0.442218	0.800669	0.552311	0.580735	0.999527	0.442218	Sp4559_chr	175370	176119	+	750	no	#NAME?
199	Sp4559_chr_00202	7.60071	-0.157236	0.70432	-0.223245	0.823345	0.999527	-0.157236	Sp4559_chr	176132	177304	+	1173	no	#NAME?
200	Sp4559_chr_00203	9.44743	0.103115	0.56078	0.183877	0.85411	0.999527	0.103115	Sp4559_chr	177699	178562	+	864	no	#NAME?
201	Sp4559_chr_00204	687.969	0.265205	0.0937828	2.82786	0.00468596	0.127458	0.265205	Sp4559_chr	178853	178957	+	105	no	#NAME?
202	Sp4559_chr_00205	2388.73	0.469645	0.0827343	5.67654	1.37444e-08	4.67311e-06	0.469645	Sp4559_chr	179140	181932	+	2793	no	#NAME?
203	Sp4559_chr_00206	1308.76	0.433205	0.0905553	4.78387	1.71949e-06	0.000219234	0.433205	Sp4559_chr	181916	183193	+	1278	no	#NAME?
204	Sp4559_chr_00207	1097.43	0.432263	0.0839083	5.15162	2.58245e-07	4.39017e-05	0.432263	Sp4559_chr	183222	184478	+	1257	no	#NAME?
205	Sp4559_chr_00208	595.1	0.310727	0.104293	2.97936	0.00288851	0.0879485	0.310727	Sp4559_chr	184557	185234	+	678	no	#NAME?
206	Sp4559_chr_00209	477.939	0.428708	0.108263	3.95989	7.49855e-05	0.00463547	0.428708	Sp4559_chr	185246	185911	+	666	no	#NAME?
207	Sp4559_chr_00210	925.421	0.297341	0.0883383	3.36594	0.000762846	0.0288186	0.297341	Sp4559_chr	185983	187209	+	1227	no	#NAME?
208	Sp4559_chr_00211	22.4014	0.612172	0.374509	1.6346	0.102133	0.93669	0.612172	Sp4559_chr	187709	188323	+	615	no	#NAME?
209	Sp4559_chr_00212	26.9708	0.359232	0.34042	1.05526	0.291306	0.999527	0.359232	Sp4559_chr	188427	189257	+	831	no	#NAME?
210	Sp4559_chr_00213	10.5092	0.251712	0.529323	0.475535	0.634405	0.999527	0.251712	Sp4559_chr	189479	190309	+	831	no	#NAME?
211	Sp4559_chr_00214	18.2755	0.465269	0.40721	1.14258	0.253215	0.999527	0.465269	Sp4559_chr	190463	191317	+	855	no	#NAME?
212	Sp4559_chr_00215	7.95738	-0.600009	0.6474	-0.926798	0.354031	0.999527	-0.600009	Sp4559_chr	191417	192790	+	1374	no	#NAME?
213	Sp4559_chr_00216	12.1136	-0.602865	0.522293	-1.15426	0.248392	0.999527	-0.602865	Sp4559_chr	192783	193844	+	1062	no	#NAME?
214	Sp4559_chr_00217	9.19319	-0.51518	0.593854	-0.867519	0.385658	0.999527	-0.51518	Sp4559_chr	193846	194538	+	693	no	#NAME?
215	Sp4559_chr_00218	0.90941	-1.89956	1.94571	-0.97628	0.328926	0.999527	-1.89956	Sp4559_chr	194568	195137	-	570	no	#NAME?
216	Sp4559_chr_00219	4.72905	-0.557607	0.829409	-0.672295	0.501396	0.999527	-0.557607	Sp4559_chr	195272	195886	+	615	no	#NAME?
217	Sp4559_chr_00220	13.7329	-0.216605	0.478583	-0.452596	0.650839	0.999527	-0.216605	Sp4559_chr	195852	197534	+	1683	no	#NAME?
218	Sp4559_chr_00221	12.1241	0.532745	0.504194	1.05663	0.290682	0.999527	0.532745	Sp4559_chr	197546	198832	+	1287	no	#NAME?
219	Sp4559_chr_00222	59.2478	-0.0879303	0.248986	-0.353153	0.723973	0.999527	-0.0879303	Sp4559_chr	198884	199417	+	534	no	#NAME?
220	Sp4559_chr_00223	6.04089	-0.563228	0.728912	-0.772697	0.439702	0.999527	-0.563228	Sp4559_chr	199495	199965	+	471	no	#NAME?
221	Sp4559_chr_00224	42.8999	-0.437736	0.272083	-1.60883	0.107653	0.960894	-0.437736	Sp4559_chr	200258	201520	-	1263	no	#NAME?
222	Sp4559_chr_00225	0.956103	0.379158	1.79825	0.210848	0.833006	0.999527	0.379158	Sp4559_chr	201830	202288	-	459	no	#NAME?
223	Sp4559_chr_00226	0.585078	-0.386212	2.3213	-0.166378	0.86786	0.999527	-0.386212	Sp4559_chr	202285	202725	-	441	no	#NAME?
224	Sp4559_chr_00227	21.872	0.415949	0.394725	1.05377	0.291988	0.999527	0.415949	Sp4559_chr	203081	205030	+	1950	no	#NAME?
225	Sp4559_chr_00228	3.48657	-0.705016	0.992587	-0.710281	0.47753	0.999527	-0.705016	Sp4559_chr	205355	205822	-	468	no	#NAME?
226	Sp4559_chr_00229	12.5164	-0.0428362	0.501249	-0.0854588	0.931897	0.999527	-0.0428362	Sp4559_chr	205823	207028	-	1206	no	#NAME?
227	Sp4559_chr_00230	5.76307	0.474158	0.733712	0.646245	0.518121	0.999527	0.474158	Sp4559_chr	207048	207683	-	636	no	#NAME?
228	Sp4559_chr_00231	7.08316	0.260292	0.652643	0.398828	0.69002	0.999527	0.260292	Sp4559_chr	207668	208768	-	1101	no	#NAME?
229	Sp4559_chr_00232	0.823684	-0.666492	1.95418	-0.34106	0.733058	0.999527	-0.666492	Sp4559_chr	208903	209017	-	115	no	#NAME?
230	Sp4559_chr_00233	3.67253	-0.0618657	0.923856	-0.0669647	0.94661	0.999527	-0.0618657	Sp4559_chr	209174	209767	+	594	no	#NAME?
231	Sp4559_chr_00234	4.91618	0.0953709	0.802348	0.118865	0.905383	0.999527	0.0953709	Sp4559_chr	209777	210340	+	564	no	#NAME?
232	Sp4559_chr_00235	4.33606	-0.163208	0.827639	-0.197197	0.843673	0.999527	-0.163208	Sp4559_chr	210337	211014	+	678	no	#NAME?
233	Sp4559_chr_00236	5.52259	-0.13075	0.799064	-0.163629	0.870023	0.999527	-0.13075	Sp4559_chr	211169	212200	-	1032	no	#NAME?
234	Sp4559_chr_00237	22.0539	-0.348758	0.388265	-0.898246	0.369054	0.999527	-0.348758	Sp4559_chr	212455	213138	-	684	no	#NAME?
235	Sp4559_chr_00238	27.6157	0.17405	0.335466	0.518831	0.603878	0.999527	0.17405	Sp4559_chr	213150	214094	-	945	no	#NAME?
236	Sp4559_chr_00239	34.0958	-0.242142	0.327267	-0.739891	0.459366	0.999527	-0.242142	Sp4559_chr	214226	217057	+	2832	no	#NAME?
237	Sp4559_chr_00240	21.1525	0.0581126	0.379052	0.15331	0.878153	0.999527	0.0581126	Sp4559_chr	217050	218111	+	1062	no	#NAME?
238	Sp4559_chr_00241	46.9927	-0.159102	0.28832	-0.551824	0.581069	0.999527	-0.159102	Sp4559_chr	218243	218641	+	399	no	#NAME?
239	Sp4559_chr_00242	21.866	-0.00617149	0.374542	-0.0164774	0.986854	0.999527	-0.00617149	Sp4559_chr	218707	219276	+	570	no	#NAME?
240	Sp4559_chr_00243	25.3278	0.2646	0.349584	0.7569	0.44911	0.999527	0.2646	Sp4559_chr	219363	219629	+	267	no	#NAME?
241	Sp4559_chr_00244	38.2476	-0.471257	0.289478	-1.62796	0.103534	0.938712	-0.471257	Sp4559_chr	219633	220052	+	420	no	#NAME?
242	Sp4559_chr_00245	19.4276	0.14546	0.414963	0.350538	0.725935	0.999527	0.14546	Sp4559_chr	220068	220373	+	306	no	#NAME?
243	Sp4559_chr_00246	12.8039	-0.218147	0.483589	-0.4511	0.651918	0.999527	-0.218147	Sp4559_chr	220682	221932	+	1251	no	#NAME?
244	Sp4559_chr_00247	5.8251	0.589242	0.726482	0.81109	0.417314	0.999527	0.589242	Sp4559_chr	222016	222474	+	459	no	#NAME?
245	Sp4559_chr_00248	4.34132	-1.83452	0.931259	-1.96993	0.0488461	0.655566	-1.83452	Sp4559_chr	222620	224152	+	1533	no	#NAME?
246	Sp4559_chr_00249	2.71832	-1.06235	1.10593	-0.960592	0.336757	0.999527	-1.06235	Sp4559_chr	224230	224373	+	144	no	#NAME?
247	Sp4559_chr_00250	23.6792	-0.301082	0.36267	-0.830183	0.406435	0.999527	-0.301082	Sp4559_chr	224410	225948	+	1539	no	#NAME?
248	Sp4559_chr_00251	52.0703	-0.468508	0.253172	-1.85055	0.064234	0.789382	-0.468508	Sp4559_chr	226068	228275	+	2208	no	#NAME?
249	Sp4559_chr_00252	6.7666	0.0513415	0.660971	0.0776758	0.938086	0.999527	0.0513415	Sp4559_chr	228471	228977	+	507	no	#NAME?
250	Sp4559_chr_00253	7.0463	0.140592	0.654751	0.214725	0.829982	0.999527	0.140592	Sp4559_chr	228970	229560	+	591	no	#NAME?
251	Sp4559_chr_00254	8.33342	0.638969	0.595459	1.07307	0.283239	0.999527	0.638969	Sp4559_chr	229557	230174	+	618	no	#NAME?
252	Sp4559_chr_00255	110.566	0.168638	0.179803	0.937902	0.348295	0.999527	0.168638	Sp4559_chr	230441	230749	+	309	no	#NAME?
253	Sp4559_chr_00256	193.173	0.178706	0.152443	1.17228	0.241083	0.999527	0.178706	Sp4559_chr	230965	231591	+	627	no	#NAME?
254	Sp4559_chr_00257	172.778	0.120404	0.148718	0.809612	0.418163	0.999527	0.120404	Sp4559_chr	231616	232239	+	624	no	#NAME?
255	Sp4559_chr_00258	118.51	0.13195	0.182895	0.721452	0.470632	0.999527	0.13195	Sp4559_chr	232239	232535	+	297	no	#NAME?
256	Sp4559_chr_00259	307.405	0.0394211	0.123474	0.319267	0.749524	0.999527	0.0394211	Sp4559_chr	232553	233386	+	834	no	#NAME?
257	Sp4559_chr_00260	144.355	0.16091	0.155634	1.0339	0.301183	0.999527	0.16091	Sp4559_chr	233478	233759	+	282	no	#NAME?
258	Sp4559_chr_00261	152.116	0.00943509	0.160351	0.0588402	0.953079	0.999527	0.00943509	Sp4559_chr	233771	234115	+	345	no	#NAME?
259	Sp4559_chr_00262	296.352	0.182059	0.123172	1.47809	0.139383	0.999527	0.182059	Sp4559_chr	234128	234781	+	654	no	#NAME?
260	Sp4559_chr_00263	197.155	0.148866	0.146664	1.01501	0.310101	0.999527	0.148866	Sp4559_chr	234785	235198	+	414	no	#NAME?
261	Sp4559_chr_00264	90.8651	-0.0496523	0.194485	-0.255301	0.79849	0.999527	-0.0496523	Sp4559_chr	235208	235414	+	207	no	#NAME?
262	Sp4559_chr_00265	142.355	0.185569	0.161829	1.14669	0.251509	0.999527	0.185569	Sp4559_chr	235439	235699	+	261	no	#NAME?
263	Sp4559_chr_00266	170.726	0.0709258	0.151507	0.468135	0.639688	0.999527	0.0709258	Sp4559_chr	235725	236093	+	369	no	#NAME?
264	Sp4559_chr_00267	149.303	0.152877	0.161899	0.94427	0.345032	0.999527	0.152877	Sp4559_chr	236171	236476	+	306	no	#NAME?
265	Sp4559_chr_00268	228.405	-0.0940646	0.132972	-0.707402	0.479316	0.999527	-0.0940646	Sp4559_chr	236500	237042	+	543	no	#NAME?
266	Sp4559_chr_00269	99.9545	-0.0329572	0.182983	-0.180111	0.857065	0.999527	-0.0329572	Sp4559_chr	237060	237329	+	270	no	#NAME?
267	Sp4559_chr_00270	189.496	0.00269281	0.144582	0.0186247	0.98514	0.999527	0.00269281	Sp4559_chr	237543	237941	+	399	no	#NAME?
268	Sp4559_chr_00271	247.98	0.043401	0.130826	0.331746	0.740081	0.999527	0.043401	Sp4559_chr	238133	238669	+	537	no	#NAME?
269	Sp4559_chr_00272	131.633	-0.22321	0.17339	-1.28733	0.197979	0.999527	-0.22321	Sp4559_chr	238753	239109	+	357	no	#NAME?
270	Sp4559_chr_00273	201.09	-3.99251e-05	0.137556	-0.000290246	0.999768	0.999768	-3.99251e-05	Sp4559_chr	239127	239621	+	495	no	#NAME?
271	Sp4559_chr_00274	99.7205	-0.169089	0.187745	-0.900633	0.367783	0.999527	-0.169089	Sp4559_chr	239635	239817	+	183	no	#NAME?
272	Sp4559_chr_00275	146.145	-0.117494	0.158058	-0.74336	0.457264	0.999527	-0.117494	Sp4559_chr	239962	240402	+	441	no	#NAME?
273	Sp4559_chr_00276	349.242	-0.0725241	0.116005	-0.625179	0.531854	0.999527	-0.0725241	Sp4559_chr	240415	241725	+	1311	no	#NAME?
274	Sp4559_chr_00277	39.1593	0.0515055	0.292104	0.176326	0.860038	0.999527	0.0515055	Sp4559_chr	241876	242514	+	639	no	#NAME?
275	Sp4559_chr_00278	109.321	0.188957	0.186196	1.01483	0.310188	0.999527	0.188957	Sp4559_chr	242631	242849	+	219	no	#NAME?
276	Sp4559_chr_00279	58.7198	0.337496	0.237732	1.41965	0.15571	0.999527	0.337496	Sp4559_chr	242874	242990	+	117	no	#NAME?
277	Sp4559_chr_00280	150.167	0.237603	0.156774	1.51558	0.129625	0.999527	0.237603	Sp4559_chr	243008	243373	+	366	no	#NAME?
278	Sp4559_chr_00281	135.314	0.11179	0.164433	0.679851	0.496599	0.999527	0.11179	Sp4559_chr	243391	243774	+	384	no	#NAME?
279	Sp4559_chr_00282	416.532	0.0427896	0.108482	0.39444	0.693256	0.999527	0.0427896	Sp4559_chr	243817	244752	+	936	no	#NAME?
280	Sp4559_chr_00283	147.239	-0.127693	0.157702	-0.809706	0.418109	0.999527	-0.127693	Sp4559_chr	244764	245150	+	387	no	#NAME?
281	Sp4559_chr_00284	20.548	0.127383	0.381937	0.333517	0.738744	0.999527	0.127383	Sp4559_chr	245166	245238	+	73	no	#NAME?
282	Sp4559_chr_00285	9.69185	-0.425779	0.581656	-0.732013	0.464161	0.999527	-0.425779	Sp4559_chr	245415	245681	+	267	no	#NAME?
283	Sp4559_chr_00286	56.174	0.124418	0.240843	0.516595	0.605439	0.999527	0.124418	Sp4559_chr	245691	247028	+	1338	no	#NAME?
284	Sp4559_chr_00287	12.6458	-0.289466	0.494723	-0.585108	0.558475	0.999527	-0.289466	Sp4559_chr	247272	247964	+	693	no	#NAME?
285	Sp4559_chr_00288	0	NA	NA	NA	NA	NA	0	Sp4559_chr	248067	249089	-	1023	no	#NAME?
286	Sp4559_chr_00289	0	NA	NA	NA	NA	NA	0	Sp4559_chr	249086	249712	-	627	no	#NAME?
287	Sp4559_chr_00290	0	NA	NA	NA	NA	NA	0	Sp4559_chr	249702	250106	-	405	no	#NAME?
288	Sp4559_chr_00291	0.0975616	-0.394343	4.08047	-0.0966415	0.923011	NA	0	Sp4559_chr	250134	250652	-	519	no	#NAME?
289	Sp4559_chr_00292	0	NA	NA	NA	NA	NA	0	Sp4559_chr	250805	251173	-	369	no	#NAME?
290	Sp4559_chr_00293	0.0975616	-0.394343	4.08047	-0.0966415	0.923011	NA	0	Sp4559_chr	251318	251911	-	594	no	#NAME?
291	Sp4559_chr_00294	0.895029	0.334963	1.84978	0.181083	0.856303	0.999527	0.334963	Sp4559_chr	252415	253191	-	777	no	#NAME?
292	Sp4559_chr_00295	4.75879	0.00394087	0.814984	0.00483552	0.996142	0.999527	0.00394087	Sp4559_chr	253313	254059	+	747	no	#NAME?
293	Sp4559_chr_00296	4.30542	0.607304	0.821054	0.739664	0.459504	0.999527	0.607304	Sp4559_chr	254072	255052	+	981	no	#NAME?
294	Sp4559_chr_00297	0.547317	-2.27966	2.24319	-1.01626	0.309506	0.999527	-2.27966	Sp4559_chr	255247	255567	+	321	no	#NAME?
295	Sp4559_chr_00298	2.82007	0.682076	1.0458	0.652205	0.514269	0.999527	0.682076	Sp4559_chr	255613	255921	+	309	no	#NAME?
296	Sp4559_chr_00299	3.55457	-0.383335	0.910324	-0.421097	0.673684	0.999527	-0.383335	Sp4559_chr	255938	257236	+	1299	no	#NAME?
297	Sp4559_chr_00300	10.493	0.289636	0.541128	0.535245	0.592481	0.999527	0.289636	Sp4559_chr	257387	259825	+	2439	no	#NAME?
298	Sp4559_chr_00301	2.30228	-0.480186	1.20765	-0.397619	0.690911	0.999527	-0.480186	Sp4559_chr	259844	260512	+	669	no	#NAME?
299	Sp4559_chr_00302	5.98085	-0.618224	0.720075	-0.858555	0.390586	0.999527	-0.618224	Sp4559_chr	260530	261618	+	1089	no	#NAME?
300	Sp4559_chr_00303	90.8545	-0.142779	0.194856	-0.732741	0.463716	0.999527	-0.142779	Sp4559_chr	262073	264574	+	2502	no	#NAME?
301	Sp4559_chr_00304	4.79544	-0.620685	0.81892	-0.757931	0.448492	0.999527	-0.620685	Sp4559_chr	264769	265464	+	696	no	#NAME?
302	Sp4559_chr_00305	3.38064	0.265611	0.97313	0.272945	0.784896	0.999527	0.265611	Sp4559_chr	265476	265892	+	417	no	#NAME?
303	Sp4559_chr_00306	0.225362	-0.394348	3.59909	-0.109569	0.912751	NA	0	Sp4559_chr	265947	266039	+	93	no	#NAME?
304	Sp4559_chr_00307	0.209758	-1.12608	3.35774	-0.335367	0.737348	NA	0	Sp4559_chr	266135	266230	+	96	no	#NAME?
305	Sp4559_chr_00308	7.35927	0.0234613	0.698578	0.0335844	0.973209	0.999527	0.0234613	Sp4559_chr	266960	267931	+	972	no	#NAME?
306	Sp4559_chr_00309	4.45348	0.578997	0.838077	0.690863	0.489652	0.999527	0.578997	Sp4559_chr	267912	268484	+	573	no	#NAME?
307	Sp4559_chr_00310	0.68629	0.768536	2.16609	0.354803	0.722738	0.999527	0.768536	Sp4559_chr	268518	268609	+	92	no	#NAME?
308	Sp4559_chr_00311	14.9819	0.197755	0.446943	0.442461	0.658155	0.999527	0.197755	Sp4559_chr	268715	269473	+	759	no	#NAME?
309	Sp4559_chr_00312	21.1706	-0.0809454	0.375248	-0.215712	0.829212	0.999527	-0.0809454	Sp4559_chr	269482	270285	+	804	no	#NAME?
310	Sp4559_chr_00313	27.1004	-0.365432	0.33887	-1.07838	0.280862	0.999527	-0.365432	Sp4559_chr	270307	271566	+	1260	no	#NAME?
311	Sp4559_chr_00314	73.8635	-0.12706	0.215276	-0.590219	0.555044	0.999527	-0.12706	Sp4559_chr	271579	273432	+	1854	no	#NAME?
312	Sp4559_chr_00315	10.538	0.213419	0.556782	0.383308	0.701492	0.999527	0.213419	Sp4559_chr	273531	274910	+	1380	no	#NAME?
313	Sp4559_chr_00316	50.5394	-0.0145328	0.250655	-0.0579792	0.953765	0.999527	-0.0145328	Sp4559_chr	275103	276911	+	1809	no	#NAME?
314	Sp4559_chr_00317	7.6209	-1.96677	0.727517	-2.7034	0.00686331	0.16668	-1.96677	Sp4559_chr	277030	278079	+	1050	no	#NAME?
315	Sp4559_chr_00318	50.1243	0.84626	0.277006	3.05503	0.0022504	0.0698302	0.84626	Sp4559_chr	278179	281976	-	3798	no	#NAME?
316	Sp4559_chr_00319	0	NA	NA	NA	NA	NA	0	Sp4559_chr	282263	283609	+	1347	no	#NAME?
317	Sp4559_chr_00320	111.39	0.402919	0.192196	2.09639	0.0360475	0.522858	0.402919	Sp4559_chr	284101	284514	+	414	no	#NAME?
318	Sp4559_chr_00321	188.766	0.202981	0.145454	1.3955	0.162864	0.999527	0.202981	Sp4559_chr	284534	285004	+	471	no	#NAME?
319	Sp4559_chr_00322	514.979	0.146655	0.0996144	1.47223	0.14096	0.999527	0.146655	Sp4559_chr	285429	287510	+	2082	no	#NAME?
320	Sp4559_chr_00323	42.3183	-0.139136	0.273207	-0.509268	0.610565	0.999527	-0.139136	Sp4559_chr	287614	292005	+	4392	no	#NAME?
321	Sp4559_chr_00324	7.48084	-0.035212	0.637487	-0.0552357	0.955951	0.999527	-0.035212	Sp4559_chr	292107	292370	+	264	no	#NAME?
322	Sp4559_chr_00325	4.53973	-0.126974	0.818775	-0.155078	0.87676	0.999527	-0.126974	Sp4559_chr	292363	292641	+	279	no	#NAME?
323	Sp4559_chr_00326	2.03233	-0.914515	1.24889	-0.732265	0.464007	0.999527	-0.914515	Sp4559_chr	292662	292814	+	153	no	#NAME?
324	Sp4559_chr_00327	34.3599	-0.591464	0.325786	-1.8155	0.0694472	0.829791	-0.591464	Sp4559_chr	292836	294077	+	1242	no	#NAME?
325	Sp4559_chr_00328	8.27542	-0.405139	0.603558	-0.671252	0.50206	0.999527	-0.405139	Sp4559_chr	294087	294317	+	231	no	#NAME?
326	Sp4559_chr_00329	2.29255	-0.500667	1.19651	-0.418439	0.675626	0.999527	-0.500667	Sp4559_chr	294573	295295	+	723	no	#NAME?
327	Sp4559_chr_00330	67.9923	0.246779	0.237692	1.03823	0.299163	0.999527	0.246779	Sp4559_chr	295512	296846	+	1335	no	#NAME?
328	Sp4559_chr_00331	208.07	0.242994	0.140443	1.7302	0.0835952	0.866786	0.242994	Sp4559_chr	296902	297813	-	912	no	#NAME?
329	Sp4559_chr_00332	148.992	0.0920296	0.157291	0.585091	0.558486	0.999527	0.0920296	Sp4559_chr	297837	298640	-	804	no	#NAME?
330	Sp4559_chr_00333	159.478	0.144911	0.160156	0.904812	0.365565	0.999527	0.144911	Sp4559_chr	298668	299657	-	990	no	#NAME?
331	Sp4559_chr_00334	44.874	1.82044	0.300811	6.05177	1.43263e-09	5.84514e-07	1.82044	Sp4559_chr	299891	300910	-	1020	yes	#NAME?
332	Sp4559_chr_00335	15.2686	-0.334376	0.452271	-0.739327	0.459708	0.999527	-0.334376	Sp4559_chr	301249	302061	-	813	no	#NAME?
333	Sp4559_chr_00336	104.426	-0.328619	0.195999	-1.67664	0.0936128	0.900728	-0.328619	Sp4559_chr	302251	303669	+	1419	no	#NAME?
334	Sp4559_chr_00337	20.3229	-0.221492	0.392958	-0.563654	0.57299	0.999527	-0.221492	Sp4559_chr	303722	304429	+	708	no	#NAME?
335	Sp4559_chr_00338	36.8213	-0.115924	0.302593	-0.383104	0.701643	0.999527	-0.115924	Sp4559_chr	304554	305501	+	948	no	#NAME?
336	Sp4559_chr_00339	52.9053	-0.320255	0.253676	-1.26246	0.206785	0.999527	-0.320255	Sp4559_chr	305503	306825	+	1323	no	#NAME?
337	Sp4559_chr_00340	31.2195	-0.477261	0.327523	-1.45718	0.145066	0.999527	-0.477261	Sp4559_chr	306806	307360	+	555	no	#NAME?
338	Sp4559_chr_00341	27.1344	-0.193298	0.346736	-0.557481	0.577199	0.999527	-0.193298	Sp4559_chr	307403	308215	+	813	no	#NAME?
339	Sp4559_chr_00342	4.24577	-0.307968	0.836346	-0.368231	0.712701	0.999527	-0.307968	Sp4559_chr	308260	308577	-	318	no	#NAME?
340	Sp4559_chr_00343	6.20358	0.496492	0.702369	0.706882	0.47964	0.999527	0.496492	Sp4559_chr	308827	308910	+	84	no	#NAME?
341	Sp4559_chr_00344	129.883	0.260231	0.165823	1.56933	0.116572	0.990862	0.260231	Sp4559_chr	308934	309380	+	447	no	#NAME?
342	Sp4559_chr_00345	106.576	0.125078	0.184056	0.679563	0.496781	0.999527	0.125078	Sp4559_chr	309400	309792	+	393	no	#NAME?
343	Sp4559_chr_00346	0	NA	NA	NA	NA	NA	0	Sp4559_chr	310054	310476	-	423	no	#NAME?
344	Sp4559_chr_00347	1.47208	0.929858	1.57095	0.59191	0.553911	0.999527	0.929858	Sp4559_chr	310623	310799	+	177	no	#NAME?
345	Sp4559_chr_00348	0.337558	-1.47809	2.85352	-0.517987	0.604467	0.999527	-1.47809	Sp4559_chr	310799	310924	+	126	no	#NAME?
346	Sp4559_chr_00349	1.02354	-1.94836	1.81339	-1.07443	0.28263	0.999527	-1.94836	Sp4559_chr	311113	311169	+	57	no	#NAME?
347	Sp4559_chr_00350	19.0405	0.19591	0.425592	0.460324	0.645283	0.999527	0.19591	Sp4559_chr	311201	313414	+	2214	no	#NAME?
348	Sp4559_chr_00351	1.64348	-0.735552	1.45004	-0.507263	0.61197	0.999527	-0.735552	Sp4559_chr	313466	313560	+	95	no	#NAME?
349	Sp4559_chr_00352	0.604027	-0.82566	2.4148	-0.341917	0.732413	0.999527	-0.82566	Sp4559_chr	313636	314112	-	477	no	#NAME?
350	Sp4559_chr_00353	6.37596	-0.752117	0.751025	-1.00145	0.316607	0.999527	-0.752117	Sp4559_chr	314335	317538	+	3204	no	#NAME?
351	Sp4559_chr_00354	0	NA	NA	NA	NA	NA	0	Sp4559_chr	318092	318307	+	216	no	#NAME?
352	Sp4559_chr_00355	2.69573	-3.49674	1.48138	-2.36046	0.0182524	0.31555	-3.49674	Sp4559_chr	318682	319311	-	630	no	#NAME?
353	Sp4559_chr_00356	1.8653	-0.381268	2.52052	-0.151266	0.879766	0.999527	-0.381268	Sp4559_chr	319321	320322	-	1002	no	#NAME?
354	Sp4559_chr_00357	1.72629	0.501171	1.30867	0.382962	0.701748	0.999527	0.501171	Sp4559_chr	320353	320994	-	642	no	#NAME?
355	Sp4559_chr_00358	2.67004	-0.301378	1.09292	-0.275754	0.782737	0.999527	-0.301378	Sp4559_chr	321013	321828	-	816	no	#NAME?
356	Sp4559_chr_00359	0.112197	-0.394343	4.08047	-0.0966415	0.923011	NA	0	Sp4559_chr	322100	322534	+	435	no	#NAME?
357	Sp4559_chr_00360	1.34148	-3.62345	3.06743	-1.18127	0.237496	0.999527	-3.62345	Sp4559_chr	322546	323736	+	1191	no	#NAME?
358	Sp4559_chr_00361	0.61464	-2.56248	2.24436	-1.14174	0.253562	0.999527	-2.56248	Sp4559_chr	323747	324238	+	492	no	#NAME?
359	Sp4559_chr_00362	1.20925	-1.13519	1.73638	-0.65377	0.51326	0.999527	-1.13519	Sp4559_chr	324253	325032	+	780	no	#NAME?
360	Sp4559_chr_00363	2.4691	-0.622573	1.12967	-0.55111	0.581558	0.999527	-0.622573	Sp4559_chr	325019	325837	+	819	no	#NAME?
361	Sp4559_chr_00364	2.0478	-4.18007	1.53562	-2.72207	0.00648745	0.161395	-4.18007	Sp4559_chr	325837	326130	+	294	no	#NAME?
362	Sp4559_chr_00365	1.3773	-2.43612	1.66719	-1.46122	0.143956	0.999527	-2.43612	Sp4559_chr	326152	328053	+	1902	no	#NAME?
363	Sp4559_chr_00366	20.9235	-0.295235	0.407521	-0.724465	0.46878	0.999527	-0.295235	Sp4559_chr	328113	329114	+	1002	no	#NAME?
364	Sp4559_chr_00367	2.40964	-0.775671	1.19339	-0.649974	0.515709	0.999527	-0.775671	Sp4559_chr	329224	329559	-	336	no	#NAME?
365	Sp4559_chr_00368	1.03472	0.362804	1.65391	0.219362	0.826368	0.999527	0.362804	Sp4559_chr	329570	329812	-	243	no	#NAME?
366	Sp4559_chr_00369	2.74552	-0.284086	1.04158	-0.272745	0.785049	0.999527	-0.284086	Sp4559_chr	329965	330369	-	405	no	#NAME?
367	Sp4559_chr_00370	0.262155	1.52922	3.37861	0.452616	0.650825	NA	0	Sp4559_chr	330385	330579	-	195	no	#NAME?
368	Sp4559_chr_00371	11.4136	-0.021087	0.509296	-0.0414043	0.966974	0.999527	-0.021087	Sp4559_chr	330745	331695	+	951	no	#NAME?
369	Sp4559_chr_00372	5.6396	-0.0748017	0.717991	-0.104182	0.917025	0.999527	-0.0748017	Sp4559_chr	331707	332024	+	318	no	#NAME?
370	Sp4559_chr_00373	48.6588	-0.186853	0.260686	-0.716776	0.473513	0.999527	-0.186853	Sp4559_chr	332028	334280	+	2253	no	#NAME?
371	Sp4559_chr_00374	18.7244	-0.114798	0.403618	-0.284421	0.776088	0.999527	-0.114798	Sp4559_chr	334282	335262	+	981	no	#NAME?
372	Sp4559_chr_00375	6.20282	-0.509642	0.733192	-0.6951	0.486993	0.999527	-0.509642	Sp4559_chr	335871	337976	+	2106	no	#NAME?
373	Sp4559_chr_00376	0.250865	0.567429	3.20669	0.176952	0.859546	NA	0	Sp4559_chr	338252	338450	+	199	no	#NAME?
374	Sp4559_chr_00377	0.112197	-0.394343	4.08047	-0.0966415	0.923011	NA	0	Sp4559_chr	338413	338763	+	351	no	#NAME?
375	Sp4559_chr_00378	9.96188	-0.168913	0.555012	-0.30434	0.760869	0.999527	-0.168913	Sp4559_chr	338830	339312	-	483	no	#NAME?
376	Sp4559_chr_00379	32.5661	0.0758086	0.311736	0.243182	0.807864	0.999527	0.0758086	Sp4559_chr	339407	340891	-	1485	no	#NAME?
377	Sp4559_chr_00380	33.1408	0.457516	0.317673	1.44021	0.149808	0.999527	0.457516	Sp4559_chr	341044	342651	+	1608	no	#NAME?
378	Sp4559_chr_00381	186.513	0.0373952	0.145084	0.25775	0.7966	0.999527	0.0373952	Sp4559_chr	343717	345162	+	1446	no	#NAME?
379	Sp4559_chr_00382	71.2231	0.12242	0.212211	0.576877	0.564023	0.999527	0.12242	Sp4559_chr	345164	345895	+	732	no	#NAME?
380	Sp4559_chr_00383	77.6562	-0.257539	0.209243	-1.23081	0.218392	0.999527	-0.257539	Sp4559_chr	345904	346596	+	693	no	#NAME?
381	Sp4559_chr_00384	88.1752	-0.0518924	0.196097	-0.264626	0.791298	0.999527	-0.0518924	Sp4559_chr	346606	347289	+	684	no	#NAME?
382	Sp4559_chr_00385	196.24	-0.106377	0.1384	-0.768615	0.442122	0.999527	-0.106377	Sp4559_chr	347305	348672	+	1368	no	#NAME?
383	Sp4559_chr_00386	52.9026	0.140015	0.246233	0.568629	0.569608	0.999527	0.140015	Sp4559_chr	348676	349125	+	450	no	#NAME?
384	Sp4559_chr_00387	44.7184	-0.103942	0.282478	-0.367964	0.7129	0.999527	-0.103942	Sp4559_chr	349125	349628	+	504	no	#NAME?
385	Sp4559_chr_00388	87.3839	-0.0866874	0.196345	-0.441506	0.658846	0.999527	-0.0866874	Sp4559_chr	349618	350790	+	1173	no	#NAME?
386	Sp4559_chr_00389	134.97	-0.116528	0.169441	-0.687723	0.491627	0.999527	-0.116528	Sp4559_chr	350787	351806	+	1020	no	#NAME?
387	Sp4559_chr_00390	131.632	0.250612	0.163121	1.53636	0.124451	0.999527	0.250612	Sp4559_chr	351821	352777	+	957	no	#NAME?
388	Sp4559_chr_00391	87.3318	-0.174191	0.195692	-0.890128	0.373397	0.999527	-0.174191	Sp4559_chr	352865	353713	+	849	no	#NAME?
389	Sp4559_chr_00392	133.804	-0.117102	0.163595	-0.715803	0.474113	0.999527	-0.117102	Sp4559_chr	353706	355169	+	1464	no	#NAME?
390	Sp4559_chr_00393	10.1318	0.20103	0.564054	0.356403	0.721539	0.999527	0.20103	Sp4559_chr	355153	355485	+	333	no	#NAME?
391	Sp4559_chr_00394	22.486	0.457257	0.365388	1.25143	0.210777	0.999527	0.457257	Sp4559_chr	355482	355799	+	318	no	#NAME?
392	Sp4559_chr_00395	148.454	-0.389803	0.161699	-2.41067	0.0159232	0.290031	-0.389803	Sp4559_chr	356169	365204	+	9036	no	#NAME?
393	Sp4559_chr_00396	0	NA	NA	NA	NA	NA	0	Sp4559_chr	365359	365886	-	528	no	#NAME?
394	Sp4559_chr_00397	0	NA	NA	NA	NA	NA	0	Sp4559_chr	365883	366170	-	288	no	#NAME?
395	Sp4559_chr_00398	0	NA	NA	NA	NA	NA	0	Sp4559_chr	366167	366685	-	519	no	#NAME?
396	Sp4559_chr_00399	227.975	0.246719	0.141136	1.7481	0.0804471	0.859226	0.246719	Sp4559_chr	366924	368906	+	1983	no	#NAME?
397	Sp4559_chr_00400	425.308	0.225453	0.137263	1.64249	0.100489	0.931808	0.225453	Sp4559_chr	369207	374510	+	5304	no	#NAME?
398	Sp4559_chr_00401	116.37	-0.117301	0.178713	-0.656363	0.51159	0.999527	-0.117301	Sp4559_chr	374677	376836	-	2160	no	#NAME?
399	Sp4559_chr_00402	33.3563	-0.308559	0.311479	-0.990624	0.321869	0.999527	-0.308559	Sp4559_chr	376833	377429	-	597	no	#NAME?
400	Sp4559_chr_00403	0.363061	-0.177934	2.6379	-0.0674527	0.946221	0.999527	-0.177934	Sp4559_chr	377495	378022	+	528	no	#NAME?
401	Sp4559_chr_00404	10.6675	-0.484878	0.541996	-0.894615	0.370993	0.999527	-0.484878	Sp4559_chr	378092	378421	+	330	no	#NAME?
402	Sp4559_chr_00405	633.44	0.0249728	0.107937	0.231364	0.817032	0.999527	0.0249728	Sp4559_chr	378438	378833	+	396	no	#NAME?
403	Sp4559_chr_00406	632.863	0.0244148	0.107906	0.22626	0.820999	0.999527	0.0244148	Sp4559_chr	378442	378822	+	381	no	#NAME?
404	Sp4559_chr_00407	21.0233	-0.375794	0.390545	-0.962231	0.335934	0.999527	-0.375794	Sp4559_chr	378907	380064	+	1158	no	#NAME?
405	Sp4559_chr_00408	39.7357	-0.187378	0.29864	-0.627438	0.530372	0.999527	-0.187378	Sp4559_chr	380077	381471	+	1395	no	#NAME?
406	Sp4559_chr_00409	124.783	0.108026	0.166234	0.649842	0.515794	0.999527	0.108026	Sp4559_chr	381547	382971	+	1425	no	#NAME?
407	Sp4559_chr_00410	64.5985	-0.0451424	0.222971	-0.202459	0.839558	0.999527	-0.0451424	Sp4559_chr	382983	383672	+	690	no	#NAME?
408	Sp4559_chr_00411	0	NA	NA	NA	NA	NA	0	Sp4559_chr	383740	384267	-	528	no	#NAME?
409	Sp4559_chr_00412	0.4095	-0.180574	2.54685	-0.070901	0.943477	0.999527	-0.180574	Sp4559_chr	384264	385046	-	783	no	#NAME?
410	Sp4559_chr_00413	10.4485	0.22919	0.531206	0.431451	0.66614	0.999527	0.22919	Sp4559_chr	385243	386208	+	966	no	#NAME?
411	Sp4559_chr_00414	16.6388	-0.495877	0.443707	-1.11758	0.263747	0.999527	-0.495877	Sp4559_chr	386227	387225	+	999	no	#NAME?
412	Sp4559_chr_00415	7.50923	0.0981051	0.660764	0.148472	0.88197	0.999527	0.0981051	Sp4559_chr	387343	388575	-	1233	no	#NAME?
413	Sp4559_chr_00416	0.950516	-0.95633	1.87125	-0.511064	0.609306	0.999527	-0.95633	Sp4559_chr	388586	389206	-	621	no	#NAME?
414	Sp4559_chr_00417	0.712762	2.05613	2.06902	0.993772	0.320334	0.999527	2.05613	Sp4559_chr	390106	390384	+	279	no	#NAME?
415	Sp4559_chr_00418	4.77696	0.59095	0.786713	0.751163	0.452555	0.999527	0.59095	Sp4559_chr	390559	391437	+	879	no	#NAME?
416	Sp4559_chr_00419	6.7938	-0.215481	0.676271	-0.318632	0.750006	0.999527	-0.215481	Sp4559_chr	391419	392372	+	954	no	#NAME?
417	Sp4559_chr_00420	14.6751	-0.0241471	0.456559	-0.0528894	0.95782	0.999527	-0.0241471	Sp4559_chr	392359	393366	+	1008	no	#NAME?
418	Sp4559_chr_00421	13.5115	-0.19414	0.476539	-0.407395	0.683718	0.999527	-0.19414	Sp4559_chr	393350	394360	+	1011	no	#NAME?
419	Sp4559_chr_00422	9.73392	0.216873	0.567872	0.381905	0.702532	0.999527	0.216873	Sp4559_chr	394437	395135	+	699	no	#NAME?
420	Sp4559_chr_00423	14.5375	0.0835208	0.482772	0.173003	0.862649	0.999527	0.0835208	Sp4559_chr	395132	396127	+	996	no	#NAME?
421	Sp4559_chr_00424	8.78929	-0.0544864	0.578201	-0.0942345	0.924923	0.999527	-0.0544864	Sp4559_chr	396141	396773	+	633	no	#NAME?
422	Sp4559_chr_00425	3.54723	0.195993	0.912823	0.214711	0.829992	0.999527	0.195993	Sp4559_chr	396774	397016	+	243	no	#NAME?
423	Sp4559_chr_00426	6.65977	0.358337	0.704253	0.508819	0.610879	0.999527	0.358337	Sp4559_chr	397693	397932	+	240	no	#NAME?
424	Sp4559_chr_00427	15.5817	0.283451	0.445642	0.636052	0.524743	0.999527	0.283451	Sp4559_chr	397929	398834	+	906	no	#NAME?
425	Sp4559_chr_00428	6.89996	0.194396	0.665811	0.291969	0.77031	0.999527	0.194396	Sp4559_chr	398853	399278	+	426	no	#NAME?
426	Sp4559_chr_00429	9.35886	-0.246326	1.12315	-0.219316	0.826404	0.999527	-0.246326	Sp4559_chr	399396	399875	+	480	no	#NAME?
427	Sp4559_chr_00430	0	NA	NA	NA	NA	NA	0	Sp4559_chr	400003	400188	-	186	no	#NAME?
428	Sp4559_chr_00431	0.250865	0.567429	3.20669	0.176952	0.859546	NA	0	Sp4559_chr	400136	400366	-	231	no	#NAME?
429	Sp4559_chr_00432	0.209758	-1.12608	3.35774	-0.335367	0.737348	NA	0	Sp4559_chr	400428	400700	-	273	no	#NAME?
430	Sp4559_chr_00433	0	NA	NA	NA	NA	NA	0	Sp4559_chr	400926	401195	-	270	no	#NAME?
431	Sp4559_chr_00434	0.378665	0.567429	2.82953	0.200538	0.84106	0.999527	0.567429	Sp4559_chr	401347	403116	+	1770	no	#NAME?
432	Sp4559_chr_00435	0	NA	NA	NA	NA	NA	0	Sp4559_chr	403140	405095	+	1956	no	#NAME?
433	Sp4559_chr_00436	0.0975616	-0.394343	4.08047	-0.0966415	0.923011	NA	0	Sp4559_chr	405097	405534	+	438	no	#NAME?
434	Sp4559_chr_00437	0.112197	-0.394343	4.08047	-0.0966415	0.923011	NA	0	Sp4559_chr	405596	406732	+	1137	no	#NAME?
435	Sp4559_chr_00438	158.822	0.271951	0.150499	1.80699	0.0707637	0.829791	0.271951	Sp4559_chr	407576	408859	+	1284	no	#NAME?
436	Sp4559_chr_00439	15.7342	-0.306267	0.459206	-0.666948	0.504805	0.999527	-0.306267	Sp4559_chr	408907	411273	-	2367	no	#NAME?
437	Sp4559_chr_00440	11.4722	0.02609	0.526238	0.0495784	0.960458	0.999527	0.02609	Sp4559_chr	411507	412121	-	615	no	#NAME?
438	Sp4559_chr_00441	12.351	0.479429	0.494792	0.96895	0.33257	0.999527	0.479429	Sp4559_chr	412133	413005	-	873	no	#NAME?
439	Sp4559_chr_00442	4.81352	0.870443	0.789011	1.10321	0.269937	0.999527	0.870443	Sp4559_chr	413092	413394	+	303	no	#NAME?
440	Sp4559_chr_00443	10.3131	0.330634	0.541268	0.61085	0.541299	0.999527	0.330634	Sp4559_chr	413391	413939	+	549	no	#NAME?
441	Sp4559_chr_00444	23.0741	-0.0239027	0.376034	-0.0635651	0.949317	0.999527	-0.0239027	Sp4559_chr	414043	416379	+	2337	no	#NAME?
442	Sp4559_chr_00445	1.6428	-1.74837	1.48501	-1.17735	0.239058	0.999527	-1.74837	Sp4559_chr	416543	416631	+	89	no	#NAME?
443	Sp4559_chr_00446	5.00237	0.33217	0.795616	0.4175	0.676313	0.999527	0.33217	Sp4559_chr	416722	418044	+	1323	no	#NAME?
444	Sp4559_chr_00447	7.22164	-0.215615	0.638081	-0.337911	0.73543	0.999527	-0.215615	Sp4559_chr	418262	418810	+	549	no	#NAME?
445	Sp4559_chr_00448	7.73747	-0.350515	0.659253	-0.531685	0.594944	0.999527	-0.350515	Sp4559_chr	418920	419819	+	900	no	#NAME?
446	Sp4559_chr_00449	20.6546	0.639659	0.398354	1.60575	0.108328	0.960894	0.639659	Sp4559_chr	419844	421118	-	1275	no	#NAME?
447	Sp4559_chr_00450	7.39234	0.579517	0.636219	0.910876	0.362361	0.999527	0.579517	Sp4559_chr	421155	421323	-	169	no	#NAME?
448	Sp4559_chr_00451	10.4058	-0.286051	0.57862	-0.494368	0.621046	0.999527	-0.286051	Sp4559_chr	421332	421703	-	372	no	#NAME?
449	Sp4559_chr_00452	31.105	-0.113807	0.323549	-0.351746	0.725029	0.999527	-0.113807	Sp4559_chr	421706	423070	-	1365	no	#NAME?
450	Sp4559_chr_00453	4.40916	0.782395	0.830054	0.942583	0.345894	0.999527	0.782395	Sp4559_chr	423439	424224	+	786	no	#NAME?
451	Sp4559_chr_00454	49.9625	0.112938	0.260433	0.433653	0.66454	0.999527	0.112938	Sp4559_chr	424318	424752	+	435	no	#NAME?
452	Sp4559_chr_00455	77.892	-0.133943	0.205919	-0.650466	0.515391	0.999527	-0.133943	Sp4559_chr	424752	425726	+	975	no	#NAME?
453	Sp4559_chr_00456	37.465	0.246278	0.302789	0.813365	0.416009	0.999527	0.246278	Sp4559_chr	425786	426010	+	225	no	#NAME?
454	Sp4559_chr_00457	13.7496	0.530595	0.485287	1.09336	0.274234	0.999527	0.530595	Sp4559_chr	426129	427103	+	975	no	#NAME?
455	Sp4559_chr_00458	18.3646	0.291843	0.40637	0.718172	0.472651	0.999527	0.291843	Sp4559_chr	427096	428016	+	921	no	#NAME?
456	Sp4559_chr_00459	21.4595	0.317647	0.389281	0.815984	0.414509	0.999527	0.317647	Sp4559_chr	428050	428781	+	732	no	#NAME?
457	Sp4559_chr_00460	44.3262	0.270506	0.280336	0.964935	0.334577	0.999527	0.270506	Sp4559_chr	428803	430038	+	1236	no	#NAME?
458	Sp4559_chr_00461	18.2289	0.244875	0.415122	0.589887	0.555266	0.999527	0.244875	Sp4559_chr	430041	430526	+	486	no	#NAME?
459	Sp4559_chr_00462	17.7904	0.557442	0.424187	1.31414	0.188799	0.999527	0.557442	Sp4559_chr	430523	430915	+	393	no	#NAME?
460	Sp4559_chr_00463	51.2171	0.0344521	0.250236	0.137678	0.890495	0.999527	0.0344521	Sp4559_chr	431143	432510	+	1368	no	#NAME?
461	Sp4559_chr_00464	33.9279	0.0498847	0.306311	0.162857	0.870631	0.999527	0.0498847	Sp4559_chr	432547	433413	+	867	no	#NAME?
462	Sp4559_chr_00465	19.0625	0.0140136	0.398618	0.0351554	0.971956	0.999527	0.0140136	Sp4559_chr	433410	434177	+	768	no	#NAME?
463	Sp4559_chr_00466	31.2793	0.0637607	0.322283	0.197841	0.84317	0.999527	0.0637607	Sp4559_chr	434440	434625	+	186	no	#NAME?
464	Sp4559_chr_00467	38.0211	-0.202451	0.305145	-0.66346	0.507036	0.999527	-0.202451	Sp4559_chr	435096	435365	+	270	no	#NAME?
465	Sp4559_chr_00468	45.5273	0.0674647	0.27213	0.247913	0.804202	0.999527	0.0674647	Sp4559_chr	435415	435837	-	423	no	#NAME?
466	Sp4559_chr_00469	35.8968	0.381577	0.293582	1.29973	0.193694	0.999527	0.381577	Sp4559_chr	435830	436219	-	390	no	#NAME?
467	Sp4559_chr_00470	47.892	0.183886	0.257496	0.714131	0.475146	0.999527	0.183886	Sp4559_chr	436241	436801	-	561	no	#NAME?
468	Sp4559_chr_00471	51.5364	0.0763637	0.249585	0.305963	0.759633	0.999527	0.0763637	Sp4559_chr	436930	438372	-	1443	no	#NAME?
469	Sp4559_chr_00472	36.0743	0.00723374	0.30102	0.0240308	0.980828	0.999527	0.00723374	Sp4559_chr	438372	439838	-	1467	no	#NAME?
470	Sp4559_chr_00473	2.95159	0.326258	1.04172	0.31319	0.754136	0.999527	0.326258	Sp4559_chr	439838	440140	-	303	no	#NAME?
471	Sp4559_chr_00474	21.9318	-0.464199	0.378328	-1.22698	0.219832	0.999527	-0.464199	Sp4559_chr	440353	441897	+	1545	no	#NAME?
472	Sp4559_chr_00475	4.39751	-0.183971	0.813623	-0.226113	0.821113	0.999527	-0.183971	Sp4559_chr	442152	442349	+	198	no	#NAME?
473	Sp4559_chr_00476	0	NA	NA	NA	NA	NA	0	Sp4559_chr	442924	444321	-	1398	no	#NAME?
474	Sp4559_chr_00477	42.6015	0.163653	0.278291	0.588066	0.556488	0.999527	0.163653	Sp4559_chr	444526	444714	+	189	no	#NAME?
475	Sp4559_chr_00478	16.3372	0.246298	0.424798	0.579801	0.562049	0.999527	0.246298	Sp4559_chr	444871	445236	+	366	no	#NAME?
476	Sp4559_chr_00479	136.306	0.0631951	0.162289	0.389398	0.696982	0.999527	0.0631951	Sp4559_chr	445239	446906	+	1668	no	#NAME?
477	Sp4559_chr_00480	88.0497	-0.467286	0.196283	-2.38067	0.0172813	0.303912	-0.467286	Sp4559_chr	447107	448807	+	1701	no	#NAME?
478	Sp4559_chr_00481	32.7198	-0.26378	0.314853	-0.83779	0.402149	0.999527	-0.26378	Sp4559_chr	448800	449276	+	477	no	#NAME?
479	Sp4559_chr_00482	99.0312	-0.125001	0.186849	-0.668997	0.503498	0.999527	-0.125001	Sp4559_chr	449342	450364	+	1023	no	#NAME?
480	Sp4559_chr_00483	21.1972	-0.719825	0.386026	-1.8647	0.0622228	0.773991	-0.719825	Sp4559_chr	450471	450707	+	237	no	#NAME?
481	Sp4559_chr_00484	33.6528	-0.503312	0.305743	-1.6462	0.0997236	0.928932	-0.503312	Sp4559_chr	450945	451301	+	357	no	#NAME?
482	Sp4559_chr_00485	24.4687	-0.17358	0.357398	-0.485677	0.627197	0.999527	-0.17358	Sp4559_chr	451351	452601	+	1251	no	#NAME?
483	Sp4559_chr_00486	23.4527	0.0993631	0.356642	0.278608	0.780546	0.999527	0.0993631	Sp4559_chr	453485	453700	+	216	no	#NAME?
484	Sp4559_chr_00487	8.42058	-0.00426774	0.592014	-0.00720886	0.994248	0.999527	-0.00426774	Sp4559_chr	453809	454549	-	741	no	#NAME?
485	Sp4559_chr_00488	11.0352	-0.704101	0.544746	-1.29253	0.196173	0.999527	-0.704101	Sp4559_chr	454549	456114	-	1566	no	#NAME?
486	Sp4559_chr_00489	13.4147	-0.300447	0.489407	-0.6139	0.539281	0.999527	-0.300447	Sp4559_chr	456252	458141	+	1890	no	#NAME?
487	Sp4559_chr_00490	0	NA	NA	NA	NA	NA	0	Sp4559_chr	458520	458990	-	471	no	#NAME?
488	Sp4559_chr_00491	0.0975616	-0.394343	4.08047	-0.0966415	0.923011	NA	0	Sp4559_chr	459188	459310	-	123	no	#NAME?
489	Sp4559_chr_00492	42.3143	0.135161	0.281264	0.480548	0.630837	0.999527	0.135161	Sp4559_chr	459566	460411	+	846	no	#NAME?
490	Sp4559_chr_00493	0.153303	1.52921	4.08047	0.374763	0.707837	NA	0	Sp4559_chr	460450	461742	-	1293	no	#NAME?
491	Sp4559_chr_00494	3.86048	-0.496714	0.938998	-0.528983	0.596817	0.999527	-0.496714	Sp4559_chr	461979	463040	-	1062	no	#NAME?
492	Sp4559_chr_00495	756.138	0.223239	0.0927732	2.40629	0.0161154	0.290933	0.223239	Sp4559_chr	463388	465712	+	2325	no	#NAME?
493	Sp4559_chr_00496	1.84347	0.856901	1.27498	0.672088	0.501528	0.999527	0.856901	Sp4559_chr	466080	466298	-	219	no	#NAME?
494	Sp4559_chr_00497	2.5223	1.27683	1.13701	1.12296	0.261453	0.999527	1.27683	Sp4559_chr	466625	466909	-	285	no	#NAME?
495	Sp4559_chr_00498	0.377696	-0.232401	2.76894	-0.0839312	0.933111	0.999527	-0.232401	Sp4559_chr	467521	467691	-	171	no	#NAME?
496	Sp4559_chr_00499	0.112197	-0.394343	4.08047	-0.0966415	0.923011	NA	0	Sp4559_chr	468252	468710	+	459	no	#NAME?
497	Sp4559_chr_00500	22.8838	-0.182322	0.365007	-0.499502	0.617426	0.999527	-0.182322	Sp4559_chr	468836	470275	-	1440	no	#NAME?
498	Sp4559_chr_00501	15.7035	0.773478	0.452417	1.70966	0.0873293	0.881939	0.773478	Sp4559_chr	470279	471628	-	1350	no	#NAME?
499	Sp4559_chr_00502	4.94593	0.355678	0.775737	0.458503	0.646591	0.999527	0.355678	Sp4559_chr	471816	472664	+	849	no	#NAME?
500	Sp4559_chr_00503	4.43236	0.115746	0.823085	0.140625	0.888166	0.999527	0.115746	Sp4559_chr	472679	473227	+	549	no	#NAME?
501	Sp4559_chr_00504	1.68184	0.303737	1.39144	0.21829	0.827203	0.999527	0.303737	Sp4559_chr	473234	473491	+	258	no	#NAME?
502	Sp4559_chr_00505	14.1157	-0.790706	0.472265	-1.67428	0.0940748	0.900728	-0.790706	Sp4559_chr	473593	475275	+	1683	no	#NAME?
503	Sp4559_chr_00506	8.92857	-0.329449	0.586275	-0.561935	0.57416	0.999527	-0.329449	Sp4559_chr	475260	476090	+	831	no	#NAME?
504	Sp4559_chr_00507	1.49996	0.718996	1.39034	0.517137	0.605061	0.999527	0.718996	Sp4559_chr	476161	476256	+	96	no	#NAME?
505	Sp4559_chr_00508	2.82286	-0.885007	1.05461	-0.839184	0.401366	0.999527	-0.885007	Sp4559_chr	476283	476786	+	504	no	#NAME?
506	Sp4559_chr_00509	9.66942	-0.561217	0.575819	-0.974641	0.329738	0.999527	-0.561217	Sp4559_chr	476840	477074	+	235	no	#NAME?
507	Sp4559_chr_00510	27.1124	0.0357144	0.353452	0.101045	0.919515	0.999527	0.0357144	Sp4559_chr	477239	477802	+	564	no	#NAME?
508	Sp4559_chr_00511	8.95995	-0.280386	0.575566	-0.487148	0.626153	0.999527	-0.280386	Sp4559_chr	477792	478442	+	651	no	#NAME?
509	Sp4559_chr_00512	5.62329	0.246602	0.717167	0.343855	0.730955	0.999527	0.246602	Sp4559_chr	478470	478859	+	390	no	#NAME?
510	Sp4559_chr_00513	6.64575	0.258396	0.668751	0.386386	0.699211	0.999527	0.258396	Sp4559_chr	478864	479313	+	450	no	#NAME?
511	Sp4559_chr_00514	33.0814	0.0670431	0.306059	0.219053	0.826609	0.999527	0.0670431	Sp4559_chr	479441	480028	+	588	no	#NAME?
512	Sp4559_chr_00515	26.6212	-0.0964523	0.348346	-0.276886	0.781867	0.999527	-0.0964523	Sp4559_chr	480418	482025	+	1608	no	#NAME?
513	Sp4559_chr_00516	19.2182	0.185526	0.403098	0.46025	0.645337	0.999527	0.185526	Sp4559_chr	482584	484215	-	1632	no	#NAME?
514	Sp4559_chr_00517	180.716	0.285278	0.171977	1.65881	0.0971532	0.917558	0.285278	Sp4559_chr	484504	489444	+	4941	no	#NAME?
515	Sp4559_chr_00518	287.543	0.461251	0.121057	3.8102	0.000138855	0.00726319	0.461251	Sp4559_chr	489534	490730	+	1197	no	#NAME?
516	Sp4559_chr_00519	3.39873	0.581832	0.971531	0.598882	0.549252	0.999527	0.581832	Sp4559_chr	490866	491393	+	528	no	#NAME?
517	Sp4559_chr_00520	52.3382	-0.234428	0.262319	-0.893678	0.371494	0.999527	-0.234428	Sp4559_chr	491470	491826	+	357	no	#NAME?
518	Sp4559_chr_00521	187.29	-0.413644	0.146004	-2.8331	0.00460985	0.127082	-0.413644	Sp4559_chr	491863	493209	+	1347	no	#NAME?
519	Sp4559_chr_00522	1.53894	-1.06007	1.47839	-0.717042	0.473348	0.999527	-1.06007	Sp4559_chr	493383	493532	+	150	no	#NAME?
520	Sp4559_chr_00523	6.72787	-0.180027	0.664094	-0.271087	0.786324	0.999527	-0.180027	Sp4559_chr	493999	494736	+	738	no	#NAME?
521	Sp4559_chr_00524	1.41107	0.119418	1.52826	0.0781397	0.937717	0.999527	0.119418	Sp4559_chr	496450	496749	+	300	no	#NAME?
522	Sp4559_chr_00525	14.7416	-0.125265	0.460461	-0.272041	0.78559	0.999527	-0.125265	Sp4559_chr	496697	498259	-	1563	no	#NAME?
523	Sp4559_chr_00526	17.0075	-0.459564	0.441362	-1.04124	0.297765	0.999527	-0.459564	Sp4559_chr	498259	499722	-	1464	no	#NAME?
524	Sp4559_chr_00527	22.7441	0.00704882	0.365735	0.019273	0.984623	0.999527	0.00704882	Sp4559_chr	499735	502068	-	2334	no	#NAME?
525	Sp4559_chr_00528	0.224393	-1.1873	3.5566	-0.33383	0.738508	NA	0	Sp4559_chr	502747	503184	+	438	no	#NAME?
526	Sp4559_chr_00529	73.737	0.118608	0.22789	0.520464	0.60274	0.999527	0.118608	Sp4559_chr	503348	504382	+	1035	no	#NAME?
527	Sp4559_chr_00530	33.8059	-0.355785	0.318112	-1.11843	0.263385	0.999527	-0.355785	Sp4559_chr	504409	504933	+	525	no	#NAME?
528	Sp4559_chr_00531	236.853	0.0966068	0.154947	0.623482	0.532968	0.999527	0.0966068	Sp4559_chr	505413	507236	+	1824	no	#NAME?
529	Sp4559_chr_00532	15.7328	0.471966	0.450507	1.04763	0.294807	0.999527	0.471966	Sp4559_chr	507661	507906	+	246	no	#NAME?
530	Sp4559_chr_00533	51.5665	0.109	0.24879	0.438118	0.661301	0.999527	0.109	Sp4559_chr	508345	509481	+	1137	no	#NAME?
531	Sp4559_chr_00534	6.51562	0.299347	0.669125	0.447371	0.654607	0.999527	0.299347	Sp4559_chr	510204	510491	-	288	no	#NAME?
532	Sp4559_chr_00535	6.96675	-0.385765	0.661526	-0.583144	0.559796	0.999527	-0.385765	Sp4559_chr	510501	510911	-	411	no	#NAME?
533	Sp4559_chr_00536	6.49382	-0.398936	0.683383	-0.583766	0.559377	0.999527	-0.398936	Sp4559_chr	510979	511710	+	732	no	#NAME?
534	Sp4559_chr_00537	24.736	0.169745	0.353715	0.479892	0.631304	0.999527	0.169745	Sp4559_chr	511707	512756	+	1050	no	#NAME?
535	Sp4559_chr_00538	20.0019	-0.447219	0.398784	-1.12146	0.262093	0.999527	-0.447219	Sp4559_chr	512924	513253	-	330	no	#NAME?
536	Sp4559_chr_00539	9.48872	0.464524	0.579211	0.801995	0.422556	0.999527	0.464524	Sp4559_chr	513530	513868	+	339	no	#NAME?
537	Sp4559_chr_00540	20.9672	-0.272043	0.38667	-0.703551	0.481712	0.999527	-0.272043	Sp4559_chr	513873	514610	+	738	no	#NAME?
538	Sp4559_chr_00541	41.814	-0.380599	0.287077	-1.32577	0.184914	0.999527	-0.380599	Sp4559_chr	514624	515964	+	1341	no	#NAME?
539	Sp4559_chr_00542	14.9239	-0.0757465	0.45778	-0.165465	0.868578	0.999527	-0.0757465	Sp4559_chr	516009	516164	-	156	no	#NAME?
540	Sp4559_chr_00543	118.788	-0.10129	0.172597	-0.586854	0.557301	0.999527	-0.10129	Sp4559_chr	516221	517582	-	1362	no	#NAME?
541	Sp4559_chr_00544	84.005	-0.302051	0.205966	-1.46651	0.142509	0.999527	-0.302051	Sp4559_chr	517593	519746	-	2154	no	#NAME?
542	Sp4559_chr_00545	124.66	-0.148379	0.167078	-0.888083	0.374496	0.999527	-0.148379	Sp4559_chr	520027	520257	+	231	no	#NAME?
543	Sp4559_chr_00546	13.1756	-0.241073	0.494033	-0.487969	0.625572	0.999527	-0.241073	Sp4559_chr	520676	520840	+	165	no	#NAME?
544	Sp4559_chr_00547	46.5606	0.0608489	0.275986	0.220478	0.825499	0.999527	0.0608489	Sp4559_chr	520837	521241	+	405	no	#NAME?
545	Sp4559_chr_00548	2.83463	0.0593654	1.04908	0.0565881	0.954873	0.999527	0.0593654	Sp4559_chr	521439	521627	+	189	no	#NAME?
546	Sp4559_chr_00549	4.87683	0.56883	0.785214	0.724426	0.468804	0.999527	0.56883	Sp4559_chr	521855	522244	+	390	no	#NAME?
547	Sp4559_chr_00550	16.7375	0.25995	0.456717	0.569171	0.56924	0.999527	0.25995	Sp4559_chr	522446	522700	+	255	no	#NAME?
548	Sp4559_chr_00551	13.4798	-0.158639	0.487939	-0.32512	0.74509	0.999527	-0.158639	Sp4559_chr	522716	522919	+	204	no	#NAME?
549	Sp4559_chr_00552	23.5101	0.213414	0.365725	0.583538	0.559531	0.999527	0.213414	Sp4559_chr	523175	523312	+	138	no	#NAME?
550	Sp4559_chr_00553	51.6008	0.0726103	0.252286	0.287809	0.773493	0.999527	0.0726103	Sp4559_chr	524321	524704	+	384	no	#NAME?
551	Sp4559_chr_00554	117.241	-0.101741	0.191661	-0.530837	0.595532	0.999527	-0.101741	Sp4559_chr	524756	525445	+	690	no	#NAME?
552	Sp4559_chr_00555	36.5678	0.24344	0.291585	0.834885	0.403782	0.999527	0.24344	Sp4559_chr	525487	525720	+	234	no	#NAME?
553	Sp4559_chr_00556	68.1354	-0.573457	0.232209	-2.46957	0.0135274	0.259041	-0.573457	Sp4559_chr	525871	526482	+	612	no	#NAME?
554	Sp4559_chr_00557	30.3601	0.0601566	0.337421	0.178283	0.8585	0.999527	0.0601566	Sp4559_chr	526643	527437	+	795	no	#NAME?
555	Sp4559_chr_00558	27.097	-0.0814728	0.344453	-0.236528	0.813023	0.999527	-0.0814728	Sp4559_chr	527434	528069	+	636	no	#NAME?
556	Sp4559_chr_00559	18.8954	0.627958	0.405643	1.54806	0.121608	0.999527	0.627958	Sp4559_chr	528148	528675	+	528	no	#NAME?
557	Sp4559_chr_00560	49.8612	0.619133	0.255512	2.42311	0.0153884	0.285385	0.619133	Sp4559_chr	528731	529855	+	1125	no	#NAME?
558	Sp4559_chr_00561	10.7041	0.505508	0.529188	0.955251	0.339451	0.999527	0.505508	Sp4559_chr	529877	530170	+	294	no	#NAME?
559	Sp4559_chr_00562	11.7929	0.574963	0.513139	1.12048	0.262508	0.999527	0.574963	Sp4559_chr	530163	530462	+	300	no	#NAME?
560	Sp4559_chr_00563	137.889	0.363657	0.16388	2.21904	0.0264837	0.417328	0.363657	Sp4559_chr	530479	533271	+	2793	no	#NAME?
561	Sp4559_chr_00564	8.9655	0.941335	0.580572	1.62139	0.104933	0.947187	0.941335	Sp4559_chr	533522	533872	+	351	no	#NAME?
562	Sp4559_chr_00565	0	NA	NA	NA	NA	NA	0	Sp4559_chr	534151	534930	+	780	no	#NAME?
563	Sp4559_chr_00566	0	NA	NA	NA	NA	NA	0	Sp4559_chr	534932	535114	+	183	no	#NAME?
564	Sp4559_chr_00567	0	NA	NA	NA	NA	NA	0	Sp4559_chr	535111	535251	+	141	no	#NAME?
565	Sp4559_chr_00568	3.25283	0.147131	0.976679	0.150644	0.880256	0.999527	0.147131	Sp4559_chr	535565	535798	+	234	no	#NAME?
566	Sp4559_chr_00569	13.6568	0.438653	0.474587	0.924283	0.355339	0.999527	0.438653	Sp4559_chr	535798	537132	+	1335	no	#NAME?
567	Sp4559_chr_00570	1.47651	-1.15334	1.56051	-0.739083	0.459856	0.999527	-1.15334	Sp4559_chr	537142	537396	+	255	no	#NAME?
568	Sp4559_chr_00571	5.51114	0.316955	0.736626	0.430279	0.666992	0.999527	0.316955	Sp4559_chr	537492	537887	+	396	no	#NAME?
569	Sp4559_chr_00572	3.03441	2.33266	1.18955	1.96096	0.0498837	0.660797	2.33266	Sp4559_chr	537924	538120	+	197	no	#NAME?
570	Sp4559_chr_00573	4.58258	0.669531	0.813208	0.82332	0.410326	0.999527	0.669531	Sp4559_chr	538299	538694	+	396	no	#NAME?
571	Sp4559_chr_00574	7.15418	0.134959	0.658102	0.205073	0.837515	0.999527	0.134959	Sp4559_chr	538734	539294	+	561	no	#NAME?
572	Sp4559_chr_00575	4.75751	-0.443185	0.803441	-0.551608	0.581217	0.999527	-0.443185	Sp4559_chr	539294	539872	+	579	no	#NAME?
573	Sp4559_chr_00576	62.2749	0.0926282	0.23612	0.392293	0.694842	0.999527	0.0926282	Sp4559_chr	539865	542516	+	2652	no	#NAME?
574	Sp4559_chr_00577	1.46493	-0.207618	1.55163	-0.133806	0.893556	0.999527	-0.207618	Sp4559_chr	542597	542761	+	165	no	#NAME?
575	Sp4559_chr_00578	9.40407	0.157687	0.561855	0.280654	0.778976	0.999527	0.157687	Sp4559_chr	542812	544416	+	1605	no	#NAME?
576	Sp4559_chr_00579	6.00907	-1.08237	0.749503	-1.44412	0.148706	0.999527	-1.08237	Sp4559_chr	544796	545599	+	804	no	#NAME?
577	Sp4559_chr_00580	0.195123	-1.05463	3.75318	-0.280996	0.778713	NA	0	Sp4559_chr	545715	546203	-	489	no	#NAME?
578	Sp4559_chr_00581	0.52431	2.70294	2.63117	1.02728	0.304291	0.999527	2.70294	Sp4559_chr	546179	546547	-	369	no	#NAME?
579	Sp4559_chr_00582	0.487517	0.567429	2.62945	0.215798	0.829145	0.999527	0.567429	Sp4559_chr	546773	546985	-	213	no	#NAME?
580	Sp4559_chr_00583	0.353045	2.31178	2.81043	0.82257	0.410752	0.999527	2.31178	Sp4559_chr	547234	547335	+	102	no	#NAME?
581	Sp4559_chr_00584	3.14466	0.740425	0.968373	0.764607	0.444506	0.999527	0.740425	Sp4559_chr	547459	548604	+	1146	no	#NAME?
582	Sp4559_chr_00585	1.06581	2.74408	1.82014	1.50762	0.131653	0.999527	2.74408	Sp4559_chr	548820	549362	+	543	no	#NAME?
583	Sp4559_chr_00586	0.949414	2.20901	2.02369	1.09158	0.275018	0.999527	2.20901	Sp4559_chr	549389	550018	+	630	no	#NAME?
584	Sp4559_chr_00587	0.224393	-1.1873	3.5566	-0.33383	0.738508	NA	0	Sp4559_chr	550206	550304	+	99	no	#NAME?
585	Sp4559_chr_00588	0.972421	-1.74547	1.86704	-0.934889	0.349845	0.999527	-1.74547	Sp4559_chr	550318	551157	+	840	no	#NAME?
586	Sp4559_chr_00589	5.59705	0.561146	0.744945	0.753272	0.451286	0.999527	0.561146	Sp4559_chr	551175	553013	+	1839	no	#NAME?
587	Sp4559_chr_00590	6.33194	-0.021496	0.72761	-0.0295434	0.976431	0.999527	-0.021496	Sp4559_chr	553026	554441	+	1416	no	#NAME?
588	Sp4559_chr_00591	14.5624	1.07704	0.472983	2.27712	0.0227789	0.374604	1.07704	Sp4559_chr	555032	556078	+	1047	no	#NAME?
589	Sp4559_chr_00592	6.43592	0.533224	0.681413	0.782527	0.433905	0.999527	0.533224	Sp4559_chr	556078	556587	+	510	no	#NAME?
590	Sp4559_chr_00593	39.8757	-0.0504783	0.298497	-0.169108	0.865711	0.999527	-0.0504783	Sp4559_chr	556664	559069	+	2406	no	#NAME?
591	Sp4559_chr_00594	5.07003	1.03067	0.78742	1.30892	0.19056	0.999527	1.03067	Sp4559_chr	559137	559904	-	768	no	#NAME?
592	Sp4559_chr_00595	0	NA	NA	NA	NA	NA	0	Sp4559_chr	560293	560787	+	495	no	#NAME?
593	Sp4559_chr_00596	0.112197	-0.394343	4.08047	-0.0966415	0.923011	NA	0	Sp4559_chr	560935	561132	+	198	no	#NAME?
594	Sp4559_chr_00597	39.557	0.114313	0.283261	0.403561	0.686536	0.999527	0.114313	Sp4559_chr	561392	563641	+	2250	no	#NAME?
595	Sp4559_chr_00598	17.9972	0.363124	0.408432	0.889068	0.373967	0.999527	0.363124	Sp4559_chr	563705	564571	+	867	no	#NAME?
596	Sp4559_chr_00599	84.0707	0.362123	0.200988	1.80172	0.0715898	0.829791	0.362123	Sp4559_chr	565256	567469	+	2214	no	#NAME?
597	Sp4559_chr_00600	20.2495	-0.187823	0.404697	-0.464107	0.642571	0.999527	-0.187823	Sp4559_chr	567485	568102	+	618	no	#NAME?
598	Sp4559_chr_00601	25.7908	0.189951	0.350702	0.541631	0.588073	0.999527	0.189951	Sp4559_chr	568114	568998	+	885	no	#NAME?
599	Sp4559_chr_00602	45.3998	-0.0815375	0.266522	-0.305932	0.759657	0.999527	-0.0815375	Sp4559_chr	569085	570428	+	1344	no	#NAME?
600	Sp4559_chr_00603	14.3723	0.213208	0.474822	0.449027	0.653412	0.999527	0.213208	Sp4559_chr	570421	570807	+	387	no	#NAME?
601	Sp4559_chr_00604	27.9371	0.263348	0.336275	0.783132	0.43355	0.999527	0.263348	Sp4559_chr	570811	571695	+	885	no	#NAME?
602	Sp4559_chr_00605	1.76349	-0.93176	1.35995	-0.685142	0.493254	0.999527	-0.93176	Sp4559_chr	572159	572536	+	378	no	#NAME?
603	Sp4559_chr_00606	4.11489	1.28772	0.876179	1.4697	0.141643	0.999527	1.28772	Sp4559_chr	573208	574485	+	1278	no	#NAME?
604	Sp4559_chr_00607	3.72779	-0.387068	0.923826	-0.418983	0.675228	0.999527	-0.387068	Sp4559_chr	574498	575145	+	648	no	#NAME?
605	Sp4559_chr_00608	6.01442	0.834951	0.709451	1.1769	0.239236	0.999527	0.834951	Sp4559_chr	575197	576576	+	1380	no	#NAME?
606	Sp4559_chr_00609	6.44252	-0.374287	0.686102	-0.545527	0.585391	0.999527	-0.374287	Sp4559_chr	576888	577544	+	657	no	#NAME?
607	Sp4559_chr_00610	22.5357	-0.00107853	0.371829	-0.0029006	0.997686	0.999527	-0.00107853	Sp4559_chr	577541	578869	+	1329	no	#NAME?
608	Sp4559_chr_00611	296.029	0.354917	0.127974	2.77334	0.00554837	0.146996	0.354917	Sp4559_chr	579010	579891	+	882	no	#NAME?
609	Sp4559_chr_00612	2.47524	-1.23195	1.19636	-1.02975	0.303127	0.999527	-1.23195	Sp4559_chr	580212	581402	-	1191	no	#NAME?
610	Sp4559_chr_00613	0	NA	NA	NA	NA	NA	0	Sp4559_chr	581697	582356	-	660	no	#NAME?
611	Sp4559_chr_00614	0	NA	NA	NA	NA	NA	0	Sp4559_chr	582366	583043	-	678	no	#NAME?
612	Sp4559_chr_00615	0	NA	NA	NA	NA	NA	0	Sp4559_chr	583056	583850	-	795	no	#NAME?
613	Sp4559_chr_00616	0	NA	NA	NA	NA	NA	0	Sp4559_chr	583861	584619	-	759	no	#NAME?
614	Sp4559_chr_00617	20.191	-0.0194441	0.422876	-0.0459806	0.963326	0.999527	-0.0194441	Sp4559_chr	584896	587118	+	2223	no	#NAME?
615	Sp4559_chr_00618	66.5565	-0.192122	0.222602	-0.863074	0.388097	0.999527	-0.192122	Sp4559_chr	587293	588954	+	1662	no	#NAME?
616	Sp4559_chr_00619	10.4837	-0.119791	0.548271	-0.218489	0.827048	0.999527	-0.119791	Sp4559_chr	589023	589802	+	780	no	#NAME?
617	Sp4559_chr_00620	29.2061	-0.112319	0.328756	-0.341649	0.732615	0.999527	-0.112319	Sp4559_chr	589914	591134	+	1221	no	#NAME?
618	Sp4559_chr_00621	33.426	0.149279	0.319637	0.467025	0.640482	0.999527	0.149279	Sp4559_chr	591139	592371	+	1233	no	#NAME?
619	Sp4559_chr_00622	10.1373	0.181564	0.557541	0.325651	0.744688	0.999527	0.181564	Sp4559_chr	592450	593151	+	702	no	#NAME?
620	Sp4559_chr_00623	7.45752	0.142152	0.647752	0.219454	0.826296	0.999527	0.142152	Sp4559_chr	593191	594204	+	1014	no	#NAME?
621	Sp4559_chr_00624	7.2455	-0.326222	0.639806	-0.509877	0.610138	0.999527	-0.326222	Sp4559_chr	594327	595148	+	822	no	#NAME?
622	Sp4559_chr_00625	10.087	-0.561132	0.557759	-1.00605	0.314393	0.999527	-0.561132	Sp4559_chr	595138	595971	+	834	no	#NAME?
623	Sp4559_chr_00626	0.153303	1.52921	4.08047	0.374763	0.707837	NA	0	Sp4559_chr	596153	596953	-	801	no	#NAME?
624	Sp4559_chr_00627	19.3644	-0.170463	0.412705	-0.413037	0.67958	0.999527	-0.170463	Sp4559_chr	597124	597729	+	606	no	#NAME?
625	Sp4559_chr_00628	82.86	0.116327	0.207577	0.560403	0.575205	0.999527	0.116327	Sp4559_chr	597742	599142	+	1401	no	#NAME?
626	Sp4559_chr_00629	12.2606	0.831424	0.509407	1.63214	0.10265	0.93669	0.831424	Sp4559_chr	599196	599774	+	579	no	#NAME?
627	Sp4559_chr_00630	5.35531	0.620968	0.750707	0.827178	0.408136	0.999527	0.620968	Sp4559_chr	599934	600086	+	153	no	#NAME?
628	Sp4559_chr_00631	0.527655	1.4745	2.38693	0.617737	0.536749	0.999527	1.4745	Sp4559_chr	600130	600269	+	140	no	#NAME?
629	Sp4559_chr_00632	87.1064	-0.0922918	0.207459	-0.444868	0.656415	0.999527	-0.0922918	Sp4559_chr	600392	601717	+	1326	no	#NAME?
630	Sp4559_chr_00633	19.9642	0.493706	0.393359	1.2551	0.209442	0.999527	0.493706	Sp4559_chr	601921	602958	+	1038	no	#NAME?
631	Sp4559_chr_00634	8.18157	-0.00656096	0.621223	-0.0105614	0.991573	0.999527	-0.00656096	Sp4559_chr	602960	603430	+	471	no	#NAME?
632	Sp4559_chr_00635	19.739	0.250647	0.413144	0.60668	0.544063	0.999527	0.250647	Sp4559_chr	603433	604149	+	717	no	#NAME?
633	Sp4559_chr_00636	101.574	-0.146565	0.183662	-0.798015	0.424862	0.999527	-0.146565	Sp4559_chr	604458	604883	+	426	no	#NAME?
634	Sp4559_chr_00637	190.455	-0.179637	0.143907	-1.24829	0.211926	0.999527	-0.179637	Sp4559_chr	605091	605780	+	690	no	#NAME?
635	Sp4559_chr_00638	1.02604	1.7517	1.84939	0.947179	0.343548	0.999527	1.7517	Sp4559_chr	606526	606888	+	363	no	#NAME?
636	Sp4559_chr_00639	10.4752	0.587225	0.538226	1.09104	0.275256	0.999527	0.587225	Sp4559_chr	607933	608925	+	993	no	#NAME?
637	Sp4559_chr_00640	7.51449	0.588158	0.631646	0.931152	0.351775	0.999527	0.588158	Sp4559_chr	608927	609745	+	819	no	#NAME?
638	Sp4559_chr_00641	9.52828	0.386083	0.581174	0.664316	0.506488	0.999527	0.386083	Sp4559_chr	609747	610532	+	786	no	#NAME?
639	Sp4559_chr_00642	4.13123	0.670638	0.857372	0.782202	0.434096	0.999527	0.670638	Sp4559_chr	610568	610849	+	282	no	#NAME?
640	Sp4559_chr_00643	2.13996	-2.06628	1.42274	-1.45233	0.146411	0.999527	-2.06628	Sp4559_chr	610834	611031	+	198	no	#NAME?
641	Sp4559_chr_00644	573.515	0.476191	0.118691	4.01201	6.02048e-05	0.00396186	0.476191	Sp4559_chr	611563	617982	+	6420	no	#NAME?
642	Sp4559_chr_00645	4.2855	0.837176	0.852728	0.981762	0.326217	0.999527	0.837176	Sp4559_chr	618609	619085	+	477	no	#NAME?
643	Sp4559_chr_00646	1.34331	0.882913	1.55073	0.569353	0.569116	0.999527	0.882913	Sp4559_chr	619123	619428	+	306	no	#NAME?
644	Sp4559_chr_00647	18.0118	-0.0702556	0.430161	-0.163324	0.870263	0.999527	-0.0702556	Sp4559_chr	619476	620951	+	1476	no	#NAME?
645	Sp4559_chr_00648	4.59591	-0.061267	0.80988	-0.0756495	0.939698	0.999527	-0.061267	Sp4559_chr	621218	621562	+	345	no	#NAME?
646	Sp4559_chr_00649	74.829	-0.157786	0.232553	-0.678494	0.497458	0.999527	-0.157786	Sp4559_chr	621653	627919	+	6267	no	#NAME?
647	Sp4559_chr_00650	0.757213	2.27053	2.08778	1.08753	0.276801	0.999527	2.27053	Sp4559_chr	628167	628790	-	624	no	#NAME?
648	Sp4559_chr_00651	0.199742	1.52921	3.74018	0.408861	0.682642	NA	0	Sp4559_chr	628778	629023	-	246	no	#NAME?
649	Sp4559_chr_00652	0	NA	NA	NA	NA	NA	0	Sp4559_chr	629020	629123	+	104	no	#NAME?
650	Sp4559_chr_00653	4.17744	0.715996	0.886431	0.807729	0.419247	0.999527	0.715996	Sp4559_chr	629235	629594	-	360	no	#NAME?
651	Sp4559_chr_00654	3.06895	0.741531	1.00068	0.741024	0.458679	0.999527	0.741531	Sp4559_chr	629686	630195	+	510	no	#NAME?
652	Sp4559_chr_00655	2.2514	-0.776476	1.22843	-0.632089	0.527328	0.999527	-0.776476	Sp4559_chr	630196	630600	+	405	no	#NAME?
653	Sp4559_chr_00656	2.45718	-1.75225	1.22734	-1.42768	0.153384	0.999527	-1.75225	Sp4559_chr	630626	631183	+	558	no	#NAME?
654	Sp4559_chr_00657	1.12561	0.668312	1.61676	0.413366	0.679338	0.999527	0.668312	Sp4559_chr	631176	631430	+	255	no	#NAME?
655	Sp4559_chr_00658	16.7011	-0.286413	0.430093	-0.665934	0.505453	0.999527	-0.286413	Sp4559_chr	631442	633496	+	2055	no	#NAME?
656	Sp4559_chr_00659	6.72664	-0.0411502	0.668079	-0.0615948	0.950886	0.999527	-0.0411502	Sp4559_chr	633675	634535	+	861	no	#NAME?
657	Sp4559_chr_00660	62.8422	-0.152632	0.236861	-0.644395	0.519319	0.999527	-0.152632	Sp4559_chr	634746	635456	+	711	no	#NAME?
658	Sp4559_chr_00661	62.6566	0.0104267	0.25835	0.0403586	0.967807	0.999527	0.0104267	Sp4559_chr	635476	636042	+	567	no	#NAME?
659	Sp4559_chr_00662	123.344	-0.411244	0.195088	-2.108	0.0350314	0.522858	-0.411244	Sp4559_chr	636053	637165	+	1113	no	#NAME?
660	Sp4559_chr_00663	93.0885	-0.128994	0.213637	-0.603798	0.545978	0.999527	-0.128994	Sp4559_chr	637523	638260	+	738	no	#NAME?
661	Sp4559_chr_00664	150.141	-0.412853	0.183343	-2.25181	0.0243341	0.387825	-0.412853	Sp4559_chr	638257	639948	+	1692	no	#NAME?
662	Sp4559_chr_00665	21.4396	-0.0355906	0.381564	-0.0932756	0.925685	0.999527	-0.0355906	Sp4559_chr	640064	640627	+	564	no	#NAME?
663	Sp4559_chr_00666	539.95	-0.162458	0.113913	-1.42616	0.153823	0.999527	-0.162458	Sp4559_chr	640649	646591	+	5943	no	#NAME?
664	Sp4559_chr_00667	41.4107	-0.0415281	0.27817	-0.14929	0.881325	0.999527	-0.0415281	Sp4559_chr	646652	648373	+	1722	no	#NAME?
665	Sp4559_chr_00668	13.7919	0.0334184	0.478375	0.0698581	0.944307	0.999527	0.0334184	Sp4559_chr	648374	648991	+	618	no	#NAME?
666	Sp4559_chr_00669	27.5911	-0.339169	0.335751	-1.01018	0.312409	0.999527	-0.339169	Sp4559_chr	649041	650039	+	999	no	#NAME?
667	Sp4559_chr_00670	34.8249	-0.335744	0.309857	-1.08354	0.278567	0.999527	-0.335744	Sp4559_chr	650166	651125	+	960	no	#NAME?
668	Sp4559_chr_00671	6.34105	-0.185873	0.712281	-0.260954	0.794128	0.999527	-0.185873	Sp4559_chr	651222	652061	+	840	no	#NAME?
669	Sp4559_chr_00672	10.2526	0.33347	0.535438	0.622799	0.533417	0.999527	0.33347	Sp4559_chr	652109	652279	-	171	no	#NAME?
670	Sp4559_chr_00673	11.2959	0.374713	0.513798	0.729301	0.465817	0.999527	0.374713	Sp4559_chr	652400	653284	+	885	no	#NAME?
671	Sp4559_chr_00674	18.2163	0.0420142	0.425988	0.0986276	0.921434	0.999527	0.0420142	Sp4559_chr	653277	654515	+	1239	no	#NAME?
672	Sp4559_chr_00675	11.506	-0.435383	0.527208	-0.825828	0.408902	0.999527	-0.435383	Sp4559_chr	654508	655131	+	624	no	#NAME?
673	Sp4559_chr_00676	15.0427	-0.542261	0.471069	-1.15113	0.249679	0.999527	-0.542261	Sp4559_chr	655146	656075	+	930	no	#NAME?
674	Sp4559_chr_00677	18.4648	-0.406246	0.412829	-0.984054	0.325089	0.999527	-0.406246	Sp4559_chr	656096	656851	+	756	no	#NAME?
675	Sp4559_chr_00678	9.34375	-0.403431	0.59943	-0.673025	0.500931	0.999527	-0.403431	Sp4559_chr	656905	657873	-	969	no	#NAME?
676	Sp4559_chr_00679	4.14798	-0.234178	0.854755	-0.273971	0.784107	0.999527	-0.234178	Sp4559_chr	657877	658146	+	270	no	#NAME?
677	Sp4559_chr_00680	7.30348	0.0425045	0.632745	0.0671747	0.946443	0.999527	0.0425045	Sp4559_chr	658146	658526	+	381	no	#NAME?
678	Sp4559_chr_00681	6.19025	-0.294654	0.739412	-0.398498	0.690263	0.999527	-0.294654	Sp4559_chr	658645	658842	+	198	no	#NAME?
679	Sp4559_chr_00682	0.609243	0.707544	2.24202	0.315584	0.752319	0.999527	0.707544	Sp4559_chr	658882	659607	-	726	no	#NAME?
680	Sp4559_chr_00683	89.1356	0.19685	0.204321	0.963434	0.33533	0.999527	0.19685	Sp4559_chr	659769	661610	+	1842	no	#NAME?
681	Sp4559_chr_00684	16.3328	-0.147289	0.432537	-0.340524	0.733462	0.999527	-0.147289	Sp4559_chr	661630	661884	+	255	no	#NAME?
682	Sp4559_chr_00685	3.78443	0.288398	0.86868	0.331996	0.739892	0.999527	0.288398	Sp4559_chr	662200	662547	+	348	no	#NAME?
683	Sp4559_chr_00686	7.23687	-0.175015	0.643009	-0.272182	0.785482	0.999527	-0.175015	Sp4559_chr	662618	664639	+	2022	no	#NAME?
684	Sp4559_chr_00687	3.70425	0.294608	0.929591	0.316922	0.751303	0.999527	0.294608	Sp4559_chr	664641	665282	+	642	no	#NAME?
685	Sp4559_chr_00688	19.6596	-0.0582425	0.393535	-0.147998	0.882344	0.999527	-0.0582425	Sp4559_chr	665386	666738	+	1353	no	#NAME?
686	Sp4559_chr_00689	15.42	0.799576	0.455847	1.75405	0.0794227	0.858672	0.799576	Sp4559_chr	666742	667800	+	1059	no	#NAME?
687	Sp4559_chr_00690	24.6362	0.114217	0.357767	0.319251	0.749536	0.999527	0.114217	Sp4559_chr	667810	669030	+	1221	no	#NAME?
688	Sp4559_chr_00691	2.22194	0.705513	1.21392	0.581186	0.561115	0.999527	0.705513	Sp4559_chr	669162	669287	+	126	no	#NAME?
689	Sp4559_chr_00692	3.45658	-0.215376	0.938997	-0.229368	0.818583	0.999527	-0.215376	Sp4559_chr	669308	669430	+	123	no	#NAME?
690	Sp4559_chr_00693	10.9118	0.45256	0.576115	0.785539	0.432138	0.999527	0.45256	Sp4559_chr	669613	670620	+	1008	no	#NAME?
691	Sp4559_chr_00694	11.4957	-0.355222	0.524573	-0.677165	0.498301	0.999527	-0.355222	Sp4559_chr	670604	671599	+	996	no	#NAME?
692	Sp4559_chr_00695	0.348426	-0.112891	2.84125	-0.0397328	0.968306	0.999527	-0.112891	Sp4559_chr	671978	672139	+	162	no	#NAME?
693	Sp4559_chr_00696	10.5059	-0.407364	0.554456	-0.73471	0.462516	0.999527	-0.407364	Sp4559_chr	672186	673019	+	834	no	#NAME?
694	Sp4559_chr_00697	6.88041	0.193083	0.663737	0.290903	0.771125	0.999527	0.193083	Sp4559_chr	673012	673725	+	714	no	#NAME?
695	Sp4559_chr_00698	2.18832	-0.223333	1.22069	-0.182956	0.854832	0.999527	-0.223333	Sp4559_chr	674460	675161	+	702	no	#NAME?
696	Sp4559_chr_00699	3.63494	-0.45092	0.976801	-0.461629	0.644347	0.999527	-0.45092	Sp4559_chr	675195	675827	+	633	no	#NAME?
697	Sp4559_chr_00700	15.6684	0.1163	0.445193	0.261235	0.793911	0.999527	0.1163	Sp4559_chr	676060	676410	+	351	no	#NAME?
698	Sp4559_chr_00701	7.2496	0.00825554	0.661838	0.0124736	0.990048	0.999527	0.00825554	Sp4559_chr	676506	677270	+	765	no	#NAME?
699	Sp4559_chr_00702	3.16503	-0.685452	0.981467	-0.698395	0.48493	0.999527	-0.685452	Sp4559_chr	677270	678022	+	753	no	#NAME?
700	Sp4559_chr_00703	8.27147	0.111936	0.595205	0.188063	0.850827	0.999527	0.111936	Sp4559_chr	678053	678730	+	678	no	#NAME?
701	Sp4559_chr_00704	7.24818	-0.143168	0.651436	-0.219773	0.826048	0.999527	-0.143168	Sp4559_chr	678727	679374	+	648	no	#NAME?
702	Sp4559_chr_00705	0	NA	NA	NA	NA	NA	0	Sp4559_chr	679454	680002	-	549	no	#NAME?
703	Sp4559_chr_00706	0	NA	NA	NA	NA	NA	0	Sp4559_chr	680077	680319	-	243	no	#NAME?
704	Sp4559_chr_00707	0	NA	NA	NA	NA	NA	0	Sp4559_chr	680331	680726	-	396	no	#NAME?
705	Sp4559_chr_00708	0	NA	NA	NA	NA	NA	0	Sp4559_chr	680826	681089	-	264	no	#NAME?
706	Sp4559_chr_00709	0.199742	1.52921	3.74018	0.408861	0.682642	NA	0	Sp4559_chr	681090	682007	-	918	no	#NAME?
707	Sp4559_chr_00710	1.61603	0.604217	1.44675	0.417638	0.676211	0.999527	0.604217	Sp4559_chr	682040	682186	+	147	no	#NAME?
708	Sp4559_chr_00711	67.1655	0.0266399	0.222302	0.119836	0.904613	0.999527	0.0266399	Sp4559_chr	682314	683804	+	1491	no	#NAME?
709	Sp4559_chr_00712	98.6474	-0.160749	0.193146	-0.832265	0.40526	0.999527	-0.160749	Sp4559_chr	684429	685565	+	1137	no	#NAME?
710	Sp4559_chr_00713	0.153303	1.52921	4.08047	0.374763	0.707837	NA	0	Sp4559_chr	685817	685905	+	89	no	#NAME?
711	Sp4559_chr_00714	1.38442	1.54662	1.52332	1.0153	0.309965	0.999527	1.54662	Sp4559_chr	686120	686788	+	669	no	#NAME?
712	Sp4559_chr_00715	1.96489	0.151282	1.22225	0.123774	0.901494	0.999527	0.151282	Sp4559_chr	687025	687807	+	783	no	#NAME?
713	Sp4559_chr_00716	1.18899	0.97223	1.60308	0.606476	0.544199	0.999527	0.97223	Sp4559_chr	687809	688438	+	630	no	#NAME?
714	Sp4559_chr_00717	0.399484	2.42684	2.88455	0.841324	0.400167	0.999527	2.42684	Sp4559_chr	688647	688735	+	89	no	#NAME?
715	Sp4559_chr_00718	1.08212	0.670482	1.74082	0.385153	0.700124	0.999527	0.670482	Sp4559_chr	688997	689557	+	561	no	#NAME?
716	Sp4559_chr_00719	1.65494	-0.109475	1.32068	-0.082893	0.933937	0.999527	-0.109475	Sp4559_chr	689558	690943	+	1386	no	#NAME?
717	Sp4559_chr_00720	0.670381	-1.37316	2.11744	-0.648504	0.516659	0.999527	-1.37316	Sp4559_chr	690945	691595	+	651	no	#NAME?
718	Sp4559_chr_00721	1.37756	-0.489202	1.58906	-0.307856	0.758192	0.999527	-0.489202	Sp4559_chr	691606	692298	+	693	no	#NAME?
719	Sp4559_chr_00722	0.886033	1.32127	1.96348	0.672922	0.500997	0.999527	1.32127	Sp4559_chr	692303	692827	+	525	no	#NAME?
720	Sp4559_chr_00723	1.37276	1.29665	1.59416	0.813377	0.416002	0.999527	1.29665	Sp4559_chr	692827	693630	+	804	no	#NAME?
721	Sp4559_chr_00724	1.91121	-1.2866	1.34092	-0.959486	0.337314	0.999527	-1.2866	Sp4559_chr	693623	694255	+	633	no	#NAME?
722	Sp4559_chr_00725	15.6971	0.0851324	0.440387	0.193313	0.846714	0.999527	0.0851324	Sp4559_chr	694464	695255	-	792	no	#NAME?
723	Sp4559_chr_00726	1.62065	1.40739	1.44276	0.97548	0.329322	0.999527	1.40739	Sp4559_chr	695339	695437	-	99	no	#NAME?
724	Sp4559_chr_00727	2.72742	0.584399	1.05082	0.556139	0.578116	0.999527	0.584399	Sp4559_chr	695621	696016	+	396	no	#NAME?
725	Sp4559_chr_00728	3.42208	-0.205383	0.93254	-0.220241	0.825684	0.999527	-0.205383	Sp4559_chr	696027	696398	+	372	no	#NAME?
726	Sp4559_chr_00729	18.7888	0.0923201	0.415218	0.222341	0.824048	0.999527	0.0923201	Sp4559_chr	696408	698651	+	2244	no	#NAME?
727	Sp4559_chr_00730	657.619	-0.0699672	0.0972859	-0.719192	0.472023	0.999527	-0.0699672	Sp4559_chr	698858	700633	+	1776	no	#NAME?
728	Sp4559_chr_00731	11.4487	-0.215492	0.552151	-0.390277	0.696332	0.999527	-0.215492	Sp4559_chr	700744	701091	+	348	no	#NAME?
729	Sp4559_chr_00732	0	NA	NA	NA	NA	NA	0	Sp4559_chr	701208	701717	-	510	no	#NAME?
730	Sp4559_chr_00733	0	NA	NA	NA	NA	NA	0	Sp4559_chr	701749	702015	-	267	no	#NAME?
731	Sp4559_chr_00734	0.112197	-0.394343	4.08047	-0.0966415	0.923011	NA	0	Sp4559_chr	702406	702687	+	282	no	#NAME?
732	Sp4559_chr_00735	12.759	-0.140143	0.500479	-0.280018	0.779464	0.999527	-0.140143	Sp4559_chr	702819	703763	+	945	no	#NAME?
733	Sp4559_chr_00736	6.17234	0.688444	0.721984	0.953545	0.340314	0.999527	0.688444	Sp4559_chr	703784	705043	-	1260	no	#NAME?
734	Sp4559_chr_00737	0	NA	NA	NA	NA	NA	0	Sp4559_chr	705040	705261	-	222	no	#NAME?
735	Sp4559_chr_00738	2.57576	-1.534	1.21441	-1.26316	0.206532	0.999527	-1.534	Sp4559_chr	705366	706106	+	741	no	#NAME?
736	Sp4559_chr_00739	6.13969	-0.256559	0.699211	-0.366926	0.713674	0.999527	-0.256559	Sp4559_chr	706135	706590	-	456	no	#NAME?
737	Sp4559_chr_00740	11.2827	0.255014	0.519956	0.490453	0.623813	0.999527	0.255014	Sp4559_chr	706610	707785	-	1176	no	#NAME?
738	Sp4559_chr_00741	14.8437	-0.236204	0.462209	-0.511032	0.609328	0.999527	-0.236204	Sp4559_chr	707844	708689	-	846	no	#NAME?
739	Sp4559_chr_00742	2.88647	1.08807	1.10131	0.98798	0.323162	0.999527	1.08807	Sp4559_chr	708814	709371	+	558	no	#NAME?
740	Sp4559_chr_00743	3.74648	-0.966146	0.943047	-1.02449	0.305602	0.999527	-0.966146	Sp4559_chr	709390	709857	+	468	no	#NAME?
741	Sp4559_chr_00744	20.4667	-0.439193	0.403812	-1.08762	0.276764	0.999527	-0.439193	Sp4559_chr	709946	710575	+	630	no	#NAME?
742	Sp4559_chr_00745	41.9791	0.0654287	0.279137	0.234396	0.814677	0.999527	0.0654287	Sp4559_chr	710748	711338	+	591	no	#NAME?
743	Sp4559_chr_00746	4.19352	1.1043	0.851214	1.29732	0.194521	0.999527	1.1043	Sp4559_chr	711417	711665	+	249	no	#NAME?
744	Sp4559_chr_00747	31.4926	-0.116783	0.322152	-0.362509	0.716971	0.999527	-0.116783	Sp4559_chr	711767	712927	+	1161	no	#NAME?
745	Sp4559_chr_00748	14.0649	-0.00874829	0.468735	-0.0186636	0.985109	0.999527	-0.00874829	Sp4559_chr	713195	714064	+	870	no	#NAME?
746	Sp4559_chr_00749	20.5963	0.233899	0.38273	0.611134	0.541111	0.999527	0.233899	Sp4559_chr	714068	715024	+	957	no	#NAME?
747	Sp4559_chr_00750	16.4392	0.245428	0.470809	0.521291	0.602164	0.999527	0.245428	Sp4559_chr	715024	715788	+	765	no	#NAME?
748	Sp4559_chr_00751	20.0894	-0.052652	0.400716	-0.131395	0.895463	0.999527	-0.052652	Sp4559_chr	715788	716498	+	711	no	#NAME?
749	Sp4559_chr_00752	8.82617	-0.47761	0.622412	-0.767354	0.442871	0.999527	-0.47761	Sp4559_chr	716912	717568	+	657	no	#NAME?
750	Sp4559_chr_00753	31.4575	0.361929	0.313437	1.15471	0.248209	0.999527	0.361929	Sp4559_chr	717794	718771	+	978	no	#NAME?
751	Sp4559_chr_00754	23.4437	0.191178	0.359394	0.531946	0.594764	0.999527	0.191178	Sp4559_chr	718789	719481	+	693	no	#NAME?
752	Sp4559_chr_00755	55.0925	-0.196171	0.249472	-0.786346	0.431665	0.999527	-0.196171	Sp4559_chr	719474	720400	+	927	no	#NAME?
753	Sp4559_chr_00756	35.4283	0.772277	0.306409	2.52041	0.0117219	0.239126	0.772277	Sp4559_chr	720686	722866	+	2181	no	#NAME?
754	Sp4559_chr_00757	2.02493	0.565693	1.25964	0.449092	0.653365	0.999527	0.565693	Sp4559_chr	722918	723733	+	816	no	#NAME?
755	Sp4559_chr_00758	20.0957	0.348912	0.398477	0.875615	0.38124	0.999527	0.348912	Sp4559_chr	723873	725216	+	1344	no	#NAME?
756	Sp4559_chr_00759	33.9658	0.139319	0.308507	0.451591	0.651563	0.999527	0.139319	Sp4559_chr	725431	726621	+	1191	no	#NAME?
757	Sp4559_chr_00760	54.352	0.191563	0.241372	0.793645	0.427402	0.999527	0.191563	Sp4559_chr	727174	728109	+	936	no	#NAME?
758	Sp4559_chr_00761	65.882	-0.0530031	0.221261	-0.23955	0.810679	0.999527	-0.0530031	Sp4559_chr	728143	729180	+	1038	no	#NAME?
759	Sp4559_chr_00762	53.4575	0.155754	0.246009	0.633124	0.526653	0.999527	0.155754	Sp4559_chr	729353	729958	+	606	no	#NAME?
760	Sp4559_chr_00763	7.63049	-0.108942	0.644513	-0.169031	0.865773	0.999527	-0.108942	Sp4559_chr	730116	730646	+	531	no	#NAME?
761	Sp4559_chr_00764	30.4665	-0.255346	0.323573	-0.789146	0.430027	0.999527	-0.255346	Sp4559_chr	730667	731752	+	1086	no	#NAME?
762	Sp4559_chr_00765	13.4947	0.327698	0.477337	0.686513	0.49239	0.999527	0.327698	Sp4559_chr	731752	732234	+	483	no	#NAME?
763	Sp4559_chr_00766	52.5881	-0.702668	0.261128	-2.69089	0.00712613	0.171027	-0.702668	Sp4559_chr	732236	733777	+	1542	no	#NAME?
764	Sp4559_chr_00767	17.0914	-0.0269969	0.420151	-0.0642552	0.948767	0.999527	-0.0269969	Sp4559_chr	733833	734636	-	804	no	#NAME?
765	Sp4559_chr_00768	0.225362	-0.394348	3.59909	-0.109569	0.912751	NA	0	Sp4559_chr	734720	734932	-	213	no	#NAME?
766	Sp4559_chr_00769	40.6343	0.181594	0.284865	0.637471	0.523818	0.999527	0.181594	Sp4559_chr	735790	736062	+	273	no	#NAME?
767	Sp4559_chr_00770	34.457	-0.00338544	0.302392	-0.0111955	0.991067	0.999527	-0.00338544	Sp4559_chr	736082	736321	+	240	no	#NAME?
768	Sp4559_chr_00771	16.931	-0.165204	0.432911	-0.381612	0.702749	0.999527	-0.165204	Sp4559_chr	736898	737686	+	789	no	#NAME?
769	Sp4559_chr_00772	11.2128	0.136337	0.519159	0.262611	0.792851	0.999527	0.136337	Sp4559_chr	737717	738235	+	519	no	#NAME?
770	Sp4559_chr_00773	13.9519	-0.431082	0.467096	-0.922897	0.356061	0.999527	-0.431082	Sp4559_chr	738225	738944	+	720	no	#NAME?
771	Sp4559_chr_00774	8.40945	-0.461258	0.62506	-0.737942	0.46055	0.999527	-0.461258	Sp4559_chr	738956	739294	+	339	no	#NAME?
772	Sp4559_chr_00775	2.69434	-0.0878846	1.04726	-0.0839188	0.933121	0.999527	-0.0878846	Sp4559_chr	739325	739645	-	321	no	#NAME?
773	Sp4559_chr_00776	5.90621	-0.427594	0.72722	-0.587984	0.556543	0.999527	-0.427594	Sp4559_chr	739743	739958	+	216	no	#NAME?
774	Sp4559_chr_00777	0	NA	NA	NA	NA	NA	0	Sp4559_chr	739955	740146	-	192	no	#NAME?
775	Sp4559_chr_00778	3.65437	0.0628327	0.920462	0.0682621	0.945577	0.999527	0.0628327	Sp4559_chr	740209	740745	-	537	no	#NAME?
776	Sp4559_chr_00779	35.5117	0.509705	0.294783	1.72908	0.0837939	0.866786	0.509705	Sp4559_chr	740942	742288	-	1347	no	#NAME?
777	Sp4559_chr_00780	43.0767	-0.318794	0.272532	-1.16975	0.242103	0.999527	-0.318794	Sp4559_chr	742574	743773	+	1200	no	#NAME?
778	Sp4559_chr_00781	37.8298	-0.344057	0.29195	-1.17848	0.238605	0.999527	-0.344057	Sp4559_chr	743757	744458	+	702	no	#NAME?
779	Sp4559_chr_00782	84.9014	-0.129941	0.197996	-0.656279	0.511645	0.999527	-0.129941	Sp4559_chr	744460	745719	+	1260	no	#NAME?
780	Sp4559_chr_00783	69.5112	-0.161893	0.224738	-0.720363	0.471301	0.999527	-0.161893	Sp4559_chr	745843	747840	+	1998	no	#NAME?
781	Sp4559_chr_00784	1.15279	-0.212695	1.64939	-0.128954	0.897394	0.999527	-0.212695	Sp4559_chr	748216	748536	+	321	no	#NAME?
782	Sp4559_chr_00785	9.19905	0.257246	0.57868	0.444538	0.656653	0.999527	0.257246	Sp4559_chr	748540	749355	+	816	no	#NAME?
783	Sp4559_chr_00786	4.31566	-0.52166	0.858367	-0.607736	0.543363	0.999527	-0.52166	Sp4559_chr	749430	750356	+	927	no	#NAME?
784	Sp4559_chr_00787	1.96725	-0.04494	1.23814	-0.0362963	0.971046	0.999527	-0.04494	Sp4559_chr	750452	750688	+	237	no	#NAME?
785	Sp4559_chr_00788	4.53142	-1.25878	0.859384	-1.46475	0.14299	0.999527	-1.25878	Sp4559_chr	750681	751379	+	699	no	#NAME?
786	Sp4559_chr_00789	3.68256	0.466165	0.888704	0.524544	0.5999	0.999527	0.466165	Sp4559_chr	751390	751890	+	501	no	#NAME?
787	Sp4559_chr_00790	6.97309	0.266777	0.67604	0.394617	0.693126	0.999527	0.266777	Sp4559_chr	751868	752737	+	870	no	#NAME?
788	Sp4559_chr_00791	3.00257	0.21202	0.990233	0.214112	0.83046	0.999527	0.21202	Sp4559_chr	752712	753152	+	441	no	#NAME?
789	Sp4559_chr_00792	250.012	0.348917	0.12615	2.76588	0.00567694	0.148474	0.348917	Sp4559_chr	753275	755821	+	2547	no	#NAME?
790	Sp4559_chr_00793	23.3771	-0.0675729	0.379382	-0.178113	0.858634	0.999527	-0.0675729	Sp4559_chr	755930	756604	+	675	no	#NAME?
791	Sp4559_chr_00794	41.9296	-0.691635	0.278765	-2.48107	0.013099	0.254495	-0.691635	Sp4559_chr	756594	757928	+	1335	no	#NAME?
792	Sp4559_chr_00795	6.59338	-0.00172869	0.679119	-0.00254549	0.997969	0.999527	-0.00172869	Sp4559_chr	757962	758249	-	288	no	#NAME?
793	Sp4559_chr_00796	23.8111	0.147226	0.393913	0.373754	0.708587	0.999527	0.147226	Sp4559_chr	758389	759318	+	930	no	#NAME?
794	Sp4559_chr_00797	35.3811	0.0104628	0.294077	0.0355785	0.971618	0.999527	0.0104628	Sp4559_chr	759518	761968	+	2451	no	#NAME?
795	Sp4559_chr_00798	20.286	-0.314203	0.391869	-0.801807	0.422665	0.999527	-0.314203	Sp4559_chr	762005	763228	+	1224	no	#NAME?
796	Sp4559_chr_00799	10.6601	-0.25877	0.52831	-0.489806	0.624271	0.999527	-0.25877	Sp4559_chr	763239	763793	+	555	no	#NAME?
797	Sp4559_chr_00800	10.5795	0.198869	0.53349	0.372769	0.70932	0.999527	0.198869	Sp4559_chr	763869	764441	+	573	no	#NAME?
798	Sp4559_chr_00801	69.9758	0.0637523	0.226185	0.281859	0.778052	0.999527	0.0637523	Sp4559_chr	764456	766402	+	1947	no	#NAME?
799	Sp4559_chr_00802	125.582	-0.344071	0.166855	-2.06209	0.0391991	0.559204	-0.344071	Sp4559_chr	766484	768211	+	1728	no	#NAME?
800	Sp4559_chr_00803	16.661	0.635532	0.431945	1.47132	0.141204	0.999527	0.635532	Sp4559_chr	769518	769817	-	300	no	#NAME?
801	Sp4559_chr_00804	0	NA	NA	NA	NA	NA	0	Sp4559_chr	769982	770446	-	465	no	#NAME?
802	Sp4559_chr_00805	4.78375	0.0633558	0.791364	0.080059	0.93619	0.999527	0.0633558	Sp4559_chr	770514	770912	+	399	no	#NAME?
803	Sp4559_chr_00806	4.94097	0.0713588	0.79531	0.0897245	0.928506	0.999527	0.0713588	Sp4559_chr	771021	771359	+	339	no	#NAME?
804	Sp4559_chr_00807	35.8624	0.200131	0.298565	0.670309	0.502661	0.999527	0.200131	Sp4559_chr	771566	773824	-	2259	no	#NAME?
805	Sp4559_chr_00808	14.4855	0.164788	0.47504	0.346892	0.728672	0.999527	0.164788	Sp4559_chr	774053	774283	-	231	no	#NAME?
806	Sp4559_chr_00809	3.48065	0.259933	1.03872	0.250242	0.8024	0.999527	0.259933	Sp4559_chr	774473	775156	+	684	no	#NAME?
807	Sp4559_chr_00810	6.89541	-0.533038	0.669896	-0.795702	0.426205	0.999527	-0.533038	Sp4559_chr	775156	775890	+	735	no	#NAME?
808	Sp4559_chr_00811	10.0158	0.613037	0.570738	1.07411	0.282772	0.999527	0.613037	Sp4559_chr	776044	776901	+	858	no	#NAME?
809	Sp4559_chr_00812	5.00232	0.339783	0.801765	0.423794	0.671716	0.999527	0.339783	Sp4559_chr	777039	777860	+	822	no	#NAME?
810	Sp4559_chr_00813	6.26729	0.313298	0.701619	0.446535	0.655211	0.999527	0.313298	Sp4559_chr	777875	778747	+	873	no	#NAME?
811	Sp4559_chr_00814	8.68983	0.992092	0.605379	1.63879	0.101256	0.934672	0.992092	Sp4559_chr	779029	779712	+	684	no	#NAME?
812	Sp4559_chr_00815	32.2583	0.197498	0.311518	0.633984	0.526092	0.999527	0.197498	Sp4559_chr	779726	780937	+	1212	no	#NAME?
813	Sp4559_chr_00816	7.35516	0.506201	0.634104	0.798293	0.4247	0.999527	0.506201	Sp4559_chr	780939	781112	+	174	no	#NAME?
814	Sp4559_chr_00817	6.98127	-0.122834	0.649594	-0.189094	0.85002	0.999527	-0.122834	Sp4559_chr	781227	781496	+	270	no	#NAME?
815	Sp4559_chr_00818	12.9708	0.593992	0.505858	1.17423	0.240305	0.999527	0.593992	Sp4559_chr	781496	782305	+	810	no	#NAME?
816	Sp4559_chr_00819	11.419	0.283917	0.528627	0.537083	0.59121	0.999527	0.283917	Sp4559_chr	782769	783176	+	408	no	#NAME?
817	Sp4559_chr_00820	14.5656	0.818291	0.484434	1.68917	0.0911873	0.894337	0.818291	Sp4559_chr	783186	783761	+	576	no	#NAME?
818	Sp4559_chr_00821	9.51135	0.605261	0.566229	1.06893	0.2851	0.999527	0.605261	Sp4559_chr	783786	784298	+	513	no	#NAME?
819	Sp4559_chr_00822	6.92764	0.7241	0.658372	1.09983	0.271404	0.999527	0.7241	Sp4559_chr	784956	785666	+	711	no	#NAME?
820	Sp4559_chr_00823	4.52662	-0.696784	0.830684	-0.838807	0.401578	0.999527	-0.696784	Sp4559_chr	785689	786213	-	525	no	#NAME?
821	Sp4559_chr_00824	25.4818	0.246749	0.354842	0.695377	0.486819	0.999527	0.246749	Sp4559_chr	786266	786502	-	237	no	#NAME?
822	Sp4559_chr_00825	7.37931	-0.205319	0.644241	-0.3187	0.749954	0.999527	-0.205319	Sp4559_chr	786570	787490	-	921	no	#NAME?
823	Sp4559_chr_00826	0	NA	NA	NA	NA	NA	0	Sp4559_chr	787680	788084	+	405	no	#NAME?
824	Sp4559_chr_00827	5.44142	-0.127773	0.817397	-0.156316	0.875784	0.999527	-0.127773	Sp4559_chr	788291	788881	+	591	no	#NAME?
825	Sp4559_chr_00828	30.3828	0.170111	0.324407	0.524376	0.600017	0.999527	0.170111	Sp4559_chr	788878	790155	+	1278	no	#NAME?
826	Sp4559_chr_00829	25.8391	-0.0943055	0.347225	-0.271598	0.785932	0.999527	-0.0943055	Sp4559_chr	790173	790835	+	663	no	#NAME?
827	Sp4559_chr_00830	23.5883	0.0886183	0.366802	0.241597	0.809092	0.999527	0.0886183	Sp4559_chr	790822	791211	+	390	no	#NAME?
828	Sp4559_chr_00831	147.798	0.294007	0.157183	1.87047	0.0614185	0.769269	0.294007	Sp4559_chr	791301	792353	+	1053	no	#NAME?
829	Sp4559_chr_00832	39.564	-0.0689785	0.291886	-0.23632	0.813185	0.999527	-0.0689785	Sp4559_chr	792497	794032	+	1536	no	#NAME?
830	Sp4559_chr_00833	39.1251	-0.487786	0.2881	-1.69312	0.0904333	0.894337	-0.487786	Sp4559_chr	794025	795083	+	1059	no	#NAME?
831	Sp4559_chr_00834	42.0632	0.151918	0.276638	0.549158	0.582897	0.999527	0.151918	Sp4559_chr	795086	796042	+	957	no	#NAME?
832	Sp4559_chr_00835	1.21923	1.22189	1.71216	0.713659	0.475438	0.999527	1.22189	Sp4559_chr	796127	796339	+	213	no	#NAME?
833	Sp4559_chr_00836	1.22232	-1.21365	1.62599	-0.746404	0.455424	0.999527	-1.21365	Sp4559_chr	796475	796642	+	168	no	#NAME?
834	Sp4559_chr_00837	1.21364	-0.156221	1.55577	-0.100414	0.920016	0.999527	-0.156221	Sp4559_chr	796642	796914	+	273	no	#NAME?
835	Sp4559_chr_00838	2.32838	-0.0394252	1.12382	-0.0350814	0.972015	0.999527	-0.0394252	Sp4559_chr	796976	797464	+	489	no	#NAME?
836	Sp4559_chr_00839	8.19522	0.0580761	0.599667	0.0968471	0.922848	0.999527	0.0580761	Sp4559_chr	797507	798148	-	642	no	#NAME?
837	Sp4559_chr_00840	25.0692	0.0292606	0.350705	0.0834337	0.933507	0.999527	0.0292606	Sp4559_chr	798284	800227	+	1944	no	#NAME?
838	Sp4559_chr_00841	1.55582	0.108663	1.43214	0.0758743	0.939519	0.999527	0.108663	Sp4559_chr	800227	800334	+	108	no	#NAME?
839	Sp4559_chr_00842	50.9887	-0.0520769	0.261494	-0.199152	0.842144	0.999527	-0.0520769	Sp4559_chr	800683	803118	+	2436	no	#NAME?
840	Sp4559_chr_00843	49.5804	-0.210106	0.263237	-0.798162	0.424777	0.999527	-0.210106	Sp4559_chr	803250	804272	+	1023	no	#NAME?
841	Sp4559_chr_00844	47.3114	-0.341695	0.261559	-1.30638	0.191424	0.999527	-0.341695	Sp4559_chr	804328	805032	+	705	no	#NAME?
842	Sp4559_chr_00845	35.0656	0.00939247	0.296326	0.0316964	0.974714	0.999527	0.00939247	Sp4559_chr	805097	805786	+	690	no	#NAME?
843	Sp4559_chr_00846	69.2319	-0.410662	0.226165	-1.81577	0.069406	0.829791	-0.410662	Sp4559_chr	805783	806706	+	924	no	#NAME?
844	Sp4559_chr_00847	51.6312	-0.147873	0.25394	-0.582317	0.560353	0.999527	-0.147873	Sp4559_chr	806721	807365	+	645	no	#NAME?
845	Sp4559_chr_00848	5.18691	0.814206	0.771141	1.05585	0.291039	0.999527	0.814206	Sp4559_chr	807533	807763	+	231	no	#NAME?
846	Sp4559_chr_00849	1.99585	-0.766351	1.24178	-0.617141	0.537142	0.999527	-0.766351	Sp4559_chr	807813	807893	+	81	no	#NAME?
847	Sp4559_chr_00850	1.25412	-1.12407	1.64374	-0.68385	0.49407	0.999527	-1.12407	Sp4559_chr	807903	807974	+	72	no	#NAME?
848	Sp4559_chr_00851	428.956	0.160258	0.116474	1.37591	0.168849	0.999527	0.160258	Sp4559_chr	808136	809338	+	1203	no	#NAME?
[truncated: 1,393 more rows]

## Sheet: Figure 3d
Column1	padj	log2FC	gene	com	tar	sig	col
[truncated: 12,924 more rows]

[truncated: 26 more sheets: Figure 3e, Figure 3f, Figure 4a, Figure 4b, Figure 4c, Figure 4d, Figure 4e, Figure 5a, Figure 5b, Figure 6 neutrophils , Figure 6 Monocytes, Figure 6 Macrophages, Figure 6 Inflammatory Monocytes, Figure 6 NK cells, Figure 6 Resident Monocytes, Figure 6 Alevolar Macrophages, Figure 6 Intersitial Macrophage, Figure 6 CD11b+ DC's, Figure 6 CD11b- DC's, Figure 6 Eosinophils …]
